# Supplementary material for: circPRRC2A promotes angiogenesis and metastasis through epithelial-mesenchymal transition and upregulates TRPM3 in renal cell carcinoma
Source: Theranostics. 2020 Mar 15;10(10):4395–409. doi: 10.7150/thno.43239 (PMC7150475; doi:10.7150/thno.43239)
Supplement: Supplementary file 2 — Supplementary table 3. [file thnov10p4395s2.xlsx]

## Sheet: a. List of sequences
List of oligonucleotide sequences	5'→ 3'
primers for qRT-PCR
hsa_circRNA_406752(79)F1	CCCAGCCAGAGTCTTCCACT
hsa_circRNA_406752(79)R1	CAGACACAGCTCCCCAATTAAG
hsa_circRNA_406752(98)F2	CCTCAGGAAATGTCTTCTTGC
hsa_circRNA_406752(98)R2	AAGGTCACTTGGCTGAAAATAC
>hsa-miR-6776-5p MIMAT0027452 Homo sapiens miR-6776-5p	UCUGGGUGCAGUGGGGGUU
>hsa-miR-514a-5p MIMAT0022702 Homo sapiens miR-514a-5p	UACUCUGGAGAGUGACAAUCAUG
has_miR-514a-5p FW	GTGCAGGGTCCGAGGT
has_miR-514a-5p RW	TCACTACTCTGGAGAGTGACAAT
has_miR-6776-5p FW	GTGCAGGGTCCGAGGT
has_miR-6776-5p RW	AATCATCTGGGTGCAGTG
TRPM3 FW	TGGGAAGGCTGAATATGAGG
TRPM3 RW	TCGCTGTCATCCATTGTCAT
PRRC2A FW	GAGTTCCGATGCCTCAACCG
PRRC2A RW	CCAGGACTTTACCCCGCTT
DHX9 FW	TGCCTCCAAGAAAGTCCA
DHX9 RW	TCCGCTTCCATTGTCGTAT
QKI FW	CAAACGGAACTCCTCACCC
QKI RW	GCCACCGCACCTAATACAC
ADAR1 FW	CGAGAATCCCAAACAAGGAA
ADAR1 RW	CTGGATTCCACAGGGATTGT
GAPDH FW	TGTTGCCATCAATGACCCCTT
GAPDH RW	CTCCACGACGTACTCAGCG
U6 FW	GTGCTCGCTTCGGCAGCACATATAC
U6 RW	AAAAATATGGAACGCTCACGAATTTG
miRNA_NC	UUCUCCGAACGUGUCACGU

## Sheet: b. shRNAs
shRNA sequences	sense 5'→ 3'
sh-NC	plvx-shRNA (UUCUCCGAACGUGUCACGUTT)
sh-hsa_circRNA_406752-1 sense	5' GUCUUCUUGCAGCACUUAATT 3'
sh-hsa_circRNA_406752-1 antisense	5' UUAAGUGCUGCAAGAAGACTT 3'
sh-hsa_circRNA_406752-2 sense	5' CAGGAAAUGUCUUCUUGCATT 3'
sh-hsa_circRNA_406752-2 antisense	5' UGCAAGAAGACAUUUCCUGTT 3'
sh-hsa_circRNA_406752-3 sense	5' GAAAUGUCUUCUUGCAGCATT 3'
sh-hsa_circRNA_406752-3 antisense	5' UGCUGCAAGAAGACAUUUCTT 3'
hsa-miR-514a-5p mimics
sense	5' UACUCUGGAGAGUGACAAUCAUG 3'
antisense	5' UGAUUGUCACUCUCCAGAGUAUU 3'
hsa-miR-514a-5p inhibitor	CAUGAUUGUCACUCUCCAGAGUA
hsa-miR-6776-5p mimics
sense	5' UCUGGGUGCAGUGGGGGUU 3'
antisense	5' CCCCCACUGCACCCAGAUU 3'
hsa-miR-6776-5p inhibitor	AACCCCCACUGCACCCAGA
siRNA
DHX9 siRNA_1	GAGUGUAACAUCGUAGUAA
DHX9 siRNA_2	CCCUGUCACUUGUCAGACA
QKI siRNA_1	CUGGUAAUCGCCUUUGCUU
QKI siRNA_2	CUAUUAACCCACAGCAUUAUU
ADAR1 siRNA_1	GGAUGCAAAUCAAGAGAAA
ADAR1 siRNA_2	CGCAGAGUUCCUCACCUGU

## Sheet: c. FISH probe sequences
FISH probe sequences	5'→ 3'
hsa_circRNA_406752	TGTCCTCAGGAAATGTCTTCTTGCAGCACTTAATTGG
has_miR-514a-5p	CATGATTGTCACTCTCCAGAGTA
has_miR-6776-5p	AACCCCCACTGCACCCAGA

## Sheet: d. List of antibodies
List of antibodies	Particulars	Dilution
anti-PRRC2A	Abcam, ab188301, IHC	1/100
anti-DHX9	Abcam, ab26271, IHC	1/100
anti-TRPM3	Abcam, ab56171, WB	1/1000
anti-VEGFA	Abcam, ab46154, WB	1/1000
anti-N-cadherin	Cell Signaling Technology, 13116S, WB	1/1000
anti-SNAIL	Cell Signaling Technology, 3879S, WB	1/1000
anti-VIM	Cell Signaling Technology, 5741S, WB	1/1000
anti-E-cadherin	Cell Signaling Technology, 3195S, WB	1/1000
anti-MYC	Abcam, ab185656, WB	1/2000
anti-GAPDH	Abcam, ab181602, WB	1/10000
