# Supplementary material for: circPRRC2A promotes angiogenesis and metastasis through epithelial-mesenchymal transition and upregulates TRPM3 in renal cell carcinoma
Source: Theranostics. 2020 Mar 15;10(10):4395–409. doi: 10.7150/thno.43239 (PMC7150475; doi:10.7150/thno.43239)
Supplement: Supplementary file 3 — Supplementary table 4. [file thnov10p4395s3.xlsx]

## Sheet: Sheet1
miRNAname	clipExpNum	degraExpNum	RBP	merClass	miRseq	align	targetSeq
hsa-miR-218-5p	1	0	AGO2	7mer-m8	ugUACCA-AUCUAGUUCGUGUu	| ||| | |||||||||	uuACGGUCCACCUCAAGCACAg
hsa-miR-15a-5p	1	0	AGO1-4	7mer-m8	guGUUUGGUAAU--ACACGACGAu	|||: || |: ||||||||	gcCAAGGCAGUGGCCGUGCUGCUg
hsa-miR-424-5p	1	0	AGO1-4	7mer-m8	aaGUUUUGU-ACU-UAACGACGAc	|||::|| ||: |||||||	gcCAAGGCAGUGGCCGUGCUGCUg
hsa-miR-15b-5p	1	0	AGO1-4	7mer-m8	acaUUUGGUACU-ACACGACGAu	|::| :||: ||||||||	ccaAGGCAGUGGCCGUGCUGCUg
hsa-miR-16-5p	1	0	AGO1-4	7mer-m8	gcgguuauaaauGCACGACGAu	|||||||||	caaggcaguggcCGUGCUGCUg
hsa-miR-497-5p	1	0	AGO1-4	7mer-m8	ugUUUGGUGUC-ACACGACGAc	|::| :::| ||||||||	caAGGCAGUGGCCGUGCUGCUg
hsa-miR-6776-5p	1	0	AGO1-4	7mer-m8	ucUGGGUGCAGUGGGgguu	| |||: |||||||	aaggcagUGGCCG-UGCUGCUg
hsa-miR-195-5p	1	0	AGO1-4	7mer-m8	cgGUUAUAAAGACACGACGAu	||:|: | ||||||||	ggCAGUG--GCCGUGCUGCUg
hsa-miR-1180-5p	1	0	AGO1-4	7mer-m8	auaAGGGCC---GGCCCACCCAGg	|||:|| || |||||||	ccaUCCUGGGUACCUCGUGGGUCu
hsa-miR-7114-3p	1	0	AGO1-4	7mer-m8	gaccaccucucccCACCCAGu	|||||||	uccuggguaccucGUGGGUCu
hsa-miR-451a	1	0	AGO1-4	7mer-m8	uugagucAUUACCAUUGCCAAa	|: || |||||||	gcgugcuUGCUGUCAACGGUUg
hsa-miR-140-3p	1	0	AGO1-4	7mer-m8	ggcaCCAAGAUGGGACACCAu	|||| |: |||||||	caacGGUUGUG--CUGUGGUu
hsa-miR-6805-3p	3	0	AGO1-4,AGO2	7mer-m8	gaccCCCGCCCCCUCGUCUCGUu	|||: || |||||||	gccuGGGUCUUAGA-CAGAGCAc
hsa-miR-5691	3	0	AGO1-4,AGO2	7mer-m8	cgaaAGAGCCUCGAGUCUCGUu	|||: || |||||||	ugggUCUUAGA---CAGAGCAc
hsa-miR-520a-3p	3	0	AGO1-4,AGO2	7mer-m8	ugUCAGGUUUCCCUUCGUGAAa	:|||: |: :|||||||	ugGGUCUUAGACAGAGCACUUu
hsa-miR-520c-3p	3	0	AGO1-4,AGO2	7mer-m8	ugggAGAUUUUCCUUCGUGAAa	||| |:| :|||||||	ugggUCUUAGACAGAGCACUUu
hsa-miR-520g-3p	3	0	AGO1-4,AGO2	7mer-m8	ugugAGAUUUCCCUUCGUGAAACa	||| |: :|||||||||	ugggUCUUAGACAGAGCACUUUGg
hsa-miR-373-3p	3	0	AGO1-4,AGO2	7mer-m8	ugUGGGGUUUUAGCUUCGUGAAg	::|::|:| | :|||||||	ggGUCUUAGA--CAGAGCACUUu
hsa-miR-520b	3	0	AGO1-4,AGO2	7mer-m8	gggAGAUUUUCCUUCGUGAAa	||| |:| :|||||||	gggUCUUAGACAGAGCACUUu
hsa-miR-520d-3p	3	0	AGO1-4,AGO2	7mer-m8	uggguGGUUUCUCUUCGUGAAa	::|:| || |||||||	gggucUUAGACAG-AGCACUUu
hsa-miR-526b-3p	3	0	AGO1-4,AGO2	7mer-m8	cggAGAUUUUCCUUCGUGAAAg	||| |:| :||||||||	gggUCUUAGACAGAGCACUUUg
hsa-miR-302a-3p	3	0	AGO1-4,AGO2	7mer-m8	aguGGUUUUGUACCUUCGUGAAu	|: |:||| :|||||||	gguCUUAGACA---GAGCACUUu
hsa-miR-302b-3p	3	0	AGO1-4,AGO2	7mer-m8	gauGAUUUUGUACCUUCGUGAAu	|| |:||| :|||||||	gguCUUAGACA---GAGCACUUu
hsa-miR-302c-3p	3	0	AGO1-4,AGO2	7mer-m8	gguGACUUUGUACCUUCGUGAAu	|| |:||| :|||||||	gguCUUAGACA---GAGCACUUu
hsa-miR-302d-3p	3	0	AGO1-4,AGO2	7mer-m8	uguGAGUUUGUACCUUCGUGAAu	||:|:||| :|||||||	gguCUUAGACA---GAGCACUUu
hsa-miR-372-3p	3	0	AGO1-4,AGO2	7mer-m8	ugcGAGUUUACAGCGUCGUGAAa	||:|:| | |||||||	gguCUUAGA---CAGAGCACUUu
hsa-miR-17-5p	3	0	AGO1-4,AGO2	7mer-m8	gauGGACGUGACAUUCGUGAAAc	|:| || | ||||||||	gguCUUAGACAG--AGCACUUUg
hsa-miR-20a-5p	3	0	AGO1-4,AGO2	7mer-m8	gauGGACGUGAUAUUCGUGAAAu	|:| || | :||||||||	gguCUUAGAC-A-GAGCACUUUg
hsa-miR-93-5p	3	0	AGO1-4,AGO2	7mer-m8	gauGGACGUGCUUGUCGUGAAAc	|:| || | ||||||||	gguCUUAGAC--AGAGCACUUUg
hsa-miR-106a-5p	3	0	AGO1-4,AGO2	7mer-m8	gauGGACGUGACAUUCGUGAAAa	|:| || | ||||||||	gguCUUAGACAG--AGCACUUUg
hsa-miR-106b-5p	3	0	AGO1-4,AGO2	7mer-m8	uagacgugacagUCGUGAAAu	||||||||	ggucuuagacagAGCACUUUg
hsa-miR-20b-5p	3	0	AGO1-4,AGO2	7mer-m8	gauGGACGUGAUACUCGUGAAAc	|:| || | |||||||||	gguCUUAGAC-A-GAGCACUUUg
hsa-miR-519d-3p	3	0	AGO1-4,AGO2	7mer-m8	gugaGAUUUCCCUCCGUGAAAc	:||:| || |||||||	ggucUUAGACAGA-GCACUUUg
hsa-miR-520h	3	0	AGO1-4,AGO2	7mer-m8	ugAGAUUUCCCUUCGUGAAACa	||| |: :|||||||||	ggUCUUAGACAGAGCACUUUGg
hsa-miR-520e	3	0	AGO1-4,AGO2	7mer-m8	ggGAGUUUUUCCUUCGUGAAa	||:|:| || |||||||	guCUUAGACAG--AGCACUUu
hsa-miR-302e	3	0	AGO1-4,AGO2	7mer-m8	uucguaccUUCGUGAAu	:|||||||	cuuagacaGAGCACUUu
hsa-miR-514a-5p	2	0	AGO1-4,AGO2	7mer-m8	uaCUCUGGAGAGUGACAAUCAug	|:|:::|| |||||||	uuGGCGUUUCUCCUGUGAu
hsa-miR-489-3p	2	0	AGO1,AGO2	8mer	cgacggcauaUACA-CUACAGUg	| || |||||||	gaauuuuuccAAGUAGAUGUCAa
hsa-miR-506-5p	2	0	AGO1-4	8mer	aaUUCAU-UGUGGAAGGACUUAu	:| || || ||||||||	acGAUUAUUCAAGAUCCUGAAUa
hsa-miR-139-5p	3	1	AGO1-4,AGO2	8mer	ugaccucugugcACGUGACAUCu	||:|||||||	agacgguuuggcUGUACUGUAGa
hsa-miR-101-3p	3	1	AGO1-4,AGO2	8mer	aaGUCAAUAGUGUCAUGACAu	|:||| | :| |||||||	gaCGGUU-UGGCUGUACUGUa
hsa-miR-301a-3p	5	0	AGO1-4,AGO2	8mer	cgaAACUGUUAUGAUAACGUGAc	| ||:| | ||||||||	cugUAGAUAUGAACAUUGCACUa
hsa-miR-301b-3p	5	0	AGO1-4,AGO2	8mer	cgaAACUGUUAUAGUAACGUGAc	| ||:| | |||||||||	cugUAGAUAUGAACAUUGCACUa
hsa-miR-130a-3p	5	0	AGO1-4,AGO2	8mer	uacgggAAAAUUGUAACGUGAc	| | |||||||||||	uguagaUAUGAACAUUGCACUa
hsa-miR-130b-3p	5	0	AGO1-4,AGO2	8mer	uacgggAAAGUAGUAACGUGAc	| | | |||||||||	uguagaUAUGAACAUUGCACUa
hsa-miR-454-3p	5	0	AGO1-4,AGO2	8mer	ugggaUAUUCGUUAUAACGUGAu	||| | || ||||||||	uguagAUAUG-AACAUUGCACUa
hsa-miR-3666	5	0	AGO1-4,AGO2	8mer	agCCGUAGAUGUGAACGUGAc	| :|| ||| |||||||	uaGAUAUGAACA-UUGCACUa
hsa-miR-4295	5	0	AGO1-4,AGO2	8mer	uuccuUUUGUAACGUGAc	:|||||||||||	gauauGAACAUUGCACUa
hsa-miR-136-5p	1	0	AGO1-4	7mer-m8	agguAGUAGUUUUGUUUACCUCa	|||| |||| :|||||||	gguuUCAU-AAAA-GAAUGGAGg
hsa-miR-942-5p	2	0	AGO1-4,AGO2	7mer-m8	guguaccGGUUU-UGUCUCUUCu	::||| ||||||||	ggaggaaUUAAAUUCAGAGAAGc
hsa-miR-3194-5p	1	0	AGO1-4	7mer-m8	gucgggaggaccACCGACCGg	||||||||	uuuaugaacgacUGGCUGGCc
hsa-miR-542-3p	2	0	AGO1-4,AGO2	7mer-m8	aaagucaauagUUAGACAGUGu	:| |||||||	uccaaaacuagGACCUGUCACu
hsa-miR-376a-3p	2	0	AGO2	7mer-m8	ugcaccuaaaaggAGAUACUa	|||||||	cuccauggaagaaUCUAUGAu
hsa-miR-376b-3p	2	0	AGO2	7mer-m8	uuGUACCUAAAAGGAGAUACUa	|||||| |||||||	ucCAUGGA--AGAAUCUAUGAu
hsa-miR-2115-3p	2	0	AGO2	7mer-m8	gaucggagGUACUUAAGACUAc	| || |||||||	aaauaaagCUUGUUUUCUGAUg
hsa-miR-885-5p	1	0	AGO2	7mer-m8	ucuccguCCCAUCACAUUACCu	|| |:| |||||||	acacaauGGAUGG-GUAAUGGg
hsa-miR-141-3p	1	0	AGO2	8mer	gguAGAAAUGG----UCUGUCACAAu	| |||:|: ||||||||||	acuUAUUUGCUGGGGAGACAGUGUUa
hsa-miR-200a-3p	1	0	AGO2	8mer	uguagcaauggUCUGUCACAAu	||||||||||	auuugcuggggAGACAGUGUUa
hsa-miR-3909	1	0	AGO2	7mer-m8	ucugacguccggGAUCUCCUGu	| |||||||	uaugggaauaaaCCAGAGGACu
hsa-miR-6852-3p	1	0	AGO2	7mer-m8	gacuccUUGUCUCCUGu	| ||||||||	gaauaaACCAGAGGACu
