# Supplementary material for: circPRRC2A promotes angiogenesis and metastasis through epithelial-mesenchymal transition and upregulates TRPM3 in renal cell carcinoma
Source: Theranostics. 2020 Mar 15;10(10):4395–409. doi: 10.7150/thno.43239 (PMC7150475; doi:10.7150/thno.43239)
Supplement: Supplementary file 4 — Supplementary table 5. [file thnov10p4395s4.xlsx]

## Sheet: miRWalk_miRNA_Targets
mirnaid	refseqid	genesymbol	start	end	bindingp	energy	seed	accessibility	au	phylopstem	phylopflank	me	number_of_pairings	binding_region_length	longest_consecutive_pairings	position	validated	TargetScan	miRDB
hsa-miR-514a-5p	NM_018225	SMU1	2614	2628	1	-18	1	0.00430954	0.559	-0.731467	-0.432179	-11.1286	12	14	8	3UTR		0	0
hsa-miR-514a-5p	NM_018225	SMU1	369	403	0.846154	-16.9	1	0.00262317	0.544	0.307752	0.0599725	-8.05823	12	15	9	CDS		0	0
hsa-miR-514a-5p	NM_001497	B4GALT1	1619	1648	1	-20.4	1	0.00190266	0.5	0	0	-7.67449	14	16	14	3UTR		0	0
hsa-miR-514a-5p	NM_004323	BAG1	1330	1348	1	-20.6	1	0.000929215	0.485	0	0	-11.6459	16	18	11	3UTR		0	0
hsa-miR-514a-5p	NM_001172415	BAG1	1330	1348	1	-20.6	1	0.000929215	0.485	0	0	-11.6459	16	18	11	3UTR		0	0
hsa-miR-514a-5p	NM_002504	NFX1	786	817	0.846154	-20.1	1	1.62969e-05	0.485	0	0	-4.957	18	31	11	CDS		0	0
hsa-miR-514a-5p	NM_002504	NFX1	315	331	0.923077	-19	1	0.00078608	0.529	0	0	-6.51454	14	16	8	CDS		0	0
hsa-miR-514a-5p	NM_147134	NFX1	803	817	0.923077	-18.5	1	1.62969e-05	0.485	0	0	-6.04689	12	14	11	CDS		0	0
hsa-miR-514a-5p	NM_147134	NFX1	315	331	0.923077	-19	1	0.00078608	0.529	0	0	-6.51454	14	16	8	CDS		0	0
hsa-miR-514a-5p	NM_139235	NOL6	2767	2788	1	-20.5	1	2.66163e-06	0.456	0	0	-5.72941	18	21	8	3UTR		0	0
hsa-miR-514a-5p	NM_139235	NOL6	1665	1706	1	-19.3	1	6.83265e-08	0.426	0	0	-4.17062	15	29	8	CDS		0	0
hsa-miR-514a-5p	NM_022917	NOL6	4108	4129	1	-20.5	1	2.66163e-06	0.456	0	0	-5.72941	18	21	8	3UTR		0	0
hsa-miR-514a-5p	NM_022917	NOL6	1674	1706	1	-19.3	1	6.83265e-08	0.426	0	0	-4.17062	15	29	8	CDS		0	0
hsa-miR-514a-5p	NM_001353432	ANKRD18B	3585	3607	0.923077	-18.4	1	6.39467e-05	0.5	0	0	-6.50069	13	17	9	CDS		0	0
hsa-miR-514a-5p	NM_001353432	ANKRD18B	1719	1731	1	-18	1	0.00246715	0.618	0	0	-6.78234	11	12	11	CDS		0	0
hsa-miR-514a-5p	NM_017811	UBE2R2	3437	3463	0.923077	-19	1	0.000926133	0.412	0	0	-6.24644	12	14	12	3UTR		0	1
hsa-miR-514a-5p	NM_017811	UBE2R2	2945	2964	0.846154	-17.4	1	0.0160083	0.544	0	0	-13.8986	16	19	10	3UTR		0	1
hsa-miR-514a-5p	NM_018449	UBAP2	2902	2920	0.923077	-19.5	1	0.0169009	0.426	0	0	-13.6605	16	18	12	CDS		0	0
hsa-miR-514a-5p	NM_018449	UBAP2	2222	2234	0.846154	-19.2	1	0.000894415	0.397	0	0	-9.77961	11	12	11	CDS		0	0
hsa-miR-514a-5p	NM_001282530	UBAP2	1131	1149	0.923077	-19.5	1	0.0169009	0.426	0	0	-13.6605	16	18	12	CDS		0	0
hsa-miR-514a-5p	NM_001282530	UBAP2	451	463	0.846154	-19.2	1	0.000894415	0.397	0	0	-9.77961	11	12	11	5UTR		0	0
hsa-miR-514a-5p	NM_015397	DCAF12	2020	2055	0.923077	-19.6	1	0.000128	0.588	0	0	-6.73374	12	15	8	3UTR		0	0
hsa-miR-514a-5p	NM_015397	DCAF12	2187	2215	0.923077	-17.3	1	0.0020725	0.676	0	0	-6.23647	17	28	8	3UTR		0	0
hsa-miR-514a-5p	NM_016525	UBAP1	130	146	0.846154	-18.5	1	7.28628e-08	0.309	0	0	-5.19005	13	16	9	5UTR		0	0
hsa-miR-514a-5p	NM_001171202	UBAP1	130	146	0.846154	-18.5	1	7.28628e-08	0.309	0	0	-5.19005	13	16	9	CDS		0	0
hsa-miR-514a-5p	NM_001171201	UBAP1	130	146	0.846154	-18.5	1	7.28628e-08	0.309	0	0	-5.19005	13	16	9	CDS		0	0
hsa-miR-514a-5p	XM_006716779	UBAP1	2359	2379	0.846154	-17.1	1	0.00251049	0.485	0	0	-5.08246	14	20	7	3UTR		0	0
hsa-miR-514a-5p	NM_020702	MYORG	1325	1341	0.923077	-17.7	1	5.62764e-05	0.338	0	0	-9.79437	14	16	9	CDS		0	0
hsa-miR-514a-5p	NM_001184945	FAM219A	514	529	1	-17.9	1	0.000320538	0.456	0	0	-6.24644	12	15	6	CDS		0	0
hsa-miR-514a-5p	NM_001184942	FAM219A	565	580	1	-17.9	1	0.000320538	0.456	0	0	-6.24644	12	15	6	CDS		0	0
hsa-miR-514a-5p	NM_001184943	FAM219A	547	562	1	-17.9	1	0.000320538	0.456	0	0	-6.24644	12	15	6	CDS		0	0
hsa-miR-514a-5p	NM_147202	FAM219A	547	562	1	-17.9	1	0.000320538	0.456	0	0	-6.24644	12	15	6	CDS		0	0
hsa-miR-514a-5p	NM_001184941	FAM219A	598	613	1	-17.9	1	0.000320538	0.456	0	0	-6.24644	12	15	6	CDS		0	0
hsa-miR-514a-5p	NM_001184940	FAM219A	598	613	1	-17.9	1	0.000320538	0.456	0	0	-6.24644	12	15	6	CDS		0	0
hsa-miR-514a-5p	NM_001281428	DNAI1	183	249	1	-23	1	5.81294e-07	0.456	0	0	-5.81384	15	19	11	5UTR		0	0
hsa-miR-514a-5p	NM_012144	DNAI1	183	249	1	-23	1	5.81294e-07	0.456	0	0	-5.81384	15	19	11	5UTR		0	0
hsa-miR-514a-5p	NM_001207011	CNTFR	1644	1660	0.846154	-18.1	1	0.000898633	0.456	0	0	-9.48565	13	16	9	3UTR		0	0
hsa-miR-514a-5p	NM_001207011	CNTFR	224	242	0.846154	-17.7	1	0.00279988	0.338	0	0	-8.83816	15	18	7	CDS		0	0
hsa-miR-514a-5p	NM_001842	CNTFR	1657	1673	0.846154	-18.1	1	0.000898633	0.456	0	0	-9.48565	13	16	9	3UTR		0	0
hsa-miR-514a-5p	NM_001842	CNTFR	237	255	0.846154	-17.7	1	0.00310718	0.338	0	0	-8.83816	15	18	7	CDS		0	0
hsa-miR-514a-5p	NM_147164	CNTFR	1768	1784	0.846154	-18.1	1	0.000898633	0.456	0	0	-9.48565	13	16	9	3UTR		0	0
hsa-miR-514a-5p	NM_147164	CNTFR	348	366	0.846154	-17.7	1	0.00279988	0.338	0	0	-8.83816	15	18	7	CDS		0	0
hsa-miR-514a-5p	NM_001281425	DCTN3	569	584	0.846154	-20.7	1	4.00461e-06	0.382	0	0	-11.1286	12	15	8	3UTR		0	0
hsa-miR-514a-5p	NM_001281425	DCTN3	419	432	0.846154	-16.7	1	0.000403831	0.515	0	0	-6.78234	11	13	7	CDS		0	0
hsa-miR-514a-5p	NM_001281427	DCTN3	623	638	0.846154	-20.7	1	4.00461e-06	0.382	0	0	-11.1286	12	15	8	3UTR		0	0
hsa-miR-514a-5p	NM_007234	DCTN3	653	668	0.846154	-20.7	1	4.00461e-06	0.382	0	0	-11.1286	12	15	8	3UTR		0	0
hsa-miR-514a-5p	NM_001281426	DCTN3	684	699	0.846154	-20.7	1	4.00461e-06	0.382	0	0	-11.1286	12	15	8	3UTR		0	0
hsa-miR-514a-5p	NM_024348	DCTN3	750	765	0.846154	-20.7	1	4.00461e-06	0.382	0	0	-11.1286	12	15	8	3UTR		0	0
hsa-miR-514a-5p	NM_147157	SIGMAR1	388	438	0.846154	-17.6	1	0.000163718	0.338	0	0	-7.31409	13	16	8	CDS		0	0
hsa-miR-514a-5p	NM_005866	SIGMAR1	388	438	0.923077	-17.6	1	0.000545468	0.338	0	0	-7.31409	13	16	8	CDS		0	0
hsa-miR-514a-5p	NM_000155	GALT	1102	1117	0.846154	-17	1	0.00568633	0.456	0	0	-8.4925	12	15	6	CDS		0	0
hsa-miR-514a-5p	NM_001258332	GALT	977	992	0.846154	-17	1	0.00568633	0.456	0	0	-8.4925	12	15	6	CDS		0	0
hsa-miR-514a-5p	NM_001142784	IL11RA	1479	1510	1	-19.7	1	0.0014797	0.515	0	0	-7.90754	17	19	17	3UTR		0	0
hsa-miR-514a-5p	NM_006664	CCL27	208	256	0.923077	-22	1	0.000187498	0.382	0	0	-9.33931	15	18	13	CDS		0	0
hsa-miR-514a-5p	NM_006664	CCL27	96	113	0.923077	-18.6	1	0.00361608	0.412	0	0	-6.85796	14	17	7	CDS		0	0
hsa-miR-514a-5p	NM_001320037	LOC730098	1	24	0.923077	-19.8	1	5.43048e-06	0.34	0	0	-8.57351	14	18	11	5UTR		0	0
hsa-miR-514a-5p	NM_001320038	LOC730098	1	24	0.846154	-19.8	1	4.54173e-06	0.34	0	0	-8.57351	14	18	11	5UTR		0	0
hsa-miR-514a-5p	NM_001141917	FAM205A	4208	4224	0.923077	-18.1	1	0.00242382	0.515	0	0	-9.37406	12	16	8	3UTR		0	0
hsa-miR-514a-5p	NM_001309427	FAM205C	379	396	0.846154	-16.3	1	4.61021e-05	0.515	0	0	-7.78178	14	17	8	CDS		0	0
hsa-miR-514a-5p	NM_015297	PHF24	3849	3871	0.846154	-19.5	1	0.0223405	0.353	0	0	-3.79332	15	22	8	3UTR		0	0
hsa-miR-514a-5p	NM_015297	PHF24	3536	3559	1	-18.2	1	5.80268e-07	0.382	0	0	-5.76291	13	16	8	3UTR		0	0
hsa-miR-514a-5p	NM_001135004	DNAJB5	205	229	0.923077	-19.9	1	9.31064e-07	0.368	0	0	-6.54929	12	16	11	CDS		0	0
hsa-miR-514a-5p	NM_001135005	DNAJB5	421	436	0.846154	-20.1	1	7.06269e-06	0.368	0	0	-6.54929	12	15	11	CDS		0	0
hsa-miR-514a-5p	NM_001135005	DNAJB5	205	224	0.923077	-17.7	1	1.66727e-05	0.368	0	0	-5.19005	13	19	10	5UTR		0	0
hsa-miR-514a-5p	NM_001040412	C9orf131	1334	1351	0.846154	-20.3	1	0.00038453	0.397	0	0	-5.08246	14	17	6	CDS		0	0
hsa-miR-514a-5p	NM_001040412	C9orf131	2181	2204	1	-20	1	1.15664e-05	0.382	0	0	-5.9255	12	15	8	CDS		0	0
hsa-miR-514a-5p	NM_001040411	C9orf131	1259	1276	0.846154	-20.3	1	0.00038453	0.397	0	0	-5.08246	14	17	6	CDS		0	0
hsa-miR-514a-5p	NM_001040411	C9orf131	2106	2129	1	-20	1	1.15664e-05	0.382	0	0	-5.9255	12	15	8	CDS		0	0
hsa-miR-514a-5p	NM_203299	C9orf131	1475	1492	0.846154	-20.3	1	0.00038453	0.397	0	0	-5.08246	14	17	6	CDS		0	0
hsa-miR-514a-5p	NM_203299	C9orf131	2322	2345	1	-20	1	1.15664e-05	0.382	0	0	-5.9255	12	15	8	CDS		0	0
hsa-miR-514a-5p	NM_007126	VCP	1689	1730	0.923077	-18	1	0.0390411	0.485	0	0	-5.61866	17	20	14	CDS		0	0
hsa-miR-514a-5p	NM_152850	PIGO	721	743	0.884615	-21.1	1	0.000154082	0.412	0	0	-7.08104	19	22	8	CDS		0	0
hsa-miR-514a-5p	NM_152850	PIGO	1256	1281	1	-21.1	1	8.77306e-05	0.353	0	0	-5.81384	13	17	8	CDS		0	0
hsa-miR-514a-5p	NM_032634	PIGO	1075	1097	0.884615	-21.1	1	0.000154082	0.412	0	0	-7.08104	19	22	8	CDS		0	0
hsa-miR-514a-5p	NM_032634	PIGO	1610	1635	1	-21.1	1	8.77306e-05	0.353	0	0	-5.81384	13	17	8	CDS		0	0
hsa-miR-514a-5p	NM_001201484	PIGO	1173	1195	0.884615	-21.1	1	0.000154082	0.412	0	0	-7.08104	19	22	8	CDS		0	0
hsa-miR-514a-5p	NM_001201484	PIGO	1708	1733	1	-21.1	1	8.77306e-05	0.353	0	0	-5.81384	13	17	8	CDS		0	0
hsa-miR-514a-5p	XM_005251591	FAM214B	377	391	0.846154	-17.4	1	2.38098e-05	0.309	0	0	-8.58769	12	14	10	CDS		0	0
hsa-miR-514a-5p	NM_025182	FAM214B	404	418	0.846154	-17.4	1	2.38098e-05	0.309	0	0	-8.58769	12	14	10	CDS		0	0
hsa-miR-514a-5p	XM_011518037	FAM214B	360	374	0.846154	-17.4	1	2.38098e-05	0.309	0	0	-8.58769	12	14	10	CDS		0	0
hsa-miR-514a-5p	NM_001317991	FAM214B	403	417	0.846154	-17.4	1	2.38098e-05	0.309	0	0	-8.58769	12	14	10	CDS		0	0
hsa-miR-514a-5p	NM_001330653	UNC13B	1600	1621	0.923077	-21.3	1	3.63014e-05	0.471	0	0	-10.7891	17	21	7	CDS		0	0
hsa-miR-514a-5p	NM_001330653	UNC13B	5051	5063	1	-17.5	1	0.00867691	0.5	0	0	-7.48304	11	12	11	CDS		0	0
hsa-miR-514a-5p	NM_006377	UNC13B	1577	1598	0.923077	-21.3	1	3.63014e-05	0.471	0	0	-10.7891	17	21	7	CDS		0	0
hsa-miR-514a-5p	NM_006377	UNC13B	4971	4983	1	-17.5	1	0.00867691	0.5	0	0	-7.48304	11	12	11	CDS		0	0
hsa-miR-514a-5p	XM_017014192	UNC13B	547	568	0.923077	-21.3	1	3.63014e-05	0.471	0	0	-10.7891	17	21	7	CDS		0	0
hsa-miR-514a-5p	XM_017014192	UNC13B	3998	4010	1	-17.5	1	0.00867691	0.5	0	0	-7.48304	11	12	11	CDS		0	0
hsa-miR-514a-5p	XM_017014192	UNC13B	2107	2131	0.923077	-17.2	1	0.00381951	0.397	0	0	-8.75027	11	13	11	CDS		0	0
hsa-miR-514a-5p	XM_011517681	UNC13B	6741	6762	0.923077	-21.3	1	3.63014e-05	0.471	0	0	-10.7891	17	21	7	CDS		0	0
hsa-miR-514a-5p	XM_011517681	UNC13B	2764	2785	1	-20.1	1	0.000108423	0.456	0	0	-9.16064	12	16	9	5UTR		0	0
hsa-miR-514a-5p	NM_006285	TESK1	713	729	1	-18.8	1	0.000604157	0.471	0	0	-4.90607	14	16	7	CDS		0	0
hsa-miR-514a-5p	NM_174923	CCDC107	135	156	0.846154	-22	1	0.000300948	0.309	0	0	-5.77128	17	21	8	CDS		0	0
hsa-miR-514a-5p	NM_174923	CCDC107	281	298	0.846154	-18.5	1	2.5426e-07	0.25	0	0	-4.957	14	17	8	CDS		0	0
hsa-miR-514a-5p	NM_001195200	CCDC107	135	156	0.846154	-22	1	0.000300948	0.309	0	0	-5.77128	17	21	8	CDS		0	0
hsa-miR-514a-5p	NM_001195200	CCDC107	281	298	0.846154	-18.5	1	2.5426e-07	0.25	0	0	-4.957	14	17	8	CDS		0	0
hsa-miR-514a-5p	NM_001195201	CCDC107	135	156	0.846154	-22	1	0.000300948	0.309	0	0	-5.77128	17	21	8	CDS		0	0
hsa-miR-514a-5p	NM_001195201	CCDC107	281	298	0.846154	-18.5	1	2.5426e-07	0.25	0	0	-4.957	14	17	8	CDS		0	0
hsa-miR-514a-5p	NM_001195217	CCDC107	135	156	0.846154	-22	1	0.000300948	0.309	0	0	-5.77128	17	21	8	CDS		0	0
hsa-miR-514a-5p	NM_001195217	CCDC107	281	298	0.846154	-18.5	1	2.5426e-07	0.25	0	0	-4.957	14	17	8	CDS		0	0
hsa-miR-514a-5p	XM_005251403	CCDC107	121	142	0.846154	-22	1	0.000300948	0.309	0	0	-5.77128	17	21	8	CDS		0	0
hsa-miR-514a-5p	XM_005251403	CCDC107	267	284	0.846154	-18.5	1	2.5426e-07	0.25	0	0	-4.957	14	17	8	CDS		0	0
hsa-miR-514a-5p	NM_032818	ARHGEF39	2755	2776	1	-21.3	1	0.0127289	0.485	0	0	-8.53685	12	15	9	3UTR		0	0
hsa-miR-514a-5p	NM_006289	TLN1	353	374	1	-19.4	1	0.00361644	0.529	0	0	-9.15095	18	21	15	5UTR		0	1
hsa-miR-514a-5p	NM_006289	TLN1	39	56	0.846154	-19.2	1	3.42976e-07	0.324	0	0	-7.80367	15	17	12	5UTR		0	1
hsa-miR-514a-5p	NM_001330660	GBA2	3133	3154	1	-23.5	1	0.000135505	0.515	0	0	-5.81384	17	21	11	CDS		0	0
hsa-miR-514a-5p	NM_001330660	GBA2	2058	2074	0.846154	-17.8	1	0.0160925	0.397	0	0	-16.4904	15	16	15	CDS		0	0
hsa-miR-514a-5p	NM_020944	GBA2	2050	2066	0.846154	-17.8	1	0.0160925	0.397	0	0	-16.4904	15	16	15	CDS		0	0
hsa-miR-514a-5p	NM_001044264	MSMP	88	104	0.923077	-17.5	1	0.0039017	0.471	0	0	-12.408	12	16	8	5UTR		0	0
hsa-miR-514a-5p	NM_172312	SPAG8	1963	1983	0.846154	-17	1	0.0205811	0.682	0	0	-10.3655	17	20	9	3UTR		0	0
hsa-miR-514a-5p	NM_001348107	SPAAR	1371	1387	1	-18.8	1	2.57597e-06	0.632	0	0	-7.3076	15	16	15	3UTR		0	0
hsa-miR-514a-5p	NM_005893	CCIN	53	74	0.923077	-19.5	1	0.00472685	0.485	0	0	-9.54656	15	21	9	5UTR		0	0
hsa-miR-514a-5p	NM_001190388	GNE	1991	2009	0.923077	-22.2	1	0.000262623	0.5	0	0	-5.3155	17	18	17	CDS		0	0
hsa-miR-514a-5p	NM_001190388	GNE	2183	2204	1	-21.5	1	0.00269091	0.529	0	0	-8.07147	15	21	10	3UTR		0	0
hsa-miR-514a-5p	NM_001128227	GNE	2197	2215	0.923077	-22.2	1	0.000262623	0.5	0	0	-5.3155	17	18	17	CDS		0	0
hsa-miR-514a-5p	NM_001128227	GNE	2389	2410	1	-21.5	1	0.00269091	0.529	0	0	-8.07147	15	21	10	3UTR		0	0
hsa-miR-514a-5p	NM_001190384	GNE	1803	1821	0.923077	-22.2	1	0.000262623	0.5	0	0	-5.3155	17	18	17	CDS		0	0
hsa-miR-514a-5p	NM_001190384	GNE	1995	2016	1	-21.5	1	0.00269091	0.529	0	0	-8.07147	15	21	10	3UTR		0	0
hsa-miR-514a-5p	NM_001190383	GNE	1940	1958	0.923077	-22.2	1	0.000262623	0.5	0	0	-5.3155	17	18	17	CDS		0	0
hsa-miR-514a-5p	NM_001190383	GNE	2132	2153	1	-21.5	1	0.00269091	0.529	0	0	-8.07147	15	21	10	3UTR		0	0
hsa-miR-514a-5p	NM_005476	GNE	2162	2180	0.923077	-22.2	1	0.000262623	0.5	0	0	-5.3155	17	18	17	CDS		0	0
hsa-miR-514a-5p	NM_005476	GNE	2354	2375	1	-21.5	1	0.00269091	0.529	0	0	-8.07147	15	21	10	3UTR		0	0
hsa-miR-514a-5p	XM_017014167	GNE	2058	2076	0.923077	-22.2	1	0.000262623	0.5	0	0	-5.3155	17	18	17	CDS		0	0
hsa-miR-514a-5p	XM_017014167	GNE	2250	2271	1	-21.5	1	0.00269091	0.529	0	0	-8.07147	15	21	10	3UTR		0	0
hsa-miR-514a-5p	NM_194330	RNF38	198	256	0.846154	-20.7	1	4.16635e-05	0.529	0	0	-4.17062	18	33	9	5UTR		0	0
hsa-miR-514a-5p	NM_194330	RNF38	4374	4397	0.846154	-18.3	1	0.0314895	0.647	0	0	-10.1722	20	23	13	3UTR		0	0
hsa-miR-514a-5p	NM_194332	RNF38	4493	4516	0.846154	-18.3	1	0.0314895	0.647	0	0	-10.1722	20	23	13	3UTR		0	0
hsa-miR-514a-5p	NM_194328	RNF38	467	525	0.846154	-20.7	1	4.16635e-05	0.529	0	0	-4.17062	18	33	9	5UTR		0	0
hsa-miR-514a-5p	NM_194328	RNF38	4643	4666	0.846154	-18.3	1	0.0314895	0.647	0	0	-10.1722	20	23	13	3UTR		0	0
hsa-miR-514a-5p	NM_194329	RNF38	4326	4349	0.846154	-18.3	1	0.0314895	0.647	0	0	-10.1722	20	23	13	3UTR		0	0
hsa-miR-514a-5p	NM_022781	RNF38	300	358	0.846154	-20.7	1	4.16635e-05	0.529	0	0	-4.17062	18	33	9	CDS		0	0
hsa-miR-514a-5p	NM_022781	RNF38	4476	4499	0.846154	-18.3	1	0.0314895	0.647	0	0	-10.1722	20	23	13	3UTR		0	0
hsa-miR-514a-5p	NM_001280551	PAX5	5710	5744	1	-21.3	1	0.0943667	0.426	0	0	-9.33931	12	15	7	3UTR		0	0
hsa-miR-514a-5p	NM_001280551	PAX5	6574	6595	0.942308	-19.6	1	0.0477477	0.529	0	0	-3.79332	16	21	9	3UTR		0	0
hsa-miR-514a-5p	NM_001280556	PAX5	5899	5933	1	-21.3	1	0.0943667	0.426	0	0	-9.33931	12	15	7	3UTR		0	0
hsa-miR-514a-5p	NM_001280556	PAX5	6763	6784	0.942308	-19.6	1	0.0477477	0.529	0	0	-3.79332	16	21	9	3UTR		0	0
hsa-miR-514a-5p	NM_001280555	PAX5	5765	5799	1	-21.3	1	0.0943667	0.426	0	0	-9.33931	12	15	7	3UTR		0	0
hsa-miR-514a-5p	NM_001280555	PAX5	6629	6650	0.942308	-19.6	1	0.0477477	0.529	0	0	-3.79332	16	21	9	3UTR		0	0
hsa-miR-514a-5p	NM_001280553	PAX5	5849	5883	1	-21.3	1	0.0943667	0.426	0	0	-9.33931	12	15	7	3UTR		0	0
hsa-miR-514a-5p	NM_001280553	PAX5	6713	6734	0.942308	-19.6	1	0.0477477	0.529	0	0	-3.79332	16	21	9	3UTR		0	0
hsa-miR-514a-5p	NM_001280554	PAX5	5936	5970	1	-21.3	1	0.0943667	0.426	0	0	-9.33931	12	15	7	3UTR		0	0
hsa-miR-514a-5p	NM_001280554	PAX5	6800	6821	0.942308	-19.6	1	0.0477477	0.529	0	0	-3.79332	16	21	9	3UTR		0	0
hsa-miR-514a-5p	NM_001280550	PAX5	5746	5780	1	-21.3	1	0.0943667	0.426	0	0	-9.33931	12	15	7	3UTR		0	0
hsa-miR-514a-5p	NM_001280550	PAX5	6610	6631	0.942308	-19.6	1	0.0477477	0.529	0	0	-3.79332	16	21	9	3UTR		0	0
hsa-miR-514a-5p	NM_001280549	PAX5	5833	5867	1	-21.3	1	0.0943667	0.426	0	0	-9.33931	12	15	7	3UTR		0	0
hsa-miR-514a-5p	NM_001280549	PAX5	6697	6718	0.942308	-19.6	1	0.0477477	0.529	0	0	-3.79332	16	21	9	3UTR		0	0
hsa-miR-514a-5p	NM_001280552	PAX5	5876	5910	1	-21.3	1	0.0943667	0.426	0	0	-9.33931	12	15	7	3UTR		0	0
hsa-miR-514a-5p	NM_001280552	PAX5	6740	6761	0.942308	-19.6	1	0.0477477	0.529	0	0	-3.79332	16	21	9	3UTR		0	0
hsa-miR-514a-5p	NM_001280547	PAX5	5963	5997	1	-21.3	1	0.0943667	0.426	0	0	-9.33931	12	15	7	3UTR		0	0
hsa-miR-514a-5p	NM_001280547	PAX5	6827	6848	0.942308	-19.6	1	0.0477477	0.529	0	0	-3.79332	16	21	9	3UTR		0	0
hsa-miR-514a-5p	NM_001280548	PAX5	5978	6012	1	-21.3	1	0.0943667	0.426	0	0	-9.33931	12	15	7	3UTR		0	0
hsa-miR-514a-5p	NM_001280548	PAX5	6842	6863	0.942308	-19.6	1	0.0477477	0.529	0	0	-3.79332	16	21	9	3UTR		0	0
hsa-miR-514a-5p	NM_016734	PAX5	6065	6099	1	-21.3	1	0.0943667	0.426	0	0	-9.33931	12	15	7	3UTR		0	0
hsa-miR-514a-5p	NM_016734	PAX5	6929	6950	0.942308	-19.6	1	0.0477477	0.529	0	0	-3.79332	16	21	9	3UTR		0	0
hsa-miR-514a-5p	NM_032226	ZCCHC7	2506	2542	1	-20	1	0.000561325	0.618	0	0	-7.27064	16	25	8	3UTR		0	0
hsa-miR-514a-5p	NM_001289121	ZCCHC7	2651	2687	1	-20	1	0.000561325	0.618	0	0	-7.27064	16	25	8	3UTR		0	0
hsa-miR-514a-5p	NM_012203	GRHPR	564	578	0.846154	-16.6	1	1.15397e-05	0.397	0	0	-9.77936	11	14	7	CDS		0	0
hsa-miR-514a-5p	NM_014872	ZBTB5	1745	1761	1	-19.5	1	0.00124672	0.412	0	0	-5.45975	14	16	12	CDS		0	0
hsa-miR-514a-5p	NM_022490	POLR1E	764	803	0.923077	-19.2	1	7.33598e-07	0.485	0	0	-6.54929	13	17	11	CDS		0	0
hsa-miR-514a-5p	XM_005251547	POLR1E	1032	1048	0.923077	-19.2	1	7.33598e-07	0.485	0	0	-6.54929	13	16	11	CDS		0	0
hsa-miR-514a-5p	XM_005251547	POLR1E	38	74	0.923077	-18.6	1	9.23233e-05	0.353	0	0	-6.98189	11	14	6	5UTR		0	0
hsa-miR-514a-5p	NM_012166	FBXO10	4101	4120	1	-16.9	1	2.93702e-05	0.471	0	0	-7.60568	13	19	10	3UTR		0	0
hsa-miR-514a-5p	NM_001001790	TOMM5	589	632	0.846154	-17.6	1	0.00774523	0.662	0	0	-8.34077	16	43	8	3UTR	MIRT504057	0	0
hsa-miR-514a-5p	NM_001134485	TOMM5	691	734	0.846154	-17.6	1	0.00774523	0.662	0	0	-8.34077	16	43	8	3UTR	MIRT504057	0	0
hsa-miR-514a-5p	NM_001134484	TOMM5	748	791	0.846154	-17.6	1	0.00774523	0.662	0	0	-8.34077	16	43	8	3UTR	MIRT504057	0	0
hsa-miR-514a-5p	NM_014907	FRMPD1	3456	3511	0.884615	-22	1	0.000350793	0.603	0	0	-3.93757	22	55	9	CDS		0	0
hsa-miR-514a-5p	NM_014907	FRMPD1	3704	3717	0.846154	-19.3	1	0.000309191	0.426	0	0	-9.07091	12	13	12	CDS		0	0
hsa-miR-514a-5p	XM_017014480	FRMPD1	4137	4192	0.884615	-22	1	0.000350793	0.603	0	0	-3.93757	22	55	9	CDS		0	0
hsa-miR-514a-5p	XM_017014480	FRMPD1	4385	4398	0.846154	-19.3	1	0.000309191	0.426	0	0	-9.07091	12	13	12	CDS		0	0
hsa-miR-514a-5p	NM_001002269	EXOSC3	672	710	0.846154	-18.5	1	0.0144544	0.618	0	0	-6.51454	18	38	9	3UTR		0	0
hsa-miR-514a-5p	NM_016042	EXOSC3	824	862	0.846154	-18.5	1	0.0144544	0.618	0	0	-6.51454	18	38	9	CDS		0	0
hsa-miR-514a-5p	NM_001286810	DCAF10	6980	7000	0.846154	-18.9	1	0.05361	0.794	0	0	-10.0807	16	20	12	3UTR		0	0
hsa-miR-514a-5p	NM_024345	DCAF10	7506	7526	0.846154	-18.9	1	0.05361	0.794	0	0	-10.0807	16	20	12	3UTR		0	0
hsa-miR-514a-5p	NM_033412	SLC25A51	753	803	1	-23	1	0.00127419	0.426	0	0	-7.14013	15	19	9	CDS		0	0
hsa-miR-514a-5p	NM_003028	SHB	2824	2856	1	-23	1	7.94215e-05	0.382	0	0	-6.24644	17	19	17	3UTR		0	0
hsa-miR-514a-5p	NM_033655	CNTNAP3	1412	1430	1	-19	1	0.0078726	0.529	0	0	-13.6656	15	18	12	CDS		0	0
hsa-miR-514a-5p	NM_033655	CNTNAP3	2686	2727	0.923077	-17.9	1	0.000231635	0.544	0	0	-8.05148	14	17	11	CDS		0	0
hsa-miR-514a-5p	NM_001085452	SPATA31A1	405	419	1	-19.2	1	0.000161897	0.412	0	0	-9.54656	12	14	8	CDS		0	0
hsa-miR-514a-5p	NM_001012421	ANKRD20A2	2310	2331	0.846154	-20.2	1	0.000525995	0.544	0	0	-13.9134	17	21	11	CDS		0	0
hsa-miR-514a-5p	NM_001012421	ANKRD20A2	355	373	0.884615	-19.7	1	2.02444e-05	0.515	0	0	-9.81332	16	18	13	CDS		0	0
hsa-miR-514a-5p	XM_017015035	CBWD6	1064	1110	1	-19.8	1	0.000107426	0.544	0	0	-6.03692	14	18	9	CDS		0	0
hsa-miR-514a-5p	XM_017015035	CBWD6	1598	1637	0.846154	-15.1	1	0.00278434	0.765	0	0	-4.957	17	39	12	3UTR		0	0
hsa-miR-514a-5p	NM_001085457	CBWD6	1061	1107	1	-19.8	1	0.000107426	0.544	0	0	-6.03692	14	18	9	CDS		0	0
hsa-miR-514a-5p	NM_001085457	CBWD6	1595	1634	0.846154	-15.1	1	0.00278434	0.765	0	0	-4.957	17	39	12	3UTR		0	0
hsa-miR-514a-5p	NM_001201380	CNTNAP3B	1583	1601	1	-19	1	0.00570362	0.529	0	0	-13.6656	15	18	12	CDS		0	0
hsa-miR-514a-5p	NM_001145196	SPATA31A6	372	386	1	-19.2	1	0.000264803	0.397	0	0	-9.54656	12	14	8	CDS		0	0
hsa-miR-514a-5p	NM_001113541	SPATA31A5	372	386	0.923077	-19.2	1	0.000175211	0.397	0	0	-9.54656	12	14	8	CDS		0	0
hsa-miR-514a-5p	NM_015667	SPATA31A7	372	386	1	-19.2	1	0.000262342	0.412	0	0	-9.54656	12	14	8	CDS		0	0
hsa-miR-514a-5p	XM_017015380	LOC100289279	1549	1567	1	-19	1	0.0078726	0.529	0	0	-13.6656	15	18	12	CDS		0	0
hsa-miR-514a-5p	NM_001098805	ANKRD20A4	2310	2331	0.846154	-20.2	1	0.000525995	0.544	0	0	-13.9134	17	21	11	CDS		0	0
hsa-miR-514a-5p	NM_001098805	ANKRD20A4	355	373	0.884615	-19.7	1	2.02444e-05	0.515	0	0	-9.81332	16	18	13	CDS		0	0
hsa-miR-514a-5p	NM_001286835	CBWD5	2206	2252	1	-19.8	1	0.00226539	0.559	0	0	-6.03692	14	18	9	CDS		0	0
hsa-miR-514a-5p	NM_001024916	CBWD5	954	1000	1	-19.8	1	0.00226539	0.559	0	0	-6.03692	14	18	9	CDS		0	0
hsa-miR-514a-5p	NM_001024916	CBWD5	1488	1527	0.846154	-15.1	1	0.00278434	0.765	0	0	-4.957	17	39	12	3UTR		0	0
hsa-miR-514a-5p	NM_001330668	CBWD5	1058	1104	1	-19.8	1	0.00226539	0.559	0	0	-6.03692	14	18	9	CDS		0	0
hsa-miR-514a-5p	NM_001330668	CBWD5	1592	1631	0.846154	-15.1	1	0.00278434	0.765	0	0	-4.957	17	39	12	3UTR		0	0
hsa-miR-514a-5p	XM_005272749	CBWD5	975	1047	1	-19.8	1	0.00226539	0.559	0	0	-6.03692	14	18	9	CDS		0	0
hsa-miR-514a-5p	XM_005272750	CBWD5	998	1044	1	-19.8	1	0.00226539	0.559	0	0	-6.03692	14	18	9	CDS		0	0
hsa-miR-514a-5p	NM_199244	FOXD4L4	241	257	1	-18.2	1	0.00206222	0.338	0	0	-7.47494	13	16	9	CDS		0	0
hsa-miR-514a-5p	NM_001012419	ANKRD20A3	2276	2297	0.846154	-20.2	1	0.000525995	0.544	0	0	-13.9134	17	21	11	CDS		0	0
hsa-miR-514a-5p	NM_001012419	ANKRD20A3	321	339	0.884615	-19.7	1	2.02444e-05	0.515	0	0	-9.81332	16	18	13	CDS		0	0
hsa-miR-514a-5p	NM_001317916	ZNF658	3218	3246	0.846154	-17.8	1	0.0004403	0.588	0	0	-8.42777	17	28	8	CDS		0	0
hsa-miR-514a-5p	NM_001317916	ZNF658	3302	3347	0.846154	-16.4	1	0.00477086	0.529	0	0	-5.71431	14	17	11	CDS		0	0
hsa-miR-514a-5p	NM_033160	ZNF658	3061	3089	0.846154	-17.8	1	0.0004403	0.588	0	0	-8.42777	17	28	8	CDS		0	0
hsa-miR-514a-5p	NM_033160	ZNF658	3145	3190	0.846154	-16.4	1	0.00477086	0.529	0	0	-5.71431	14	17	11	CDS		0	0
hsa-miR-514a-5p	NM_001083124	SPATA31A3	372	386	0.923077	-19.2	1	0.000175211	0.397	0	0	-9.54656	12	14	8	CDS		0	0
hsa-miR-514a-5p	NM_032250	ANKRD20A1	2310	2331	0.846154	-20.2	1	0.000525995	0.544	0	0	-13.9134	17	21	11	CDS		0	0
hsa-miR-514a-5p	NM_032250	ANKRD20A1	355	373	0.923077	-19.7	1	0.000273299	0.529	0	0	-9.81332	16	18	13	CDS		0	0
hsa-miR-514a-5p	XM_005277637	CBWD3	1064	1110	1	-19.8	1	0.00226539	0.559	0	0	-6.03692	14	18	9	CDS		0	0
hsa-miR-514a-5p	XM_005277640	CBWD3	977	1023	1	-19.8	1	0.00226539	0.559	0	0	-6.03692	14	18	9	CDS		0	0
hsa-miR-514a-5p	NM_201453	CBWD3	1042	1088	1	-19.8	1	0.00226539	0.559	0	0	-6.03692	14	18	9	CDS		0	0
hsa-miR-514a-5p	NM_201453	CBWD3	1576	1615	0.846154	-15.1	1	0.00278434	0.765	0	0	-4.957	17	39	12	3UTR		0	0
hsa-miR-514a-5p	NM_021965	PGM5	1945	1959	1	-18.4	1	0.00123805	0.485	0	0	-6.24644	12	14	6	3UTR		0	0
hsa-miR-514a-5p	NM_153237	TMEM252	831	852	0.923077	-18.9	1	0.000101162	0.456	0	0	-8.81432	13	16	9	3UTR		0	1
hsa-miR-514a-5p	NM_153237	TMEM252	216	236	0.923077	-17.4	1	0.00267247	0.515	0	0	-6.54929	16	20	11	CDS		0	1
hsa-miR-514a-5p	NM_138333	FAM122A	1019	1039	0.923077	-19.7	1	0.0195822	0.618	0	0	-7.09101	17	20	11	CDS		0	0
hsa-miR-514a-5p	NM_002732	PRKACG	1186	1224	0.923077	-19.2	1	1.01044e-05	0.471	0	0	-7.5866	12	15	9	3UTR		0	0
hsa-miR-514a-5p	NM_002732	PRKACG	343	356	0.846154	-16.8	1	0.0681953	0.485	0	0	-15.7181	10	13	6	CDS		0	0
hsa-miR-514a-5p	NM_181425	FXN	6565	6588	1	-21.6	1	0.00935174	0.529	0	0	-8.25288	13	16	11	3UTR		0	0
hsa-miR-514a-5p	NM_000144	FXN	6557	6580	1	-21.6	1	0.00935174	0.529	0	0	-8.25288	13	16	11	3UTR		0	0
hsa-miR-514a-5p	NM_001170414	TJP2	1399	1415	1	-18.5	1	0.00403956	0.632	0	0	-5.19005	13	16	9	CDS		0	0
hsa-miR-514a-5p	XM_011519208	TJP2	1355	1371	1	-18.5	1	0.00403956	0.632	0	0	-5.19005	13	16	9	CDS		0	0
hsa-miR-514a-5p	NM_004817	TJP2	1554	1570	1	-18.5	1	0.00403956	0.632	0	0	-5.19005	13	16	9	CDS		0	0
hsa-miR-514a-5p	NM_201629	TJP2	1554	1570	1	-18.5	1	0.00403956	0.632	0	0	-5.19005	13	16	9	CDS		0	0
hsa-miR-514a-5p	XM_017015327	TJP2	1372	1388	1	-18.5	1	0.00403956	0.632	0	0	-5.19005	13	16	9	CDS		0	0
hsa-miR-514a-5p	XM_017015328	TJP2	1607	1623	1	-18.5	1	0.00403956	0.632	0	0	-5.19005	13	16	9	CDS		0	0
hsa-miR-514a-5p	XM_005252314	TJP2	1607	1623	1	-18.5	1	0.00403956	0.632	0	0	-5.19005	13	16	9	CDS		0	0
hsa-miR-514a-5p	NM_001170415	TJP2	1399	1415	1	-18.5	1	0.00403956	0.632	0	0	-5.19005	13	16	9	CDS		0	0
hsa-miR-514a-5p	NM_001170416	TJP2	1329	1345	1	-18.5	1	0.00403956	0.632	0	0	-5.19005	13	16	9	CDS		0	0
hsa-miR-514a-5p	NM_001127608	FAM189A2	1323	1337	0.923077	-19.3	1	7.23776e-05	0.324	0	0	-8.51722	13	14	13	CDS		0	0
hsa-miR-514a-5p	NM_001347995	FAM189A2	1678	1692	0.923077	-19.3	1	7.23776e-05	0.324	0	0	-8.51722	13	14	13	CDS		0	0
hsa-miR-514a-5p	NM_004816	FAM189A2	1639	1653	0.923077	-19.3	1	7.23776e-05	0.324	0	0	-8.51722	13	14	13	CDS		0	0
hsa-miR-514a-5p	NM_001163	APBA1	5174	5187	0.846154	-17.4	1	0.000138515	0.574	0	0	-6.78234	11	13	7	3UTR		0	0
hsa-miR-514a-5p	NM_001099666	PTAR1	6482	6523	1	-20.6	1	0.00103481	0.691	0	0	-4.99396	18	21	10	3UTR		0	0
hsa-miR-514a-5p	XM_011518639	PTAR1	6548	6568	0.961538	-20.2	1	0.00103481	0.691	0	0	-4.99396	18	20	10	3UTR		0	0
hsa-miR-514a-5p	NM_153267	MAMDC2	393	420	0.846154	-18.2	1	2.47942e-05	0.294	0	0	-5.69245	14	20	9	5UTR		0	0
hsa-miR-514a-5p	NM_153267	MAMDC2	872	895	0.846154	-17.5	1	0.00731942	0.471	0	0	-4.76182	13	16	10	CDS		0	0
hsa-miR-514a-5p	NM_206948	TRPM3	24	40	0.923077	-18	1	1.86509e-05	0.456	0	0	-6.54929	12	16	8	5UTR		0	0
hsa-miR-514a-5p	NM_001007470	TRPM3	24	40	0.923077	-18	1	1.86509e-05	0.456	0	0	-6.54929	12	16	8	5UTR		0	0
hsa-miR-514a-5p	NM_001135820	TMEM2	295	335	1	-24.9	1	2.71554e-06	0.353	0	0	-6.50069	16	22	9	5UTR		0	0
hsa-miR-514a-5p	NM_013390	TMEM2	295	335	1	-24.9	1	2.71554e-06	0.353	0	0	-6.50069	16	22	9	5UTR		0	0
hsa-miR-514a-5p	NM_001025780	ABHD17B	2411	2445	0.846154	-18.8	1	2.36728e-05	0.456	0	0	-6.23647	15	21	8	3UTR		0	0
hsa-miR-514a-5p	NM_001025780	ABHD17B	2742	2763	0.923077	-16.4	1	0.00048039	0.676	0	0	-8.25904	18	21	13	3UTR		0	0
hsa-miR-514a-5p	NM_182505	C9orf85	217	265	0.923077	-16.5	1	0.00113868	0.471	0	0	-7.37138	12	17	6	5UTR		0	0
hsa-miR-514a-5p	NM_001242507	GDA	812	833	0.846154	-18.9	1	0.0716518	0.603	0	0	-9.99278	17	21	7	CDS		0	0
hsa-miR-514a-5p	NM_001242507	GDA	5178	5191	1	-16.1	1	0.00898424	0.632	0	0	-5.9255	12	13	12	3UTR		0	0
hsa-miR-514a-5p	NM_001351572	GDA	905	926	0.846154	-18.9	1	0.0716518	0.603	0	0	-9.99278	17	21	7	CDS		0	0
hsa-miR-514a-5p	NM_004293	GDA	905	926	0.846154	-18.9	1	0.0716518	0.603	0	0	-9.99278	17	21	7	CDS		0	0
hsa-miR-514a-5p	NM_004293	GDA	5271	5284	1	-16.1	1	0.00898424	0.632	0	0	-5.9255	12	13	12	3UTR		0	0
hsa-miR-514a-5p	NM_001242505	GDA	905	926	0.846154	-18.9	1	0.0716518	0.603	0	0	-9.99278	17	21	7	CDS		0	0
hsa-miR-514a-5p	NM_001242505	GDA	1890	1903	1	-16.1	1	0.00898424	0.632	0	0	-5.9255	12	13	12	3UTR		0	0
hsa-miR-514a-5p	NM_001102421	ZFAND5	4936	4956	0.923077	-20.1	1	1.38003e-05	0.368	0	0	-10.3422	13	17	10	3UTR		0	1
hsa-miR-514a-5p	NM_001102421	ZFAND5	1292	1309	1	-19	1	0.00603523	0.647	0	0	-9.2861	16	17	16	3UTR		0	1
hsa-miR-514a-5p	NM_001102420	ZFAND5	5073	5093	0.923077	-20.1	1	1.38003e-05	0.368	0	0	-10.3422	13	17	10	3UTR		0	1
hsa-miR-514a-5p	NM_001102420	ZFAND5	1429	1446	1	-19	1	0.00603523	0.647	0	0	-9.2861	16	17	16	3UTR		0	1
hsa-miR-514a-5p	NM_001278244	ZFAND5	4515	4535	0.923077	-20.1	1	1.38003e-05	0.368	0	0	-10.3422	13	17	10	3UTR		0	1
hsa-miR-514a-5p	NM_001278244	ZFAND5	871	888	1	-19	1	0.00603523	0.647	0	0	-9.2861	16	17	16	3UTR		0	1
hsa-miR-514a-5p	NM_001278243	ZFAND5	4652	4672	0.923077	-20.1	1	1.38003e-05	0.368	0	0	-10.3422	13	17	10	3UTR		0	1
hsa-miR-514a-5p	NM_001278243	ZFAND5	1008	1025	1	-19	1	0.00603523	0.647	0	0	-9.2861	16	17	16	3UTR		0	1
hsa-miR-514a-5p	NM_006914	RORB	556	591	1	-21.4	1	4.27967e-06	0.382	0	0	-5.38561	15	18	12	5UTR		0	1
hsa-miR-514a-5p	NM_152420	CARNMT1	2985	3005	0.923077	-17.8	1	0.000174532	0.588	0	0	-6.01339	16	20	10	3UTR		0	0
hsa-miR-514a-5p	NM_001330678	NMRK1	1376	1426	0.846154	-21.9	1	2.68254e-07	0.471	0	0	-6.24613	16	20	10	3UTR		0	0
hsa-miR-514a-5p	NM_001330678	NMRK1	1494	1531	1	-21.5	1	0.00543719	0.691	0	0	-3.93757	22	37	9	3UTR		0	0
hsa-miR-514a-5p	NM_001127603	NMRK1	940	990	0.846154	-21.9	1	2.68254e-07	0.471	0	0	-6.24613	16	20	10	3UTR		0	0
hsa-miR-514a-5p	NM_001127603	NMRK1	1058	1095	1	-21.5	1	0.00014826	0.691	0	0	-3.93757	22	37	9	3UTR		0	0
hsa-miR-514a-5p	NM_017881	NMRK1	1012	1062	0.846154	-21.9	1	2.68254e-07	0.471	0	0	-6.24613	16	20	10	3UTR		0	0
hsa-miR-514a-5p	NM_017881	NMRK1	1130	1167	1	-21.5	1	0.000148002	0.691	0	0	-3.93757	22	37	9	3UTR		0	0
hsa-miR-514a-5p	NM_012383	OSTF1	250	267	0.846154	-15.5	1	0.0115079	0.529	0	0	-8.3038	13	17	9	CDS		0	0
hsa-miR-514a-5p	NM_001190482	PCSK5	6765	6811	0.846154	-20.9	1	0.0148244	0.456	0	0	-7.86061	18	46	8	3UTR		0	0
hsa-miR-514a-5p	NM_001190482	PCSK5	2979	3026	1	-20.4	1	0.00316703	0.632	0	0	-5.69245	15	19	12	CDS		0	0
hsa-miR-514a-5p	NM_006200	PCSK5	2979	3026	1	-20.4	1	0.00316703	0.632	0	0	-5.69245	15	19	12	CDS		0	0
hsa-miR-514a-5p	XM_017014800	PCSK5	5162	5208	0.846154	-20.9	1	0.0148244	0.456	0	0	-7.86061	18	46	8	3UTR		0	0
hsa-miR-514a-5p	XM_017014800	PCSK5	1295	1342	1	-20.4	1	0.00316703	0.632	0	0	-5.69245	15	19	12	CDS		0	0
hsa-miR-514a-5p	NM_015225	PRUNE2	10100	10123	0.846154	-20.3	1	9.11408e-05	0.559	0	0	-7.28657	18	23	11	3UTR		0	0
hsa-miR-514a-5p	NM_015225	PRUNE2	11961	11980	0.846154	-19.9	1	0.00106982	0.603	0	0	-11.3719	16	19	9	3UTR		0	0
hsa-miR-514a-5p	NM_001308047	PRUNE2	10022	10045	0.846154	-20.3	1	9.11408e-05	0.559	0	0	-7.28657	18	23	11	3UTR		0	0
hsa-miR-514a-5p	NM_001308047	PRUNE2	11883	11902	0.846154	-19.9	1	0.00106982	0.603	0	0	-11.3719	16	19	9	3UTR		0	0
hsa-miR-514a-5p	NM_001330680	PRUNE2	2045	2068	0.846154	-20.3	1	9.11408e-05	0.559	0	0	-7.28657	18	23	11	3UTR		0	0
hsa-miR-514a-5p	NM_001330680	PRUNE2	3906	3925	0.846154	-19.9	1	0.00106982	0.603	0	0	-11.3719	16	19	9	3UTR		0	0
hsa-miR-514a-5p	XM_011518323	PRUNE2	10236	10259	0.846154	-20.3	1	9.11408e-05	0.559	0	0	-7.28657	18	23	11	3UTR		0	0
hsa-miR-514a-5p	XM_011518323	PRUNE2	12097	12116	0.846154	-19.9	1	0.00106982	0.603	0	0	-11.3719	16	19	9	3UTR		0	0
hsa-miR-514a-5p	NM_033305	VPS13A	5503	5520	0.923077	-17.3	1	0.000549279	0.574	0	0	-4.957	14	17	9	CDS		0	0
hsa-miR-514a-5p	NM_033305	VPS13A	10932	10955	0.846154	-16.9	1	0.0376015	0.676	0	0	-10.9137	17	23	9	3UTR		0	0
hsa-miR-514a-5p	NM_001018037	VPS13A	5386	5403	0.923077	-17.3	1	0.000549279	0.574	0	0	-4.957	14	17	9	CDS		0	0
hsa-miR-514a-5p	NM_001018037	VPS13A	10815	10838	0.846154	-16.9	1	0.0376015	0.676	0	0	-10.9137	17	23	9	3UTR		0	0
hsa-miR-514a-5p	NM_015186	VPS13A	5503	5520	0.923077	-17.3	1	0.000549279	0.574	0	0	-4.957	14	17	9	CDS		0	0
hsa-miR-514a-5p	NM_001018038	VPS13A	5503	5520	0.923077	-17.3	1	0.000549279	0.574	0	0	-4.957	14	17	9	CDS		0	0
hsa-miR-514a-5p	NM_004297	GNA14	879	891	1	-19.8	1	8.69396e-07	0.412	0	0	-6.78234	11	12	11	CDS		0	0
hsa-miR-514a-5p	NM_001330691	CEP78	1599	1619	1	-21.7	1	0.000594615	0.588	0	0	-5.81384	17	20	11	CDS		0	0
hsa-miR-514a-5p	NM_001330691	CEP78	2194	2210	1	-19.2	1	0.000203449	0.485	0	0	-6.24613	13	16	8	CDS		0	0
hsa-miR-514a-5p	NM_001330691	CEP78	6419	6436	0.884615	-18.2	1	0.00410611	0.721	0	0	-6.74759	16	17	16	3UTR		0	0
hsa-miR-514a-5p	NM_001330693	CEP78	1599	1619	1	-21.7	1	0.000594615	0.588	0	0	-5.81384	17	20	11	CDS		0	0
hsa-miR-514a-5p	NM_001330693	CEP78	2146	2162	1	-19.2	1	0.000202088	0.485	0	0	-6.24613	13	16	8	CDS		0	0
hsa-miR-514a-5p	NM_001330693	CEP78	6371	6388	0.884615	-18.2	1	0.00410611	0.721	0	0	-6.74759	16	17	16	3UTR		0	0
hsa-miR-514a-5p	NM_001098802	CEP78	1583	1622	1	-21.5	1	0.000594615	0.588	0	0	-5.81384	17	21	11	CDS		0	0
hsa-miR-514a-5p	NM_001098802	CEP78	2190	2213	1	-19	1	0.000203449	0.485	0	0	-6.24613	13	17	8	CDS		0	0
hsa-miR-514a-5p	NM_032171	CEP78	1583	1622	1	-21.5	1	0.000594615	0.588	0	0	-5.81384	17	21	11	CDS		0	0
hsa-miR-514a-5p	NM_032171	CEP78	2142	2165	1	-19	1	0.000202088	0.485	0	0	-6.24613	13	17	8	CDS		0	0
hsa-miR-514a-5p	NM_001349838	CEP78	1580	1619	1	-21.5	1	0.000594615	0.588	0	0	-5.81384	17	21	11	CDS		0	0
hsa-miR-514a-5p	NM_001349838	CEP78	2187	2210	1	-19	1	0.000203449	0.485	0	0	-6.24613	13	17	8	CDS		0	0
hsa-miR-514a-5p	NM_001330694	CEP78	1580	1619	1	-21.5	1	0.000594615	0.588	0	0	-5.81384	17	21	11	CDS		0	0
hsa-miR-514a-5p	NM_001330694	CEP78	2139	2162	1	-19	1	0.000202088	0.485	0	0	-6.24613	13	17	8	CDS		0	0
hsa-miR-514a-5p	NM_001282748	TLE4	3356	3402	0.923077	-20.9	1	3.04163e-06	0.559	0	0	-4.957	17	21	9	CDS		0	0
hsa-miR-514a-5p	NM_007005	TLE4	3260	3306	0.923077	-20.9	1	3.04163e-06	0.559	0	0	-4.957	17	21	9	CDS		0	0
hsa-miR-514a-5p	NM_001282753	TLE4	3053	3099	0.923077	-20.9	1	3.04163e-06	0.559	0	0	-4.957	17	21	9	CDS		0	0
hsa-miR-514a-5p	NM_001282749	TLE4	3185	3231	0.923077	-20.9	1	3.04163e-06	0.559	0	0	-4.957	17	21	9	CDS		0	0
hsa-miR-514a-5p	NM_005077	TLE1	3543	3574	0.846154	-17.8	1	0.00158343	0.529	0	0	-6.50069	13	18	6	CDS		0	0
hsa-miR-514a-5p	NM_001145197	SPATA31D4	2432	2448	0.923077	-16.7	1	0.00158051	0.515	0	0	-9.75973	13	16	7	CDS		0	0
hsa-miR-514a-5p	NM_001001670	SPATA31D1	2401	2418	0.846154	-16.8	1	0.00228197	0.515	0	0	-9.75973	14	17	7	CDS		0	0
hsa-miR-514a-5p	NM_001001670	SPATA31D1	1546	1566	0.846154	-17	1	4.96804e-05	0.529	0	0	-3.79332	16	20	7	CDS		0	0
hsa-miR-514a-5p	NM_152573	RASEF	3313	3370	0.923077	-23.8	1	3.6475e-05	0.456	0	0	-3.93757	19	28	14	3UTR		0	0
hsa-miR-514a-5p	NM_001244959	FRMD3	1018	1035	0.923077	-17.1	1	0.0102168	0.588	0	0	-12.3737	15	17	8	CDS		0	0
hsa-miR-514a-5p	NM_001244959	FRMD3	1993	2007	0.923077	-16.9	1	0.00105043	0.412	0	0	-9.88456	11	14	7	3UTR		0	0
hsa-miR-514a-5p	NM_001244961	FRMD3	330	347	0.923077	-17.1	1	0.0102168	0.588	0	0	-12.3737	15	17	8	CDS		0	0
hsa-miR-514a-5p	NM_001244961	FRMD3	1305	1319	0.923077	-16.9	1	0.00105043	0.412	0	0	-9.88456	11	14	7	3UTR		0	0
hsa-miR-514a-5p	NM_001244962	FRMD3	872	886	0.923077	-16.9	1	0.00105043	0.412	0	0	-9.88456	11	14	7	3UTR		0	0
hsa-miR-514a-5p	NM_174938	FRMD3	3081	3101	1	-17.5	1	0.00108577	0.603	0	0	-6.93679	13	16	7	3UTR		0	0
hsa-miR-514a-5p	NM_174938	FRMD3	1018	1035	0.923077	-17.1	1	0.0102168	0.588	0	0	-12.3737	15	17	8	CDS		0	0
hsa-miR-514a-5p	NM_001244960	FRMD3	2857	2877	1	-17.5	1	0.00108577	0.603	0	0	-6.93679	13	16	7	3UTR		0	0
hsa-miR-514a-5p	NM_001244960	FRMD3	794	811	0.923077	-17.1	1	0.0102168	0.588	0	0	-12.3737	15	17	8	CDS		0	0
hsa-miR-514a-5p	NM_001256915	IDNK	403	421	1	-18.2	1	0.00266335	0.588	0	0	-10.3137	16	18	10	5UTR		0	0
hsa-miR-514a-5p	NM_001256915	IDNK	333	348	0.807692	-18.1	1	0.000106283	0.382	0	0	-10.3652	13	15	11	5UTR		0	0
hsa-miR-514a-5p	NM_001001551	IDNK	229	247	0.923077	-18.2	1	0.00411069	0.588	0	0	-10.3137	16	18	10	CDS		0	0
hsa-miR-514a-5p	NM_053067	UBQLN1	3335	3352	0.923077	-18.1	1	0.000208487	0.544	0	0	-5.81384	16	17	16	3UTR		0	0
hsa-miR-514a-5p	NM_013438	UBQLN1	3419	3436	0.923077	-18.1	1	0.000208487	0.544	0	0	-5.81384	16	17	16	3UTR		0	0
hsa-miR-514a-5p	NM_001271927	KIF27	448	486	1	-21.3	1	8.57601e-05	0.588	0	0	-6.50069	18	22	12	CDS		0	0
hsa-miR-514a-5p	NM_001271927	KIF27	2354	2369	0.846154	-17	1	4.48252e-06	0.706	0	0	-15.2178	14	15	14	CDS		0	0
hsa-miR-514a-5p	NM_001271928	KIF27	448	486	1	-21.3	1	8.57601e-05	0.588	0	0	-6.50069	18	22	12	CDS		0	0
hsa-miR-514a-5p	NM_001271928	KIF27	2354	2369	0.846154	-17	1	4.48252e-06	0.706	0	0	-15.2178	14	15	14	CDS		0	0
hsa-miR-514a-5p	NM_017576	KIF27	448	486	1	-21.3	1	8.57601e-05	0.588	0	0	-6.50069	18	22	12	CDS		0	0
hsa-miR-514a-5p	NM_017576	KIF27	2354	2369	0.846154	-17	1	4.48252e-06	0.706	0	0	-15.2178	14	15	14	CDS		0	0
hsa-miR-514a-5p	NM_001317997	C9orf64	711	730	0.846154	-16	1	0.00599573	0.588	0	0	-12.4177	17	19	15	CDS		0	0
hsa-miR-514a-5p	NM_032307	C9orf64	1109	1128	0.846154	-16	1	0.00599573	0.588	0	0	-12.4177	17	19	15	CDS		0	0
hsa-miR-514a-5p	NM_024945	RMI1	1792	1813	0.846154	-18.4	1	0.0021264	0.735	0	0	-8.02019	18	21	8	CDS		0	0
hsa-miR-514a-5p	NM_024945	RMI1	1574	1595	1	-18.4	1	0.0047628	0.676	0	0	-9.59293	17	21	8	CDS		0	0
hsa-miR-514a-5p	NM_024945	RMI1	1091	1104	1	-17.2	1	0.0217359	0.603	0	0	-5.81821	12	13	12	CDS		0	0
hsa-miR-514a-5p	NM_001199633	SLC28A3	2625	2642	1	-19.4	0	0.000188322	0.559	0	0	-15.9792	14	17	8	3UTR		0	0
hsa-miR-514a-5p	NM_006180	NTRK2	2499	2545	1	-17.5	1	0.000201622	0.441	0	0	-4.17062	15	22	6	CDS		0	0
hsa-miR-514a-5p	XM_017014752	NTRK2	2387	2433	1	-17.5	1	0.000201141	0.441	0	0	-4.17062	15	22	6	CDS		0	0
hsa-miR-514a-5p	XM_005252004	NTRK2	2096	2142	1	-17.5	1	0.000201622	0.441	0	0	-4.17062	15	22	6	CDS		0	0
hsa-miR-514a-5p	XM_005252004	NTRK2	3630	3662	0.846154	-17.6	1	0.0105632	0.706	0	0	-5.33701	16	32	9	3UTR		0	0
hsa-miR-514a-5p	NM_001018065	NTRK2	3081	3094	0.923077	-18.8	1	0.123146	0.691	0	0	-7.05204	12	13	12	3UTR		0	0
hsa-miR-514a-5p	NM_001018066	NTRK2	3033	3046	0.923077	-18.8	1	0.123146	0.691	0	0	-7.05204	12	13	12	3UTR		0	0
hsa-miR-514a-5p	NM_001007097	NTRK2	4572	4591	1	-22.3	1	0.00417085	0.515	0	0	-13.6656	12	14	12	3UTR		0	0
hsa-miR-514a-5p	NM_001007097	NTRK2	5652	5667	1	-20	1	0.0726851	0.5	0	0	-8.28966	14	15	14	3UTR		0	0
hsa-miR-514a-5p	NM_001018064	NTRK2	1792	1838	1	-17.5	1	0.000201141	0.441	0	0	-4.17062	15	22	6	CDS		0	0
hsa-miR-514a-5p	NM_001018064	NTRK2	3326	3358	0.846154	-17.6	1	0.0105632	0.706	0	0	-5.33701	16	32	9	3UTR		0	0
hsa-miR-514a-5p	NM_177937	GOLM1	742	764	0.846154	-17.6	1	0.0015093	0.5	0	0	-7.05635	17	22	10	CDS		0	0
hsa-miR-514a-5p	NM_016548	GOLM1	750	772	0.846154	-17.6	1	0.0015093	0.5	0	0	-7.05635	17	22	10	CDS		0	0
hsa-miR-514a-5p	NM_016548	GOLM1	280	323	0.846154	-20.1	1	3.64332e-06	0.412	0	0	-7.60568	16	23	10	CDS		0	0
hsa-miR-514a-5p	NM_001276366	C9orf153	324	340	0.923077	-21.2	1	0.000148703	0.5	0	0	-6.01339	14	16	8	CDS		0	0
hsa-miR-514a-5p	NM_001185074	ZCCHC6	185	196	1	-17.3	1	5.03275e-05	0.382	0	0	-13.2236	10	11	10	5UTR		0	0
hsa-miR-514a-5p	NM_024617	ZCCHC6	185	196	1	-17.3	1	5.03275e-05	0.382	0	0	-13.2236	10	11	10	5UTR		0	0
hsa-miR-514a-5p	NM_001330718	ZCCHC6	148	159	1	-17.3	1	5.03275e-05	0.382	0	0	-13.2236	10	11	10	5UTR		0	0
hsa-miR-514a-5p	NM_002048	GAS1	1638	1651	1	-19.2	1	9.24204e-08	0.353	0	0	-6.47918	12	13	12	3UTR		0	0
hsa-miR-514a-5p	NM_001288731	DAPK1	1135	1163	1	-19.1	1	0.0249644	0.544	0	0	-3.93757	16	22	7	CDS		0	0
hsa-miR-514a-5p	NM_001288731	DAPK1	5193	5209	0.846154	-17.6	1	4.65314e-06	0.515	0	0	-5.45975	14	16	9	3UTR		0	0
hsa-miR-514a-5p	NM_001288731	DAPK1	710	731	0.846154	-16.6	1	9.1776e-05	0.632	0	0	-12.8463	15	21	9	CDS		0	0
hsa-miR-514a-5p	NM_004938	DAPK1	1487	1515	1	-19.1	1	0.0249644	0.544	0	0	-3.93757	16	22	7	CDS		0	0
hsa-miR-514a-5p	NM_004938	DAPK1	5545	5561	0.846154	-17.6	1	4.65314e-06	0.515	0	0	-5.45975	14	16	9	3UTR		0	0
hsa-miR-514a-5p	NM_004938	DAPK1	1062	1083	0.846154	-16.6	1	9.1776e-05	0.632	0	0	-12.8463	15	21	9	CDS		0	0
hsa-miR-514a-5p	NM_001288730	DAPK1	1152	1180	1	-19.1	1	0.0249644	0.544	0	0	-3.93757	16	22	7	CDS		0	0
hsa-miR-514a-5p	NM_001288730	DAPK1	5210	5226	0.846154	-17.6	1	4.65314e-06	0.515	0	0	-5.45975	14	16	9	3UTR		0	0
hsa-miR-514a-5p	NM_001288730	DAPK1	727	748	0.846154	-16.6	1	9.1776e-05	0.632	0	0	-12.8463	15	21	9	CDS		0	0
hsa-miR-514a-5p	NM_001288729	DAPK1	1162	1190	1	-19.1	1	0.0249644	0.544	0	0	-3.93757	16	22	7	CDS		0	0
hsa-miR-514a-5p	NM_001288729	DAPK1	5220	5236	0.846154	-17.6	1	4.65314e-06	0.515	0	0	-5.45975	14	16	9	3UTR		0	0
hsa-miR-514a-5p	NM_001288729	DAPK1	737	758	0.846154	-16.6	1	9.1776e-05	0.632	0	0	-12.8463	15	21	9	CDS		0	0
hsa-miR-514a-5p	NM_178828	SPATA31E1	1882	1914	0.846154	-20.7	1	0.000291258	0.382	0	0	-6.01339	19	32	10	CDS		0	0
hsa-miR-514a-5p	NM_178828	SPATA31E1	3483	3502	1	-19.9	1	0.00116258	0.412	0	0	-6.28309	15	19	11	CDS		0	0
hsa-miR-514a-5p	NM_006717	SPIN1	2674	2702	1	-22.4	1	0.0171563	0.544	0	0	-4.84971	20	28	9	3UTR		0	0
hsa-miR-514a-5p	NM_006717	SPIN1	3034	3054	0.846154	-19.5	1	2.5412e-05	0.5	0	0	-5.9396	15	20	11	3UTR		0	0
hsa-miR-514a-5p	NM_145283	NXNL2	70	82	0.846154	-18.5	1	1.18426e-06	0.279	0	0	-6.98189	11	12	11	5UTR		0	0
hsa-miR-514a-5p	NM_001161625	NXNL2	64	82	0.846154	-18.9	1	1.18426e-06	0.279	0	0	-6.98189	11	13	11	5UTR		0	0
hsa-miR-514a-5p	NM_005226	S1PR3	2697	2721	1	-21.8	1	0.00359556	0.676	0	0	-4.67302	16	18	16	3UTR		0	0
hsa-miR-514a-5p	NM_005226	S1PR3	1752	1782	0.846154	-22.2	1	0.000117191	0.544	0	0	-3.79332	21	30	9	3UTR		0	0
hsa-miR-514a-5p	NM_016848	SHC3	8301	8341	1	-23.8	1	0.000159269	0.397	0	0	-4.957	17	21	12	3UTR		0	0
hsa-miR-514a-5p	NM_001282690	SECISBP2	119	136	0.923077	-18.6	1	0.00181918	0.559	0	0	-13.6656	14	17	11	5UTR		0	0
hsa-miR-514a-5p	XM_005251654	SEMA4D	3670	3695	1	-17.9	1	0.0456529	0.632	0	0	-6.98189	11	14	6	3UTR		0	0
hsa-miR-514a-5p	XM_011518125	SEMA4D	3807	3832	1	-17.9	1	0.0456529	0.632	0	0	-6.98189	11	14	6	3UTR		0	0
hsa-miR-514a-5p	XM_011518130	SEMA4D	3936	3949	1	-17.9	1	0.0456529	0.632	0	0	-6.98189	11	13	6	3UTR		0	0
hsa-miR-514a-5p	NM_006378	SEMA4D	3848	3861	1	-17.9	1	0.0456529	0.632	0	0	-6.98189	11	13	6	3UTR		0	0
hsa-miR-514a-5p	NM_001306190	AUH	146	181	0.846154	-18.7	1	5.08553e-05	0.25	0	0	-4.65016	14	19	7	CDS		0	0
hsa-miR-514a-5p	NM_001698	AUH	101	136	0.846154	-18.7	1	5.08553e-05	0.25	0	0	-4.65016	14	19	7	CDS		0	0
hsa-miR-514a-5p	NM_005384	NFIL3	1292	1303	0.923077	-16.2	1	0.0695916	0.441	0	0	-10.5151	10	11	10	CDS		0	0
hsa-miR-514a-5p	NM_006415	SPTLC1	847	881	1	-18.9	1	0.00410774	0.706	0	0	-7.80367	14	17	9	CDS		0	0
hsa-miR-514a-5p	NM_002161	IARS	3355	3368	1	-18.5	1	0.000517885	0.515	0	0	-6.98189	11	13	6	CDS		0	0
hsa-miR-514a-5p	NM_013417	IARS	3525	3538	1	-18.5	1	0.000517885	0.515	0	0	-6.98189	11	13	6	CDS		0	0
hsa-miR-514a-5p	XM_011518824	NOL8	3957	3980	0.923077	-19.7	1	0.000570129	0.515	0	0	-8.09298	16	23	6	CDS		0	0
hsa-miR-514a-5p	XM_011518824	NOL8	2908	2924	0.846154	-18.4	1	1.54923e-05	0.544	0	0	-12.3711	14	16	11	CDS		0	0
hsa-miR-514a-5p	XM_006717166	NOL8	4270	4293	0.923077	-19.7	1	0.000570129	0.515	0	0	-8.09298	16	23	6	CDS		0	0
hsa-miR-514a-5p	XM_006717166	NOL8	3221	3237	0.846154	-18.4	1	1.54923e-05	0.544	0	0	-12.3711	14	16	11	CDS		0	0
hsa-miR-514a-5p	NM_001256394	NOL8	3848	3871	0.923077	-19.7	1	0.000570129	0.515	0	0	-8.09298	16	23	6	CDS		0	0
hsa-miR-514a-5p	NM_001256394	NOL8	2799	2815	0.846154	-18.4	1	1.54923e-05	0.544	0	0	-12.3711	14	16	11	CDS		0	0
hsa-miR-514a-5p	NM_001330722	NOL8	3630	3653	0.923077	-19.7	1	0.000570129	0.515	0	0	-8.09298	16	23	6	CDS		0	0
hsa-miR-514a-5p	NM_017948	NOL8	3744	3767	0.923077	-19.7	1	0.000570129	0.515	0	0	-8.09298	16	23	6	CDS		0	0
hsa-miR-514a-5p	NM_017948	NOL8	2695	2711	0.846154	-18.4	1	1.54923e-05	0.544	0	0	-12.3711	14	16	11	CDS		0	0
hsa-miR-514a-5p	XM_011518689	CENPP	261	297	1	-23.2	1	0.00287559	0.456	0	0	-5.9255	12	14	12	5UTR		0	0
hsa-miR-514a-5p	XM_011518689	CENPP	1351	1372	0.846154	-20.9	1	0.00477654	0.574	0	0	-6.51454	17	21	8	3UTR		0	0
hsa-miR-514a-5p	NM_001012267	CENPP	250	286	1	-23.2	1	0.00287559	0.456	0	0	-5.9255	12	14	12	5UTR		0	0
hsa-miR-514a-5p	NM_014057	OGN	1769	1790	0.846154	-16.5	1	0.00126864	0.765	0	0	-4.957	15	21	11	3UTR		0	0
hsa-miR-514a-5p	NM_033014	OGN	2051	2072	0.846154	-16.5	1	0.00126864	0.765	0	0	-4.957	15	21	11	3UTR		0	0
hsa-miR-514a-5p	NM_001197296	ECM2	1941	1956	0.923077	-16.3	1	0.00101703	0.618	0	0	-5.19005	13	15	9	CDS		0	0
hsa-miR-514a-5p	NM_001393	ECM2	722	736	0.923077	-16.9	1	0.000177284	0.721	0	0	-7.37138	12	14	10	CDS		0	0
hsa-miR-514a-5p	NM_001393	ECM2	2007	2022	0.923077	-16.3	1	0.00101703	0.618	0	0	-5.19005	13	15	9	CDS		0	0
hsa-miR-514a-5p	NM_022755	IPPK	1491	1510	0.923077	-19.3	0	0.0256175	0.471	0	0	-16.302	16	19	11	CDS		0	0
hsa-miR-514a-5p	NM_022755	IPPK	4011	4042	1	-18.1	1	8.7313e-07	0.426	0	0	-9.82598	11	15	9	3UTR		0	0
hsa-miR-514a-5p	NM_022755	IPPK	4325	4341	0.923077	-18	1	1.99531e-05	0.588	0	0	-4.90607	14	16	11	3UTR		0	0
hsa-miR-514a-5p	NM_001007101	ZNF484	78	109	1	-19.2	1	0.0053122	0.456	0	0	-9.68273	12	15	9	5UTR		0	0
hsa-miR-514a-5p	NM_001007101	ZNF484	3684	3706	0.846154	-18	1	0.00832549	0.779	0	0	-9.07091	18	22	9	3UTR		0	0
hsa-miR-514a-5p	NM_031486	ZNF484	78	109	1	-19.2	1	0.0040783	0.456	0	0	-9.68273	12	15	9	5UTR		0	0
hsa-miR-514a-5p	NM_031486	ZNF484	3729	3751	0.846154	-18	1	0.00832549	0.779	0	0	-9.07091	18	22	9	3UTR		0	0
hsa-miR-514a-5p	NM_001261458	ZNF484	78	109	1	-19.2	1	0.00425696	0.456	0	0	-9.68273	12	15	9	5UTR		0	0
hsa-miR-514a-5p	NM_001261458	ZNF484	3754	3776	0.846154	-18	1	0.00832549	0.779	0	0	-9.07091	18	22	9	3UTR		0	0
hsa-miR-514a-5p	NM_001261459	ZNF484	78	109	1	-19.2	1	0.00425696	0.456	0	0	-9.68273	12	15	9	5UTR		0	0
hsa-miR-514a-5p	NM_001261459	ZNF484	3825	3847	0.846154	-18	1	0.00832549	0.779	0	0	-9.07091	18	22	9	3UTR		0	0
hsa-miR-514a-5p	NM_001083536	FGD3	3217	3259	0.846154	-20.6	1	5.71797e-05	0.368	0	0	-8.14709	13	16	10	3UTR		0	0
hsa-miR-514a-5p	NM_001286993	FGD3	3196	3238	0.846154	-20.6	1	5.71797e-05	0.368	0	0	-8.14709	13	16	10	3UTR		0	0
hsa-miR-514a-5p	XM_024447710	FGD3	2838	2880	0.846154	-20.6	1	5.71797e-05	0.368	0	0	-8.14709	13	16	10	3UTR		0	0
hsa-miR-514a-5p	NM_033086	FGD3	3117	3159	0.846154	-20.6	1	5.71797e-05	0.368	0	0	-8.14709	13	16	10	3UTR		0	0
hsa-miR-514a-5p	XM_005252140	WNK2	6817	6831	0.923077	-20.6	1	1.33317e-05	0.265	0	0	-6.01339	13	14	13	CDS		0	0
hsa-miR-514a-5p	XM_005252140	WNK2	4596	4616	0.846154	-19.3	1	0.000407519	0.338	0	0	-5.69245	15	20	8	CDS		0	0
hsa-miR-514a-5p	NM_006648	WNK2	6585	6599	0.923077	-20.6	1	4.75076e-06	0.265	0	0	-6.01339	13	14	13	CDS		0	0
hsa-miR-514a-5p	NM_006648	WNK2	4364	4384	0.846154	-19.3	1	0.000407519	0.338	0	0	-5.69245	15	20	8	CDS		0	0
hsa-miR-514a-5p	NM_001282394	WNK2	6696	6710	1	-20.6	1	1.96948e-05	0.265	0	0	-6.01339	13	14	13	CDS		0	0
hsa-miR-514a-5p	NM_001282394	WNK2	4475	4495	0.846154	-19.3	1	0.000407519	0.338	0	0	-5.69245	15	20	8	CDS		0	0
hsa-miR-514a-5p	NM_198841	FAM120AOS	1869	1893	0.846154	-19	1	0.0242214	0.603	0	0	-7.5256	19	24	8	3UTR		0	0
hsa-miR-514a-5p	NM_001322224	FAM120AOS	938	962	0.846154	-19	1	0.0242214	0.603	0	0	-7.5256	19	24	8	3UTR		0	0
hsa-miR-514a-5p	NM_014612	FAM120A	727	747	0.846154	-20.6	1	0.000565167	0.529	0	0	-10.1521	16	20	7	CDS		0	0
hsa-miR-514a-5p	NM_014612	FAM120A	3661	3684	0.846154	-16.9	1	0.00834169	0.603	0	0	-6.24613	18	23	11	3UTR		0	0
hsa-miR-514a-5p	NM_001286724	FAM120A	727	747	0.846154	-20.6	1	0.000565167	0.529	0	0	-10.1521	16	20	7	CDS		0	0
hsa-miR-514a-5p	NM_001286724	FAM120A	3039	3052	0.923077	-16.3	1	0.00831135	0.735	0	0	-6.74759	12	13	12	3UTR		0	0
hsa-miR-514a-5p	NM_177995	PTPDC1	1634	1660	0.846154	-18.3	1	0.0383633	0.529	0	0	-6.51454	16	26	8	CDS		0	0
hsa-miR-514a-5p	NM_177995	PTPDC1	3527	3550	0.846154	-20	1	5.24772e-06	0.441	0	0	-8.23913	11	14	6	3UTR		0	0
hsa-miR-514a-5p	NM_001253829	PTPDC1	263	280	0.923077	-20.2	1	0.00132282	0.412	0	0	-8.25873	14	17	11	CDS		0	0
hsa-miR-514a-5p	NM_001253829	PTPDC1	1558	1584	0.846154	-18.3	1	0.0383633	0.529	0	0	-6.51454	16	26	8	CDS		0	0
hsa-miR-514a-5p	NM_152422	PTPDC1	263	280	0.923077	-20.2	1	0.0013213	0.412	0	0	-8.25873	14	17	11	CDS		0	0
hsa-miR-514a-5p	NM_152422	PTPDC1	1552	1578	0.846154	-18.3	1	0.0383633	0.529	0	0	-6.51454	16	26	8	CDS		0	0
hsa-miR-514a-5p	NM_194320	ZNF169	1354	1401	0.923077	-21.1	1	0.0172763	0.456	0	0	-4.957	14	25	8	CDS		0	0
hsa-miR-514a-5p	NM_032558	MFSD14B	2262	2286	0.923077	-19.2	1	0.000222344	0.544	0	0	-6.07246	18	24	7	3UTR		0	0
hsa-miR-514a-5p	NM_032558	MFSD14B	736	753	0.846154	-18	1	0.00279018	0.529	0	0	-9.87071	15	17	11	CDS		0	0
hsa-miR-514a-5p	NM_001127628	FBP1	899	920	0.942308	-18.4	1	0.00452604	0.471	0	0	-4.957	14	21	7	CDS		0	0
hsa-miR-514a-5p	NM_000507	FBP1	1000	1021	0.942308	-18.4	1	0.00452604	0.471	0	0	-4.957	14	21	7	CDS		0	0
hsa-miR-514a-5p	NM_001193331	C9orf3	3404	3427	0.846154	-19.2	1	3.39457e-05	0.397	0	0	-10.3988	15	23	11	3UTR		0	0
hsa-miR-514a-5p	NM_001083602	PTCH1	2916	2937	0.923077	-20.6	1	0.0317709	0.515	0	0	-5.69245	18	21	8	CDS		0	0
hsa-miR-514a-5p	NM_001083602	PTCH1	5961	5980	0.923077	-20	1	0.0112044	0.588	0	0	-8.10683	16	19	10	3UTR		0	0
hsa-miR-514a-5p	NM_001083603	PTCH1	2670	2691	0.923077	-20.6	1	0.0317709	0.515	0	0	-5.69245	18	21	8	CDS		0	0
hsa-miR-514a-5p	NM_001083603	PTCH1	5715	5734	0.923077	-20	1	0.0112044	0.588	0	0	-8.10683	16	19	10	3UTR		0	0
hsa-miR-514a-5p	NM_000264	PTCH1	2716	2737	0.923077	-20.6	1	0.0317709	0.515	0	0	-5.69245	18	21	8	CDS		0	0
hsa-miR-514a-5p	NM_000264	PTCH1	5761	5780	0.923077	-20	1	0.0112044	0.588	0	0	-8.10683	16	19	10	3UTR		0	0
hsa-miR-514a-5p	NM_001083604	PTCH1	2434	2455	0.923077	-20.6	1	0.0317709	0.515	0	0	-5.69245	18	21	8	CDS		0	0
hsa-miR-514a-5p	NM_001083604	PTCH1	5479	5498	0.923077	-20	1	0.0112044	0.588	0	0	-8.10683	16	19	10	3UTR		0	0
hsa-miR-514a-5p	NM_001083606	PTCH1	2516	2537	0.923077	-20.6	1	0.0317709	0.515	0	0	-5.69245	18	21	8	CDS		0	0
hsa-miR-514a-5p	NM_001083606	PTCH1	5561	5580	0.923077	-20	1	0.0112044	0.588	0	0	-8.10683	16	19	10	3UTR		0	0
hsa-miR-514a-5p	NM_001083607	PTCH1	2590	2611	0.923077	-20.6	1	0.0317709	0.515	0	0	-5.69245	18	21	8	CDS		0	0
hsa-miR-514a-5p	NM_001083607	PTCH1	5635	5654	0.923077	-20	1	0.0112044	0.588	0	0	-8.10683	16	19	10	3UTR		0	0
hsa-miR-514a-5p	NM_001010895	ERCC6L2	3601	3622	0.846154	-18.6	1	0.0634408	0.706	0	0	-10.8357	18	21	13	3UTR		0	0
hsa-miR-514a-5p	XM_017014674	HSD17B3	2348	2368	0.923077	-22.2	1	1.31482e-06	0.426	0	0	-9.89609	15	20	9	5UTR		0	0
hsa-miR-514a-5p	XM_017014674	HSD17B3	1881	1901	0.923077	-20.2	1	0.00496116	0.515	0	0	-8.16179	17	20	8	5UTR		0	0
hsa-miR-514a-5p	XM_017014674	HSD17B3	2503	2527	0.846154	-19.5	1	0.00185689	0.515	0	0	-5.52986	18	24	10	CDS		0	0
hsa-miR-514a-5p	NM_000197	HSD17B3	116	140	0.846154	-19.5	1	0.00185689	0.515	0	0	-5.52986	18	24	10	CDS		0	0
hsa-miR-514a-5p	NM_014282	HABP4	2471	2510	0.846154	-19.3	1	0.00864065	0.485	0	0	-4.957	18	39	11	3UTR		0	0
hsa-miR-514a-5p	NM_014282	HABP4	1489	1536	0.846154	-20.2	1	9.76699e-08	0.471	0	0	-4.957	18	29	10	3UTR		0	0
hsa-miR-514a-5p	XM_011519158	CDC14B	1413	1448	1	-17.8	1	0.00102439	0.426	0	0	-6.51454	14	17	8	CDS		0	0
hsa-miR-514a-5p	NM_003671	CDC14B	4987	5020	1	-20	1	0.000208774	0.588	0	0	-3.93757	17	32	8	3UTR		0	0
hsa-miR-514a-5p	NM_003671	CDC14B	2860	2896	0.923077	-19.8	1	0.00045751	0.471	0	0	-7.10805	14	18	7	3UTR		0	0
hsa-miR-514a-5p	NM_033331	CDC14B	5104	5137	1	-20	1	0.000208774	0.588	0	0	-3.93757	17	32	8	3UTR		0	0
hsa-miR-514a-5p	NM_033331	CDC14B	2977	3013	0.923077	-19.8	1	0.00045751	0.471	0	0	-7.10805	14	18	7	3UTR		0	0
hsa-miR-514a-5p	NM_001077181	CDC14B	4701	4734	1	-20	1	0.000208774	0.588	0	0	-3.93757	17	32	8	3UTR		0	0
hsa-miR-514a-5p	NM_001077181	CDC14B	2574	2610	0.923077	-19.8	1	0.00045751	0.471	0	0	-7.10805	14	18	7	3UTR		0	0
hsa-miR-514a-5p	NM_001351567	CDC14B	2328	2375	1	-23	1	0.029248	0.662	0	0	-6.74759	17	19	17	3UTR		0	0
hsa-miR-514a-5p	NM_014930	ZNF510	4809	4826	0.923077	-17.1	1	5.98996e-05	0.5	0	0	-7.98902	13	17	7	3UTR		0	0
hsa-miR-514a-5p	NM_001001662	ZNF782	3436	3461	0.923077	-19.1	1	0.00218378	0.574	0	0	-6.76235	21	25	11	3UTR		0	0
hsa-miR-514a-5p	NM_001045477	NUTM2G	3906	3951	0.846154	-21.1	1	3.00017e-06	0.294	0	0	-6.51454	13	15	13	3UTR		0	0
hsa-miR-514a-5p	NM_001045477	NUTM2G	2488	2505	1	-20.9	1	0.000160441	0.441	0	0	-6.47918	16	17	16	3UTR		0	0
hsa-miR-514a-5p	NM_001355230	MFSD14C	1040	1074	0.846154	-16.4	1	4.16582e-05	0.441	0	0	-7.81874	15	21	8	3UTR		0	0
hsa-miR-514a-5p	NM_001201575	CTSV	2803	2821	0.846154	-17.7	1	0.00629063	0.5	0	0	-10.6683	14	18	8	3UTR		0	0
hsa-miR-514a-5p	NM_001333	CTSV	3006	3024	0.846154	-17.7	1	0.00629063	0.5	0	0	-10.6683	14	18	8	3UTR		0	0
hsa-miR-514a-5p	NM_020893	CCDC180	3595	3613	0.923077	-18.5	1	0.000304642	0.559	0	0	-12.3711	13	18	7	CDS		0	0
hsa-miR-514a-5p	NM_001166116	TMOD1	2432	2453	0.846154	-20.8	1	8.09531e-05	0.721	0	0	-5.33701	18	21	11	3UTR		0	0
hsa-miR-514a-5p	NM_001166116	TMOD1	2496	2513	1	-18.8	1	0.00348023	0.544	0	0	-11.1286	12	17	8	3UTR		0	0
hsa-miR-514a-5p	NM_003275	TMOD1	2509	2530	0.846154	-20.8	1	8.09531e-05	0.721	0	0	-5.33701	18	21	11	3UTR		0	0
hsa-miR-514a-5p	NM_003275	TMOD1	2573	2590	1	-18.8	1	0.00348023	0.544	0	0	-11.1286	12	17	8	3UTR		0	0
hsa-miR-514a-5p	XM_024447660	TMOD1	2293	2314	0.846154	-20.8	1	8.09531e-05	0.721	0	0	-5.33701	18	21	11	3UTR		0	0
hsa-miR-514a-5p	XM_024447660	TMOD1	2357	2374	1	-18.8	1	0.00348023	0.544	0	0	-11.1286	12	17	8	3UTR		0	0
hsa-miR-514a-5p	NM_002486	NCBP1	5055	5079	0.846154	-17	1	9.33189e-05	0.706	0	0	-8.51722	18	24	8	3UTR		0	0
hsa-miR-514a-5p	XM_024447569	TRMO	2749	2771	0.923077	-19.9	1	0.00264929	0.588	0	0	-8.91345	20	22	15	5UTR		0	0
hsa-miR-514a-5p	XM_024447569	TRMO	1471	1492	0.923077	-19.5	1	0.00357093	0.632	0	0	-4.02637	14	17	11	5UTR		0	0
hsa-miR-514a-5p	NM_018437	HEMGN	272	287	1	-18.4	1	0.0011555	0.544	0	0	-4.76182	13	15	11	CDS		0	0
hsa-miR-514a-5p	NM_018437	HEMGN	1611	1628	0.923077	-16.3	1	0.000951815	0.662	0	0	-13.9286	14	17	10	CDS		0	0
hsa-miR-514a-5p	NM_197978	HEMGN	326	341	1	-18.4	1	0.0011555	0.544	0	0	-4.76182	13	15	11	CDS		0	0
hsa-miR-514a-5p	NM_197978	HEMGN	1665	1682	0.923077	-16.3	1	0.000951815	0.662	0	0	-13.9286	14	17	10	CDS		0	0
hsa-miR-514a-5p	NM_033219	TRIM14	683	696	0.846154	-16.6	1	8.77595e-06	0.382	0	0	-7.72169	11	13	7	CDS		0	0
hsa-miR-514a-5p	NM_014788	TRIM14	2630	2645	1	-17.2	1	9.32996e-05	0.426	0	0	-7.81874	14	15	14	3UTR		0	0
hsa-miR-514a-5p	NM_052820	CORO2A	4163	4175	1	-18.9	1	0.00741128	0.5	0	0	-10.3988	11	12	11	3UTR		0	0
hsa-miR-514a-5p	NM_052820	CORO2A	4806	4825	0.846154	-18.5	1	0.00241386	0.426	0	0	-9.02428	16	19	7	3UTR		0	0
hsa-miR-514a-5p	NM_003389	CORO2A	4313	4325	1	-18.9	1	0.00741128	0.5	0	0	-10.3988	11	12	11	3UTR		0	0
hsa-miR-514a-5p	NM_003389	CORO2A	4956	4975	0.846154	-18.5	1	0.00241386	0.426	0	0	-9.02428	16	19	7	3UTR		0	0
hsa-miR-514a-5p	NM_018421	TBC1D2	245	274	0.846154	-18.6	1	0.000347218	0.324	0	0	-8.51722	13	16	11	CDS		0	0
hsa-miR-514a-5p	NM_018421	TBC1D2	876	892	1	-17.5	1	0.00262133	0.397	0	0	-9.60711	15	16	15	CDS		0	0
hsa-miR-514a-5p	NM_001267571	TBC1D2	245	274	0.846154	-18.6	1	0.000347218	0.324	0	0	-8.51722	13	16	11	CDS		0	0
hsa-miR-514a-5p	NM_001267571	TBC1D2	876	892	1	-17.5	1	0.00262133	0.397	0	0	-9.60711	15	16	15	CDS		0	0
hsa-miR-514a-5p	NM_005458	GABBR2	3107	3118	1	-17.7	1	0.210613	0.529	0	0	-8.33988	10	11	10	CDS		0	0
hsa-miR-514a-5p	NM_005458	GABBR2	5187	5208	0.846154	-16.9	1	0.00374636	0.647	0	0	-9.92695	18	21	12	3UTR		0	0
hsa-miR-514a-5p	NM_173551	ANKS6	1205	1218	1	-18.3	1	0.000188516	0.544	0	0	-13.6656	12	13	12	CDS		0	0
hsa-miR-514a-5p	NM_173551	ANKS6	2038	2067	1	-17.7	1	0.000857393	0.529	0	0	-7.48895	11	15	6	CDS		0	0
hsa-miR-514a-5p	XM_024447447	ANKS6	878	891	1	-18.3	1	0.000188516	0.544	0	0	-13.6656	12	13	12	CDS		0	0
hsa-miR-514a-5p	XM_024447447	ANKS6	1711	1740	1	-17.7	1	0.000857393	0.529	0	0	-7.48895	11	15	6	CDS		0	0
hsa-miR-514a-5p	NM_001855	COL15A1	2613	2624	1	-17.4	1	0.033739	0.5	0	0	-8.33988	10	11	10	CDS		0	0
hsa-miR-514a-5p	NM_001855	COL15A1	1540	1558	0.923077	-19.5	1	0.0262033	0.456	0	0	-6.51454	13	18	7	CDS		0	0
hsa-miR-514a-5p	XM_024447658	TGFBR1	3024	3040	0.923077	-18.8	1	4.27626e-07	0.515	0	0	-4.957	14	16	10	5UTR		0	0
hsa-miR-514a-5p	NM_033087	ALG2	465	493	1	-19.8	1	0.02201	0.559	0	0	-7.57093	13	16	8	CDS		0	0
hsa-miR-514a-5p	NM_017919	STX17	2496	2518	0.923077	-20.9	1	0.000343474	0.456	0	0	-7.80367	17	22	5	3UTR		0	0
hsa-miR-514a-5p	XM_011518821	STX17	2827	2849	0.923077	-20.9	1	0.000343474	0.456	0	0	-7.80367	17	22	5	3UTR		0	0
hsa-miR-514a-5p	XM_011518821	STX17	20	32	0.846154	-17.6	1	6.87893e-05	0.246	0	0	-6.78234	11	12	11	5UTR		0	0
hsa-miR-514a-5p	NM_015051	ERP44	2870	2904	0.923077	-19.7	1	3.44949e-06	0.603	0	0	-6.54929	13	17	11	3UTR		0	0
hsa-miR-514a-5p	NM_015051	ERP44	117	132	0.923077	-18.7	1	1.62226e-06	0.353	0	0	-6.01339	13	15	9	5UTR		0	0
hsa-miR-514a-5p	NM_001198807	MSANTD3	498	522	0.846154	-21.8	1	1.23595e-06	0.441	0	0	-5.83853	17	24	6	CDS		0	0
hsa-miR-514a-5p	NM_080655	MSANTD3	498	522	0.846154	-21.8	1	1.23595e-06	0.441	0	0	-5.83853	17	24	6	CDS		0	0
hsa-miR-514a-5p	NM_001198805	MSANTD3	459	483	0.846154	-21.8	1	1.23595e-06	0.441	0	0	-5.83853	17	24	6	CDS		0	0
hsa-miR-514a-5p	NM_001198806	MSANTD3	466	490	0.846154	-21.8	1	1.23595e-06	0.441	0	0	-5.83853	17	24	6	CDS		0	0
hsa-miR-514a-5p	NM_001127610	BAAT	3265	3287	0.846154	-20.1	1	0.00977651	0.471	0	0	-8.95731	18	22	9	3UTR		0	0
hsa-miR-514a-5p	NM_001127610	BAAT	577	596	0.923077	-19.8	1	6.24094e-05	0.471	0	0	-7.30252	14	19	6	CDS		0	0
hsa-miR-514a-5p	NM_019051	MRPL50	239	250	1	-17.3	1	0.00091226	0.574	0	0	-10.2546	10	11	10	CDS		0	0
hsa-miR-514a-5p	NM_000035	ALDOB	1140	1161	0.846154	-18.7	1	0.00459243	0.426	0	0	-9.07604	13	16	11	CDS		0	0
hsa-miR-514a-5p	NM_032342	TMEM246	797	833	1	-20.3	1	0.0142066	0.485	0	0	-8.05661	15	17	15	CDS		0	0
hsa-miR-514a-5p	NM_001303107	TMEM246	852	888	1	-20.3	1	0.0142066	0.485	0	0	-8.05661	15	17	15	CDS		0	0
hsa-miR-514a-5p	XM_024447701	TMEM246	606	642	1	-20.3	1	0.0142066	0.485	0	0	-8.05661	15	17	15	CDS		0	0
hsa-miR-514a-5p	NM_133445	GRIN3A	5266	5291	0.846154	-20.9	1	0.00248834	0.441	0	0	-5.69245	17	25	10	3UTR		0	0
hsa-miR-514a-5p	NM_133445	GRIN3A	2064	2096	0.846154	-20.2	1	0.000257242	0.5	0	0	-10.0807	15	32	9	CDS		0	0
hsa-miR-514a-5p	NM_133445	GRIN3A	4132	4146	1	-18.6	1	0.000180331	0.529	0	0	-9.10972	12	14	11	3UTR		0	0
hsa-miR-514a-5p	NM_147180	PPP3R2	3117	3133	0.923077	-17.3	1	0.000309248	0.662	0	0	-7.51743	14	16	11	3UTR		0	0
hsa-miR-514a-5p	NM_147180	PPP3R2	1311	1327	1	-18.8	1	1.80449e-06	0.5	0	0	-7.99697	13	16	10	3UTR		0	0
hsa-miR-514a-5p	NM_001265602	SMC2	5892	5931	0.923077	-25.1	1	0.00115575	0.529	0	0	-9.86134	19	29	8	3UTR		0	0
hsa-miR-514a-5p	NM_001265602	SMC2	5756	5787	0.846154	-20.2	1	0.0187909	0.662	0	0	-4.99396	22	31	8	3UTR		0	0
hsa-miR-514a-5p	NM_006444	SMC2	5867	5906	0.923077	-25.1	1	0.00115575	0.529	0	0	-9.86134	19	29	8	3UTR		0	0
hsa-miR-514a-5p	NM_006444	SMC2	5731	5762	0.846154	-20.2	1	0.0187909	0.662	0	0	-4.99396	22	31	8	3UTR		0	0
hsa-miR-514a-5p	NM_001042550	SMC2	5938	5977	0.923077	-25.1	1	0.00115575	0.529	0	0	-9.86134	19	29	8	3UTR		0	0
hsa-miR-514a-5p	NM_001042550	SMC2	5802	5833	0.846154	-20.2	1	0.0187909	0.662	0	0	-4.99396	22	31	8	3UTR		0	0
hsa-miR-514a-5p	NM_001004485	OR13F1	276	291	0.923077	-16.5	1	0.0046233	0.529	0	0	-5.71431	14	15	14	CDS		0	0
hsa-miR-514a-5p	NM_001004482	OR13C5	656	697	1	-17.4	1	8.90796e-05	0.574	0	0	-6.78234	11	13	11	CDS		0	0
hsa-miR-514a-5p	NM_001001956	OR13C9	428	473	1	-20.8	1	0.000450369	0.574	0	0	-11.8602	17	23	8	CDS		0	0
hsa-miR-514a-5p	NM_015469	NIPSNAP3A	793	807	0.846154	-17	1	7.42433e-05	0.515	0	0	-8.13185	11	14	6	CDS		0	0
hsa-miR-514a-5p	NM_018376	NIPSNAP3B	5765	5793	0.846154	-21.3	1	0.00134608	0.456	0	0	-9.06125	19	28	8	3UTR		0	0
hsa-miR-514a-5p	NM_018376	NIPSNAP3B	122	136	0.923077	-17.3	1	7.1317e-05	0.426	0	0	-6.47918	12	14	10	5UTR		0	0
hsa-miR-514a-5p	XM_011518839	NIPSNAP3B	5615	5643	0.846154	-21.3	1	0.00134608	0.456	0	0	-9.06125	19	28	8	3UTR		0	0
hsa-miR-514a-5p	XM_011518839	NIPSNAP3B	122	136	0.923077	-17.3	1	7.1317e-05	0.426	0	0	-6.47918	12	14	10	5UTR		0	0
hsa-miR-514a-5p	NM_005502	ABCA1	913	951	1	-23.1	1	0.0650144	0.574	0	0	-8.05661	19	24	15	CDS		0	0
hsa-miR-514a-5p	NM_001330731	SLC44A1	2179	2201	0.865385	-20.7	1	0.000127214	0.485	0	0	-4.957	16	22	8	CDS		0	1
hsa-miR-514a-5p	NM_080546	SLC44A1	2163	2193	0.865385	-20.4	1	0.000148578	0.456	0	0	-4.957	16	23	8	CDS		0	1
hsa-miR-514a-5p	NM_080546	SLC44A1	4856	4869	1	-18.3	1	0.156003	0.559	0	0	-9.54656	12	13	12	3UTR		0	1
hsa-miR-514a-5p	NM_001286730	SLC44A1	3985	3998	1	-18.3	1	0.156003	0.559	0	0	-9.54656	12	13	12	3UTR		0	1
hsa-miR-514a-5p	XM_017015185	FSD1L	5797	5839	0.961538	-19	1	0.0145514	0.691	0	0	-6.54929	15	19	11	3UTR		0	0
hsa-miR-514a-5p	NM_001145313	FSD1L	6333	6375	0.961538	-19	1	0.0145514	0.691	0	0	-6.54929	15	19	11	3UTR		0	0
hsa-miR-514a-5p	NM_001330739	FSD1L	6270	6312	0.961538	-19	1	0.0145514	0.691	0	0	-6.54929	15	19	11	3UTR		0	0
hsa-miR-514a-5p	NM_001287191	FSD1L	6267	6309	0.961538	-19	1	0.0145514	0.691	0	0	-6.54929	15	19	11	3UTR		0	0
hsa-miR-514a-5p	NM_001287192	FSD1L	6234	6276	0.961538	-19	1	0.0145514	0.691	0	0	-6.54929	15	19	11	3UTR		0	0
hsa-miR-514a-5p	XM_011519081	FSD1L	6914	6956	0.961538	-19	1	0.0145514	0.691	0	0	-6.54929	15	19	11	3UTR		0	0
hsa-miR-514a-5p	XM_011518374	FKTN	547	594	1	-18.6	1	0.0384462	0.5	0	0	-6.74759	12	14	12	CDS		0	0
hsa-miR-514a-5p	NM_001079802	FKTN	4062	4080	1	-19.8	1	0.00698196	0.559	0	0	-13.6602	16	18	11	3UTR		0	0
hsa-miR-514a-5p	NM_001079802	FKTN	659	682	1	-18.6	1	0.0384462	0.5	0	0	-6.74759	12	14	12	CDS		0	0
hsa-miR-514a-5p	NM_001079802	FKTN	3978	3989	0.846154	-17.7	0	0.0511117	0.632	0	0	-15.5666	10	11	10	3UTR		0	0
hsa-miR-514a-5p	NM_001198963	FKTN	635	682	1	-18.6	1	0.0384462	0.5	0	0	-6.74759	12	14	12	CDS		0	0
hsa-miR-514a-5p	NM_006731	FKTN	3970	3988	1	-19.8	1	0.00698196	0.559	0	0	-13.6602	16	18	11	3UTR		0	0
hsa-miR-514a-5p	NM_006731	FKTN	567	590	1	-18.6	1	0.0384462	0.5	0	0	-6.74759	12	14	12	CDS		0	0
hsa-miR-514a-5p	NM_006731	FKTN	3886	3897	0.846154	-17.7	0	0.0511117	0.632	0	0	-15.5666	10	11	10	3UTR		0	0
hsa-miR-514a-5p	NM_005421	TAL2	375	395	0.923077	-21.1	1	2.89665e-05	0.441	0	0	-6.01339	17	20	9	3UTR		0	1
hsa-miR-514a-5p	NM_018112	TMEM38B	3199	3262	0.923077	-22.3	1	3.76618e-06	0.574	0	0	-3.93757	22	34	10	3UTR		0	0
hsa-miR-514a-5p	NM_018112	TMEM38B	3158	3197	0.923077	-19.3	1	0.0303548	0.559	0	0	-11.5013	17	21	10	3UTR		0	0
hsa-miR-514a-5p	NM_002874	RAD23B	1134	1160	0.846154	-17	1	3.76093e-06	0.441	0	0	-7.51743	14	18	7	CDS		0	0
hsa-miR-514a-5p	NM_001244724	RAD23B	809	835	0.846154	-17	1	3.76093e-06	0.441	0	0	-7.51743	14	18	7	CDS		0	0
hsa-miR-514a-5p	NM_004235	KLF4	881	904	1	-17.7	1	0.000443127	0.412	0	0	-7.5866	12	15	9	CDS		0	0
hsa-miR-514a-5p	NM_006687	ACTL7A	56	79	0.865385	-19.9	1	0.0083663	0.485	0	0	-5.52986	18	23	8	5UTR		0	0
hsa-miR-514a-5p	NM_001330749	ELP1	4639	4662	0.923077	-18.6	1	0.0382037	0.706	0	0	-11.8499	19	23	8	3UTR		0	0
hsa-miR-514a-5p	NM_003640	ELP1	4827	4850	0.923077	-18.6	1	0.0382037	0.706	0	0	-11.8499	19	23	8	3UTR		0	0
hsa-miR-514a-5p	NM_032012	TMEM245	6600	6616	1	-24.4	1	0.00452726	0.603	0	0	-4.957	15	16	15	3UTR		0	0
hsa-miR-514a-5p	NM_014334	FRRS1L	3294	3326	0.846154	-21.4	1	0.165624	0.544	0	0	-9.33931	18	32	8	3UTR		0	0
hsa-miR-514a-5p	NM_014334	FRRS1L	5517	5562	0.846154	-20.6	1	0.00101989	0.544	0	0	-4.957	17	31	8	3UTR		0	0
hsa-miR-514a-5p	NM_019114	EPB41L4B	1900	1920	0.846154	-17.8	1	0.041847	0.368	0	0	-13.8986	14	20	10	CDS		0	0
hsa-miR-514a-5p	NM_018424	EPB41L4B	3033	3060	1	-17.9	1	0.000428094	0.559	0	0	-7.21971	13	16	7	3UTR		0	0
hsa-miR-514a-5p	NM_018424	EPB41L4B	1900	1920	0.846154	-17.8	1	0.010086	0.412	0	0	-13.8986	14	20	10	CDS		0	0
hsa-miR-514a-5p	NM_002829	PTPN3	6090	6104	0.923077	-18.7	1	7.95603e-05	0.485	0	0	-8.01482	12	14	8	3UTR		0	0
hsa-miR-514a-5p	NM_001145370	PTPN3	8004	8018	0.923077	-18.7	1	7.95603e-05	0.485	0	0	-8.01482	12	14	8	3UTR		0	0
hsa-miR-514a-5p	NM_001145369	PTPN3	8139	8153	0.923077	-18.7	1	7.95603e-05	0.485	0	0	-8.01482	12	14	8	3UTR		0	0
hsa-miR-514a-5p	NM_001037293	PALM2	4056	4088	0.923077	-19.8	1	0.0231117	0.676	0	0	-4.90607	19	32	9	3UTR		0	0
hsa-miR-514a-5p	NM_001037293	PALM2	3258	3274	0.923077	-17.6	1	0.0112969	0.632	0	0	-6.07158	14	16	9	3UTR		0	0
hsa-miR-514a-5p	NM_007203	PALM2-AKAP2	6828	6860	0.846154	-19.5	1	0.00525819	0.574	0	0	-5.19005	19	27	8	3UTR		0	0
hsa-miR-514a-5p	NM_147150	PALM2-AKAP2	6789	6821	0.846154	-19.5	1	0.00525819	0.574	0	0	-5.19005	19	27	8	3UTR		0	0
hsa-miR-514a-5p	NM_053016	PALM2	4270	4302	0.923077	-19.8	1	0.0231117	0.676	0	0	-4.90607	19	32	9	3UTR		0	0
hsa-miR-514a-5p	NM_053016	PALM2	3472	3488	0.923077	-17.6	1	0.0112969	0.632	0	0	-6.07158	14	16	9	3UTR		0	0
hsa-miR-514a-5p	NM_001198656	AKAP2	6312	6344	0.846154	-19.5	1	0.00525819	0.574	0	0	-5.19005	19	27	8	3UTR		0	0
hsa-miR-514a-5p	NM_001004065	AKAP2	6273	6305	0.846154	-19.5	1	0.00525819	0.574	0	0	-5.19005	19	27	8	3UTR		0	0
hsa-miR-514a-5p	NM_001136562	AKAP2	6111	6143	0.846154	-19.5	1	0.00525819	0.574	0	0	-5.19005	19	27	8	3UTR		0	0
hsa-miR-514a-5p	NM_001012993	C9orf152	1842	1856	1	-18	1	0.000721273	0.559	0	0	-9.06125	13	14	13	3UTR		0	0
hsa-miR-514a-5p	NM_001244938	TXN	313	352	1	-20.9	1	0.00286328	0.603	0	0	-7.3076	20	22	20	CDS		0	0
hsa-miR-514a-5p	XM_017014581	TXNDC8	272	284	0.923077	-17.4	1	0.001826	0.632	0	0	-6.78234	11	12	11	CDS		0	0
hsa-miR-514a-5p	NM_001003936	TXNDC8	269	281	0.923077	-17.4	1	0.001826	0.632	0	0	-6.78234	11	12	11	CDS		0	0
hsa-miR-514a-5p	NM_001286947	TXNDC8	1543	1576	0.942308	-18.7	1	0.029989	0.574	0	0	-5.22671	15	21	8	3UTR		0	0
hsa-miR-514a-5p	NM_001286947	TXNDC8	798	814	1	-16.9	1	0.197216	0.662	0	0	-9.20149	14	16	11	3UTR		0	0
hsa-miR-514a-5p	NM_001289145	FAM110A	1518	1534	0.846154	-17.3	1	0.000203017	0.485	0.207778	-0.166173	-4.88321	13	16	8	3UTR		0	0
hsa-miR-514a-5p	NM_001042353	FAM110A	1409	1425	0.923077	-17.3	1	0.000203017	0.485	0	0	-4.88321	13	16	8	3UTR		0	0
hsa-miR-514a-5p	NM_001289146	FAM110A	1406	1422	0.923077	-17.3	1	0.000203017	0.485	0	0	-4.88321	13	16	8	3UTR		0	0
hsa-miR-514a-5p	NM_207121	FAM110A	1201	1217	0.923077	-17.3	1	0.000203017	0.485	0	0	-4.88321	13	16	8	3UTR		0	0
hsa-miR-514a-5p	NM_001289147	FAM110A	1196	1212	0.923077	-17.3	1	0.000203017	0.485	0	0	-4.88321	13	16	8	3UTR		0	0
hsa-miR-514a-5p	NM_015985	ANGPT4	317	330	1	-18.6	1	0.0042895	0.368	0	0	-8.75027	11	13	8	CDS		0	0
hsa-miR-514a-5p	NM_001029871	RSPO4	659	682	0.846154	-17.7	1	8.58425e-05	0.382	0	0	-10.3134	12	16	7	CDS		0	0
hsa-miR-514a-5p	NM_178578	PSMF1	822	844	0.846154	-19.3	1	0.000150255	0.426	0	0	-12.118	17	22	9	CDS		0	0
hsa-miR-514a-5p	NM_178578	PSMF1	2985	3002	0.846154	-17.5	1	0.00155564	0.662	0	0	-9.57236	16	17	16	3UTR		0	0
hsa-miR-514a-5p	NM_006814	PSMF1	801	823	0.846154	-19.3	1	0.000150255	0.426	0	0	-12.118	17	22	9	CDS		0	0
hsa-miR-514a-5p	NM_006814	PSMF1	2964	2981	0.846154	-17.5	1	0.00155564	0.662	0	0	-9.57236	16	17	16	3UTR		0	0
hsa-miR-514a-5p	NM_001323408	PSMF1	801	823	0.846154	-19.3	1	0.000150255	0.426	0	0	-12.118	17	22	9	CDS		0	0
hsa-miR-514a-5p	NM_001323408	PSMF1	1766	1783	0.846154	-17.5	1	0.00155564	0.662	0	0	-9.57236	16	17	16	3UTR		0	0
hsa-miR-514a-5p	NM_018354	TMEM74B	1424	1437	1	-19.1	1	0.00794545	0.471	0	0	-8.75027	11	13	8	CDS		0	0
hsa-miR-514a-5p	NM_001009612	C20orf202	1220	1269	0.923077	-19.2	1	0.00022665	0.515	0	0	-4.957	18	30	11	3UTR		0	0
hsa-miR-514a-5p	NM_001136566	RAD21L1	1341	1375	0.846154	-19.4	1	0.000894754	0.603	0	0	-9.99394	16	34	7	CDS		0	0
hsa-miR-514a-5p	NM_001136566	RAD21L1	514	527	0.923077	-15.4	1	0.0200205	0.662	0	0	-6.73374	12	13	12	CDS		0	0
hsa-miR-514a-5p	NM_001318234	SNPH	3766	3779	1	-21	1	0.00153217	0.382	0	0	-5.9255	12	13	12	3UTR		0	0
hsa-miR-514a-5p	NM_014723	SNPH	3189	3202	1	-21	1	0.00153217	0.382	0	0	-5.9255	12	13	12	3UTR		0	0
hsa-miR-514a-5p	XM_005260889	SNPH	3287	3300	1	-21	1	0.00153217	0.382	0	0	-5.9255	12	13	12	3UTR		0	0
hsa-miR-514a-5p	NM_018839	NSFL1C	2363	2387	1	-18.9	1	0.0248225	0.471	0	0	-7.57093	13	17	8	3UTR		0	0
hsa-miR-514a-5p	NM_016143	NSFL1C	2456	2480	1	-18.9	1	0.0248225	0.471	0	0	-7.57093	13	17	8	3UTR		0	0
hsa-miR-514a-5p	NM_001206736	NSFL1C	2462	2486	1	-18.9	1	0.0248225	0.471	0	0	-7.57093	13	17	8	3UTR		0	0
hsa-miR-514a-5p	NM_001134836	SIRPB2	932	982	0.923077	-21.7	1	0.0004189	0.368	0	0	-11.1655	17	24	9	CDS		0	0
hsa-miR-514a-5p	NM_001122962	SIRPB2	1226	1276	0.923077	-21.7	1	0.0004189	0.368	0	0	-11.1655	17	24	9	CDS		0	0
hsa-miR-514a-5p	XM_005260708	SIRPB2	1778	1794	0.846154	-16.4	1	0.00708579	0.529	0	0	-12.0971	13	16	8	3UTR		0	0
hsa-miR-514a-5p	NM_178460	SIRPD	285	303	0.923077	-18.5	1	0.0258069	0.588	0	0	-4.79441	15	18	7	CDS		0	0
hsa-miR-514a-5p	NM_001083910	SIRPB1	50	90	0.923077	-19	1	0.00155833	0.441	0	0	-6.24613	15	21	6	5UTR		0	0
hsa-miR-514a-5p	NM_006065	SIRPB1	64	90	0.923077	-19	1	0.00155833	0.441	0	0	-6.24613	15	21	6	5UTR		0	0
hsa-miR-514a-5p	NM_001329157	SIRPB1	64	90	0.923077	-19	1	0.00155833	0.441	0	0	-6.24613	15	21	6	5UTR		0	0
hsa-miR-514a-5p	NM_001135844	SIRPB1	64	90	0.923077	-19	1	0.00155833	0.441	0	0	-6.24613	15	21	6	5UTR		0	0
hsa-miR-514a-5p	XM_011529286	SIRPG	1620	1632	0.923077	-19.2	1	0.000141596	0.485	0	0	-7.48304	11	12	11	3UTR		0	0
hsa-miR-514a-5p	XM_011529286	SIRPG	355	377	0.846154	-18.1	1	0.00378982	0.588	0	0	-5.72941	16	22	8	CDS		0	0
hsa-miR-514a-5p	NM_080816	SIRPG	905	934	0.923077	-19.2	1	0.000141596	0.485	0	0	-7.48304	11	13	11	3UTR		0	0
hsa-miR-514a-5p	NM_080816	SIRPG	308	330	0.846154	-18.1	1	0.00378982	0.588	0	0	-5.72941	16	22	8	CDS		0	0
hsa-miR-514a-5p	NM_001039508	SIRPG	1223	1252	0.923077	-19.2	1	0.000141596	0.485	0	0	-7.48304	11	13	11	3UTR		0	0
hsa-miR-514a-5p	NM_001039508	SIRPG	308	330	0.846154	-18.1	1	0.00378982	0.588	0	0	-5.72941	16	22	8	CDS		0	0
hsa-miR-514a-5p	NM_018556	SIRPG	1573	1585	0.923077	-19.2	1	0.000141596	0.485	0	0	-7.48304	11	12	11	3UTR		0	0
hsa-miR-514a-5p	NM_018556	SIRPG	308	330	0.846154	-18.1	1	0.00378982	0.588	0	0	-5.72941	16	22	8	CDS		0	0
hsa-miR-514a-5p	NM_001190899	PDYN	1318	1336	0.923077	-17.6	1	0.0331765	0.471	0	0	-3.79332	16	18	9	3UTR		0	0
hsa-miR-514a-5p	NM_024411	PDYN	1378	1396	0.923077	-17.6	1	0.0331765	0.471	0	0	-3.79332	16	18	9	3UTR		0	0
hsa-miR-514a-5p	NM_001190900	PDYN	1065	1083	0.923077	-17.6	1	0.0331765	0.471	0	0	-3.79332	16	18	9	3UTR		0	0
hsa-miR-514a-5p	NM_080836	STK35	2558	2584	0.923077	-21.7	1	0.00487422	0.471	0	0	-4.99396	20	26	8	3UTR		0	0
hsa-miR-514a-5p	NM_080836	STK35	2952	2992	0.846154	-21.3	1	0.000609422	0.397	0	0	-8.72447	17	22	13	3UTR		0	0
hsa-miR-514a-5p	NM_080836	STK35	1673	1687	0.846154	-19.9	1	0.000160269	0.338	0	0	-9.07091	12	14	9	3UTR		0	0
hsa-miR-514a-5p	NM_001282498	ZNF343	2022	2036	1	-17.1	1	0.0253626	0.456	0	0	-8.83816	13	14	13	3UTR		0	0
hsa-miR-514a-5p	NM_024325	ZNF343	2348	2362	1	-17.1	1	0.0253626	0.456	0	0	-8.83816	13	14	13	3UTR		0	0
hsa-miR-514a-5p	NM_080751	TMC2	834	850	1	-17.4	1	0.0107482	0.588	0	0	-6.01339	13	16	8	CDS		0	0
hsa-miR-514a-5p	NM_006392	NOP56	690	727	1	-21.5	1	0.00494485	0.471	0	0	-5.19005	13	15	13	CDS		0	0
hsa-miR-514a-5p	NM_001330763	IDH3B	1167	1180	0.846154	-16.3	1	0.000337591	0.485	0	0	-11.6529	11	13	7	CDS		0	0
hsa-miR-514a-5p	NM_001110514	EBF4	2004	2034	0.923077	-19.8	1	0.000895035	0.441	0	0	-9.77961	11	13	11	CDS		0	0
hsa-miR-514a-5p	XM_006723600	EBF4	1799	1829	0.923077	-19.8	1	0.000895035	0.441	0	0	-9.77961	11	13	11	CDS		0	0
hsa-miR-514a-5p	NM_001167670	TMEM239	1235	1249	1	-15.9	1	0.100715	0.544	0	0	-6.74759	12	14	10	3UTR		0	0
hsa-miR-514a-5p	NM_001271168	PCED1A	159	177	0.846154	-17	1	1.00799e-05	0.382	0	0	-5.9255	12	15	10	5UTR		0	0
hsa-miR-514a-5p	NM_002836	PTPRA	1391	1403	1	-16.9	1	0.000201996	0.5	0	0	-6.78234	11	12	11	CDS		0	0
hsa-miR-514a-5p	NM_080840	PTPRA	1082	1094	1	-16.9	1	0.000201996	0.5	0	0	-6.78234	11	12	11	CDS		0	0
hsa-miR-514a-5p	NM_080841	PTPRA	154	186	0.953846	-21	1	6.74005e-05	0.5	0	0	-5.52986	15	20	13	5UTR		0	0
hsa-miR-514a-5p	NM_199415	UBOX5	3277	3299	0.923077	-19.8	1	0.00145752	0.441	0	0	-8.66051	12	16	9	3UTR		0	0
hsa-miR-514a-5p	NM_014948	UBOX5	3439	3461	0.923077	-19.8	1	0.00145752	0.441	0	0	-8.66051	12	16	9	3UTR		0	0
hsa-miR-514a-5p	NM_021826	FASTKD5	1749	1804	0.846154	-22.2	1	0.00120338	0.559	0	0	-4.02637	19	25	11	CDS		0	0
hsa-miR-514a-5p	NM_001174089	SLC4A11	2008	2024	0.846154	-19.2	1	5.41205e-05	0.324	0	0	-8.10047	12	16	6	CDS		0	0
hsa-miR-514a-5p	NM_001174090	SLC4A11	2158	2174	0.846154	-19.2	1	5.41205e-05	0.324	0	0	-8.10047	12	16	6	CDS		0	0
hsa-miR-514a-5p	NM_032034	SLC4A11	2000	2016	0.846154	-19.2	1	5.41205e-05	0.324	0	0	-8.10047	12	16	6	CDS		0	0
hsa-miR-514a-5p	XM_017028095	SLC4A11	2237	2253	0.846154	-19.2	1	5.41205e-05	0.324	0	0	-8.10047	12	16	6	CDS		0	0
hsa-miR-514a-5p	XM_011529385	SLC4A11	2072	2088	0.846154	-19.2	1	5.41205e-05	0.324	0	0	-8.10047	12	16	6	CDS		0	0
hsa-miR-514a-5p	NM_001009984	C20orf194	4264	4303	1	-24.9	1	0.000151842	0.544	0	0	-4.957	16	18	16	3UTR		0	0
hsa-miR-514a-5p	NM_001009984	C20orf194	4495	4513	0.846154	-21.5	1	1.62956e-06	0.368	0	0	-12.8934	15	18	7	3UTR		0	0
hsa-miR-514a-5p	NM_139321	ATRN	5864	5881	0.846154	-17.4	1	1.17408e-06	0.456	0	0	-6.24613	14	17	8	3UTR		0	0
hsa-miR-514a-5p	NM_139321	ATRN	6750	6771	0.846154	-17.1	1	0.000462406	0.559	0	0	-12.4858	17	21	12	3UTR		0	0
hsa-miR-514a-5p	NM_153202	ADAM33	3265	3276	0.923077	-18.3	1	4.76411e-05	0.456	0	0	-10.5151	10	11	10	3UTR		0	0
hsa-miR-514a-5p	NM_001282447	ADAM33	3340	3351	0.923077	-18.3	1	4.76411e-05	0.456	0	0	-10.5151	10	11	10	3UTR		0	0
hsa-miR-514a-5p	NM_025220	ADAM33	3343	3354	0.923077	-18.3	1	4.76411e-05	0.456	0	0	-10.5151	10	11	10	3UTR		0	0
hsa-miR-514a-5p	XM_006723640	ADAM33	2791	2802	0.923077	-18.3	1	4.76411e-05	0.456	0	0	-10.5151	10	11	10	3UTR		0	0
hsa-miR-514a-5p	NM_015417	SPEF1	1083	1142	1	-20.8	1	0.000415956	0.382	0	0	-5.9255	12	14	12	3UTR		0	0
hsa-miR-514a-5p	NM_020746	MAVS	4935	4951	0.923077	-20.6	1	4.46667e-05	0.338	0	0	-10.3422	13	16	10	3UTR		0	0
hsa-miR-514a-5p	NM_020746	MAVS	3653	3668	0.923077	-20.9	1	0.00580515	0.368	0	0	-11.1286	12	15	8	3UTR		0	0
hsa-miR-514a-5p	NM_020746	MAVS	7071	7091	1	-20	1	0.00115122	0.412	0	0	-4.957	17	20	11	3UTR		0	0
hsa-miR-514a-5p	NM_001206491	MAVS	4760	4776	0.923077	-20.6	1	4.46667e-05	0.338	0	0	-10.3422	13	16	10	3UTR		0	0
hsa-miR-514a-5p	NM_001206491	MAVS	3478	3493	0.923077	-20.9	1	0.00580515	0.368	0	0	-11.1286	12	15	8	3UTR		0	0
hsa-miR-514a-5p	NM_001206491	MAVS	6896	6916	1	-20	1	0.00115122	0.412	0	0	-4.957	17	20	11	3UTR		0	0
hsa-miR-514a-5p	NM_024960	PANK2	3088	3105	1	-18.9	1	2.92967e-05	0.456	0	0	-8.32703	13	17	8	3UTR		0	0
hsa-miR-514a-5p	XM_017028079	PANK2	2974	2991	1	-18.9	1	2.92967e-05	0.456	0	0	-8.32703	13	17	8	3UTR		0	0
hsa-miR-514a-5p	NM_153638	PANK2	3817	3834	1	-18.9	1	2.92967e-05	0.456	0	0	-8.32703	13	17	8	3UTR		0	0
hsa-miR-514a-5p	NM_153640	PANK2	3153	3170	1	-18.9	1	2.92967e-05	0.456	0	0	-8.32703	13	17	8	3UTR		0	0
hsa-miR-514a-5p	NM_001270691	SMOX	1055	1073	0.923077	-18.3	1	1.91855e-05	0.309	0	0	-9.41103	16	18	11	CDS		0	0
hsa-miR-514a-5p	NM_175839	SMOX	1055	1073	0.923077	-18.3	1	1.91855e-05	0.309	0	0	-9.41103	16	18	11	CDS		0	0
hsa-miR-514a-5p	NM_001080123	PRNP	204	234	1	-19	1	1.029e-05	0.412	0	0	-5.19005	13	15	13	5UTR		0	0
hsa-miR-514a-5p	NM_012409	PRND	2512	2526	1	-19.8	1	0.00193358	0.368	0	0	-7.2559	12	14	6	3UTR		0	0
hsa-miR-514a-5p	NM_012409	PRND	2699	2714	1	-18.1	1	0.0720941	0.515	0	0	-10.0464	12	15	9	3UTR		0	0
hsa-miR-514a-5p	NM_012409	PRND	95	108	1	-18	1	0.000862193	0.397	0	0	-8.75027	11	13	8	5UTR		0	0
hsa-miR-514a-5p	NM_203327	SLC23A2	2840	2871	1	-21.1	1	0.000527833	0.441	0	0	-4.957	17	23	8	3UTR		0	0
hsa-miR-514a-5p	NM_005116	SLC23A2	2822	2853	1	-21.1	1	0.000527833	0.441	0	0	-4.957	17	23	8	3UTR		0	0
hsa-miR-514a-5p	NM_001330987	TMEM230	1262	1284	0.923077	-22	1	0.00436692	0.5	0	0	-11.0616	18	22	9	3UTR		0	0
hsa-miR-514a-5p	NM_001009925	TMEM230	190	214	0.846154	-15.7	1	0.0117195	0.559	0	0	-11.3719	9	11	9	CDS		0	0
hsa-miR-514a-5p	NM_001009923	TMEM230	296	320	0.846154	-15.7	1	0.0117195	0.559	0	0	-11.3719	9	11	9	CDS		0	0
hsa-miR-514a-5p	NM_001330986	TMEM230	422	432	0.846154	-15.6	1	0.0117195	0.559	0	0	-11.3719	9	10	9	CDS		0	0
hsa-miR-514a-5p	NM_001009924	TMEM230	528	538	0.846154	-15.6	1	0.0117195	0.559	0	0	-11.3719	9	10	9	CDS		0	0
hsa-miR-514a-5p	NM_014145	TMEM230	435	445	0.846154	-15.6	1	0.0117195	0.559	0	0	-11.3719	9	10	9	CDS		0	0
hsa-miR-514a-5p	NM_001330984	TMEM230	480	490	0.846154	-15.6	1	0.0117195	0.559	0	0	-11.3719	9	10	9	CDS		0	0
hsa-miR-514a-5p	NM_001330985	TMEM230	445	455	0.846154	-15.6	1	0.0117195	0.559	0	0	-11.3719	9	10	9	CDS		0	0
hsa-miR-514a-5p	NM_003818	CDS2	3336	3350	1	-23.8	1	0.0037155	0.456	0	0	-5.19005	13	14	13	3UTR		0	1
hsa-miR-514a-5p	NM_152504	C20orf196	983	1010	0.846154	-16.7	1	0.000135992	0.515	0	0	-4.90607	14	18	8	3UTR		0	0
hsa-miR-514a-5p	NM_001281467	TRMT6	863	878	0.923077	-17.2	1	0.00043875	0.618	0	0	-8.3038	14	15	14	CDS		0	0
hsa-miR-514a-5p	NM_015939	TRMT6	973	988	0.923077	-17.2	1	0.00043875	0.618	0	0	-8.3038	14	15	14	CDS		0	0
hsa-miR-514a-5p	NM_001281520	MCM8	1705	1723	0.846154	-17.4	1	0.00257512	0.588	0	0	-5.9255	15	18	12	CDS		0	0
hsa-miR-514a-5p	NM_182802	MCM8	1657	1675	0.846154	-17.4	1	0.00257512	0.588	0	0	-5.9255	15	18	12	CDS		0	0
hsa-miR-514a-5p	NM_032485	MCM8	1651	1669	0.846154	-17.4	1	0.00257512	0.588	0	0	-5.9255	15	18	12	CDS		0	0
hsa-miR-514a-5p	NM_001281521	MCM8	1771	1789	0.846154	-17.4	1	0.00246629	0.574	0	0	-5.9255	15	18	12	CDS		0	0
hsa-miR-514a-5p	NM_001127458	CRLS1	2193	2211	0.923077	-17.6	1	0.000370774	0.5	0	0	-5.19005	16	18	13	3UTR		0	0
hsa-miR-514a-5p	NM_152611	LRRN4	1283	1340	1	-24.3	1	1.23208e-06	0.353	0	0	-3.93757	17	28	11	CDS		0	0
hsa-miR-514a-5p	NM_152611	LRRN4	343	358	0.846154	-20.2	1	1.17888e-05	0.309	0	0	-8.32703	12	15	7	CDS		0	0
hsa-miR-514a-5p	NM_017671	FERMT1	4035	4102	0.961538	-20.2	1	0.000250195	0.574	0	0	-3.93757	21	47	13	3UTR		0	0
hsa-miR-514a-5p	NM_001200	BMP2	1690	1745	0.923077	-25	1	4.6563e-06	0.397	0	0	-5.8508	19	26	8	CDS		0	0
hsa-miR-514a-5p	NM_001200	BMP2	2580	2601	1	-21.2	1	0.00201843	0.632	0	0	-10.3134	17	21	10	3UTR		0	0
hsa-miR-514a-5p	NM_017545	HAO1	1700	1721	0.846154	-17.1	1	0.00415004	0.719	0	0	-6.01339	17	21	8	3UTR		0	0
hsa-miR-514a-5p	NM_017545	HAO1	987	999	1	-17.7	1	6.45911e-05	0.471	0	0	-6.78234	11	12	11	CDS		0	0
hsa-miR-514a-5p	NM_182734	PLCB1	1437	1471	1	-23.6	1	9.89565e-06	0.412	0	0	-8.51314	17	21	11	CDS		0	0
hsa-miR-514a-5p	NM_015192	PLCB1	1437	1471	1	-23.6	1	9.89565e-06	0.412	0	0	-8.51314	17	21	11	CDS		0	0
hsa-miR-514a-5p	NM_001172646	PLCB4	5283	5299	0.846154	-16	1	0.000237889	0.662	0	0	-5.96246	13	16	5	3UTR		0	0
hsa-miR-514a-5p	NM_182797	PLCB4	5094	5110	0.846154	-16	1	0.000237889	0.662	0	0	-5.96246	13	16	5	3UTR		0	0
hsa-miR-514a-5p	NM_000933	PLCB4	5068	5084	0.846154	-16	1	0.000237889	0.662	0	0	-5.96246	13	16	5	3UTR		0	0
hsa-miR-514a-5p	NM_177990	PAK5	384	399	0.846154	-17.1	1	0.000184798	0.618	0	0	-4.76182	13	15	8	5UTR		0	0
hsa-miR-514a-5p	NM_020341	PAK5	490	505	0.846154	-17.1	1	0.000184798	0.618	0	0	-4.76182	13	15	8	5UTR		0	0
hsa-miR-514a-5p	NM_001009608	SLX4IP	1189	1211	0.846154	-21.1	1	0.00496398	0.574	0	0	-11.2074	17	22	8	CDS		0	0
hsa-miR-514a-5p	NM_001009608	SLX4IP	2176	2196	0.923077	-19.2	0	0.00179148	0.529	0	0	-15.5666	16	20	11	3UTR		0	0
hsa-miR-514a-5p	NM_001009608	SLX4IP	5975	5996	1	-18.4	1	0.0113829	0.647	0	0	-8.83816	18	21	8	3UTR		0	0
hsa-miR-514a-5p	NM_000214	JAG1	3025	3064	0.846154	-19.6	1	1.74611e-07	0.441	0	0	-7.78178	17	21	8	CDS		0	0
hsa-miR-514a-5p	NM_018327	SPTLC3	2819	2849	1	-18.8	1	0.0274554	0.691	0	0	-5.83853	18	30	13	3UTR		0	0
hsa-miR-514a-5p	NM_018327	SPTLC3	3158	3193	0.923077	-16	1	0.000918897	0.529	0	0	-7.83873	10	12	10	3UTR		0	0
hsa-miR-514a-5p	NM_016649	ESF1	1399	1440	1	-21.5	1	0.0045338	0.647	0	0	-7.37138	15	19	10	CDS		0	0
hsa-miR-514a-5p	NM_016649	ESF1	2178	2196	1	-19.4	1	0.0074601	0.647	0	0	-7.24999	15	18	8	CDS		0	0
hsa-miR-514a-5p	NM_001039375	NDUFAF5	1364	1382	1	-20	1	0.0402996	0.632	0	0	-4.52877	15	18	10	3UTR		0	0
hsa-miR-514a-5p	NM_024120	NDUFAF5	1448	1466	1	-20	1	0.0402996	0.632	0	0	-4.52877	15	18	10	3UTR		0	0
hsa-miR-514a-5p	XM_006723647	SEL1L2	1736	1753	0.846154	-15.8	1	0.00121139	0.618	0	0	-5.72941	15	17	8	CDS		0	0
hsa-miR-514a-5p	NM_080676	MACROD2	3281	3300	0.961538	-20.3	1	0.00173161	0.676	0	0	-6.51454	18	19	18	3UTR		0	0
hsa-miR-514a-5p	NM_013281	FLRT3	3380	3420	0.884615	-18.2	1	0.0816525	0.706	0	0	-6.51454	14	19	8	3UTR		0	0
hsa-miR-514a-5p	NM_198391	FLRT3	3574	3614	0.884615	-18.2	1	0.0816525	0.706	0	0	-6.51454	14	19	8	3UTR		0	0
hsa-miR-514a-5p	NM_001033087	MACROD2	2843	2862	0.961538	-20.3	1	0.00173161	0.676	0	0	-6.51454	18	19	18	3UTR		0	0
hsa-miR-514a-5p	NM_003092	SNRPB2	1599	1612	0.923077	-17.2	1	0.00368034	0.691	0	0	-8.58769	12	13	12	3UTR		0	0
hsa-miR-514a-5p	NM_198220	SNRPB2	1499	1512	0.923077	-17.2	1	0.00368034	0.691	0	0	-8.58769	12	13	12	3UTR		0	0
hsa-miR-514a-5p	NM_002594	PCSK2	361	381	0.923077	-20	1	0.00195255	0.412	0	0	-11.1914	16	20	8	CDS		0	0
hsa-miR-514a-5p	NM_001201529	PCSK2	361	381	0.923077	-20	1	0.00195255	0.412	0	0	-11.1914	16	20	8	CDS		0	0
hsa-miR-514a-5p	NM_001011546	DSTN	976	1010	0.923077	-19.2	1	0.0181692	0.588	0	0	-6.76235	17	20	10	3UTR		0	0
hsa-miR-514a-5p	NM_001011546	DSTN	621	642	0.923077	-17	1	0.00971695	0.618	0	0	-16.5457	15	21	10	CDS		0	0
hsa-miR-514a-5p	NM_006870	DSTN	844	878	0.923077	-19.2	1	0.0181692	0.588	0	0	-6.76235	17	20	10	3UTR		0	0
hsa-miR-514a-5p	NM_006870	DSTN	489	510	0.923077	-17	1	0.00971695	0.618	0	0	-16.5457	15	21	10	CDS		0	0
hsa-miR-514a-5p	NM_004587	RRBP1	306	324	0.846154	-18.2	1	8.63878e-05	0.529	0	0	-9.16064	16	18	10	CDS		0	0
hsa-miR-514a-5p	NM_001042576	RRBP1	383	401	0.846154	-18.2	1	9.84284e-05	0.529	0	0	-9.16064	16	18	10	CDS		0	0
hsa-miR-514a-5p	NM_052865	MGME1	487	501	0.846154	-17.5	1	0.000982173	0.456	0	0	-12.3711	13	14	13	CDS		0	0
hsa-miR-514a-5p	NM_001310339	MGME1	487	501	0.846154	-17.5	1	0.000982173	0.456	0	0	-12.3711	13	14	13	CDS		0	0
hsa-miR-514a-5p	XM_011529395	MGME1	487	501	0.846154	-17.5	1	0.000982173	0.456	0	0	-12.3711	13	14	13	CDS		0	0
hsa-miR-514a-5p	NM_021220	OVOL2	782	823	0.846154	-18.3	1	0.00017714	0.441	0	0	-5.61866	12	14	12	CDS		0	0
hsa-miR-514a-5p	NM_001164811	PET117	562	603	0.846154	-20.5	1	2.66712e-06	0.471	0	0	-9.23153	16	23	6	3UTR		0	0
hsa-miR-514a-5p	NM_020536	KAT14	349	390	0.846154	-20.5	1	2.66712e-06	0.471	0	0	-9.23153	16	23	6	5UTR		0	0
hsa-miR-514a-5p	NM_001283000	ZNF133	2664	2689	0.846154	-17.7	1	0.000448432	0.632	0	0	-10.6512	19	25	8	3UTR		0	0
hsa-miR-514a-5p	NM_003434	ZNF133	2897	2922	0.846154	-17.7	1	0.000448432	0.632	0	0	-10.6512	19	25	8	3UTR		0	0
hsa-miR-514a-5p	NM_001282995	ZNF133	2721	2746	0.846154	-17.7	1	0.000448432	0.632	0	0	-10.6512	19	25	8	3UTR		0	0
hsa-miR-514a-5p	NM_001283002	ZNF133	2553	2578	0.846154	-17.7	1	0.000448432	0.632	0	0	-10.6512	19	25	8	3UTR		0	0
hsa-miR-514a-5p	NM_001282997	ZNF133	2646	2671	0.846154	-17.7	1	0.000448432	0.632	0	0	-10.6512	19	25	8	3UTR		0	0
hsa-miR-514a-5p	NM_001283008	ZNF133	2515	2540	0.846154	-17.7	1	0.000448432	0.632	0	0	-10.6512	19	25	8	3UTR		0	0
hsa-miR-514a-5p	NM_001283003	ZNF133	2626	2651	0.846154	-17.7	1	0.000448432	0.632	0	0	-10.6512	19	25	8	3UTR		0	0
hsa-miR-514a-5p	NM_001283007	ZNF133	2345	2370	0.846154	-17.7	1	0.000448432	0.632	0	0	-10.6512	19	25	8	3UTR		0	0
hsa-miR-514a-5p	NM_001283005	ZNF133	2249	2274	0.846154	-17.7	1	0.000448432	0.632	0	0	-10.6512	19	25	8	3UTR		0	0
hsa-miR-514a-5p	XM_024451992	ZNF133	157	178	0.923077	-19.6	1	6.55098e-06	0.441	0	0	-10.4498	15	21	9	5UTR		0	0
hsa-miR-514a-5p	XM_024451992	ZNF133	6680	6701	0.846154	-18.2	1	3.94548e-07	0.456	0	0	-11.1286	16	21	8	5UTR		0	0
hsa-miR-514a-5p	NM_001099407	DZANK1	890	908	0.846154	-18.3	0	7.83889e-05	0.456	0	0	-16.4234	14	18	7	CDS		0	0
hsa-miR-514a-5p	XM_005260743	DZANK1	779	797	0.846154	-18.3	0	7.83889e-05	0.456	0	0	-16.4234	14	18	7	CDS		0	0
hsa-miR-514a-5p	NM_006466	POLR3F	1308	1327	0.846154	-15.9	1	0.00161111	0.618	0	0	-5.9255	12	19	8	3UTR		0	0
hsa-miR-514a-5p	NM_006606	RBBP9	3690	3715	0.846154	-20.3	1	7.1003e-05	0.559	0	0	-6.62812	14	19	8	3UTR		0	0
hsa-miR-514a-5p	NM_080820	DTD1	71	102	0.923077	-24.8	1	4.09386e-06	0.25	0	0	-7.78178	14	16	14	5UTR		0	0
hsa-miR-514a-5p	NM_001318043	DTD1	71	102	0.923077	-24.8	1	4.09386e-06	0.25	0	0	-7.78178	14	16	14	5UTR		0	0
hsa-miR-514a-5p	NM_001242581	RIN2	3071	3086	0.846154	-17.5	1	2.7653e-05	0.471	0	0	-9.68273	12	15	9	3UTR		0	0
hsa-miR-514a-5p	NM_001242581	RIN2	2943	2956	1	-17.1	1	0.000976175	0.515	0	0	-6.74759	12	13	12	CDS		0	0
hsa-miR-514a-5p	NM_018993	RIN2	2811	2826	0.846154	-17.5	1	2.7653e-05	0.471	0	0	-9.68273	12	15	9	3UTR		0	0
hsa-miR-514a-5p	NM_018993	RIN2	2683	2696	1	-17.1	1	0.000976175	0.515	0	0	-6.74759	12	13	12	CDS		0	0
hsa-miR-514a-5p	NM_016100	NAA20	570	583	1	-19.9	1	0.000247504	0.588	0	0	-5.9255	12	13	12	CDS	MIRT787168	0	0
hsa-miR-514a-5p	NM_181528	NAA20	424	437	1	-19.9	1	0.000321076	0.618	0	0	-5.9255	12	13	12	CDS	MIRT787168	0	0
hsa-miR-514a-5p	NM_181528	NAA20	218	233	1	-18.5	1	0.000139333	0.485	0	0	-7.20497	12	15	8	CDS	MIRT787168	0	0
hsa-miR-514a-5p	NM_181527	NAA20	657	670	1	-19.9	1	0.000247504	0.588	0	0	-5.9255	12	13	12	CDS	MIRT787168	0	0
hsa-miR-514a-5p	NM_001278625	CRNKL1	3252	3295	1	-21.1	1	0.00159644	0.647	0	0	-4.17062	15	18	12	3UTR		0	0
hsa-miR-514a-5p	NM_001278625	CRNKL1	1761	1776	0.923077	-17.6	1	0.000938254	0.603	0	0	-8.81344	12	15	7	CDS		0	0
hsa-miR-514a-5p	NM_016652	CRNKL1	3288	3331	1	-21.1	1	0.00159644	0.647	0	0	-4.17062	15	18	12	3UTR		0	0
hsa-miR-514a-5p	NM_016652	CRNKL1	1797	1812	0.923077	-17.6	1	0.000938254	0.603	0	0	-8.81344	12	15	7	CDS		0	0
hsa-miR-514a-5p	NM_001278628	CRNKL1	2923	2966	1	-21.1	1	0.00159644	0.647	0	0	-4.17062	15	18	12	3UTR		0	0
hsa-miR-514a-5p	NM_001278628	CRNKL1	1432	1447	0.923077	-17.6	1	0.000938254	0.603	0	0	-8.81344	12	15	7	CDS		0	0
hsa-miR-514a-5p	NM_015585	CFAP61	2284	2325	0.923077	-20.6	1	0.00166678	0.529	0	0	-5.69428	18	24	10	CDS		0	0
hsa-miR-514a-5p	XM_011529213	CFAP61	64	103	0.923077	-17.8	1	0.000110024	0.618	0	0	-5.19005	13	17	5	5UTR		0	0
hsa-miR-514a-5p	NM_001167816	CFAP61	18	34	0.923077	-17.6	1	7.19367e-05	0.619	0	0	-5.19005	13	16	5	CDS		0	0
hsa-miR-514a-5p	XM_011529310	RALGAPA2	5383	5413	1	-20	1	0.00104254	0.471	0	0	-5.9255	12	15	6	CDS		0	0
hsa-miR-514a-5p	NM_020343	RALGAPA2	5606	5636	1	-20	1	0.00104254	0.471	0	0	-5.9255	12	15	6	CDS		0	0
hsa-miR-514a-5p	NM_012255	XRN2	2628	2644	0.923077	-17.4	1	0.000699555	0.5	0	0	-6.87023	13	16	6	CDS		0	0
hsa-miR-514a-5p	NM_012255	XRN2	3110	3141	0.923077	-17.1	1	0.0509048	0.647	0	0	-9.07604	14	17	12	3UTR		0	0
hsa-miR-514a-5p	NM_033176	NKX2-4	447	461	0.846154	-18.6	1	0.00458165	0.338	0	0	-9.86134	12	14	8	CDS		0	0
hsa-miR-514a-5p	NM_001257096	PAX1	2264	2282	0.846154	-19.2	0	0.285196	0.515	0	0	-16.8557	15	18	10	3UTR		0	0
hsa-miR-514a-5p	NM_001257096	PAX1	4300	4315	1	-17.3	1	0.00838174	0.559	0	0	-5.19005	13	15	9	3UTR		0	0
hsa-miR-514a-5p	NM_006192	PAX1	2254	2272	0.846154	-19.2	0	0.285196	0.515	0	0	-16.8557	15	18	10	3UTR		0	0
hsa-miR-514a-5p	NM_006192	PAX1	4290	4305	1	-17.3	1	0.00838174	0.559	0	0	-5.19005	13	15	9	3UTR		0	0
hsa-miR-514a-5p	NM_001052	SSTR4	570	603	0.846154	-19.7	0	0.00172151	0.353	0	0	-15.5666	12	17	10	CDS		0	0
hsa-miR-514a-5p	NM_022482	GZF1	3871	3903	0.923077	-23.5	1	0.00534218	0.559	0	0	-9.02428	17	23	7	3UTR		0	0
hsa-miR-514a-5p	NM_022482	GZF1	190	212	0.923077	-20.2	1	0.000471832	0.426	0	0	-8.75211	17	22	8	CDS		0	0
hsa-miR-514a-5p	NM_001283020	NAPB	3003	3072	0.884615	-20.2	1	2.82798e-05	0.691	0	0	-3.79332	17	51	8	3UTR		0	0
hsa-miR-514a-5p	NM_001283026	NAPB	3073	3142	0.884615	-20.2	1	2.82798e-05	0.691	0	0	-3.79332	17	51	8	3UTR		0	0
hsa-miR-514a-5p	NM_022080	NAPB	3120	3189	0.884615	-20.2	1	2.82798e-05	0.691	0	0	-3.79332	17	51	8	3UTR		0	0
hsa-miR-514a-5p	NM_001283018	NAPB	3132	3201	0.884615	-20.2	1	2.82798e-05	0.691	0	0	-3.79332	17	51	8	3UTR		0	0
hsa-miR-514a-5p	NM_130794	CST11	253	283	0.846154	-17.1	1	0.000290005	0.485	0	0	-6.23647	14	22	6	CDS		0	0
hsa-miR-514a-5p	NM_080610	CST9L	787	815	0.923077	-17.6	1	3.38974e-05	0.456	0	0	-7.82646	11	14	8	3UTR		0	0
hsa-miR-514a-5p	NM_001008693	CST9	1634	1647	1	-17.1	1	0.0114392	0.632	0	0	-7.9901	11	13	6	3UTR		0	0
hsa-miR-514a-5p	NM_001288614	CST3	1296	1321	0.846154	-19.1	1	0.00532635	0.471	0	0	-9.77961	18	25	12	3UTR		0	0
hsa-miR-514a-5p	NM_001322	CST2	575	602	0.923077	-19.1	1	2.65398e-06	0.412	0	0	-8.32703	14	18	9	3UTR		0	0
hsa-miR-514a-5p	NM_024893	SYNDIG1	538	556	0.846154	-17.2	1	7.89768e-07	0.382	0	0	-6.01339	13	18	8	5UTR		0	0
hsa-miR-514a-5p	NM_020531	APMAP	1634	1648	1	-20.4	1	0.0107011	0.603	0	0	-6.51454	13	14	13	3UTR		0	0
hsa-miR-514a-5p	NM_020531	APMAP	1895	1920	0.846154	-18.9	1	0.000193514	0.5	0	0	-8.91345	18	25	8	3UTR		0	0
hsa-miR-514a-5p	NM_001252677	ACSS1	722	757	0.846154	-20.7	1	7.19604e-05	0.441	0	0	-6.9954	20	35	10	CDS		0	0
hsa-miR-514a-5p	NM_032501	ACSS1	722	757	0.846154	-20.7	1	7.19604e-05	0.441	0	0	-6.9954	20	35	10	CDS		0	0
hsa-miR-514a-5p	NM_001252676	ACSS1	549	584	0.846154	-20.7	1	7.19604e-05	0.441	0	0	-6.9954	20	35	10	CDS		0	0
hsa-miR-514a-5p	NM_001318226	NINL	3415	3463	1	-21.8	1	4.98492e-06	0.456	0	0	-5.69245	17	23	12	3UTR		0	0
hsa-miR-514a-5p	NM_025176	NINL	4462	4510	1	-21.8	1	4.98492e-06	0.456	0	0	-5.69245	17	23	12	3UTR		0	0
hsa-miR-514a-5p	NM_001037500	DEFB124	1	39	0.846154	-19	1	2.05701e-06	0.471	0	0	-10.6702	14	18	7	CDS		0	0
hsa-miR-514a-5p	NM_014012	REM1	1210	1253	0.846154	-19.1	1	4.47487e-06	0.338	0	0	-4.957	14	31	8	3UTR		0	0
hsa-miR-514a-5p	NM_001322239	BCL2L1	182	201	1	-18.3	1	0.000919408	0.544	0	0	-7.48895	13	19	6	5UTR		0	0
hsa-miR-514a-5p	NM_001322239	BCL2L1	942	959	0.846154	-17.7	1	0.000136415	0.426	0	0	-9.77961	14	17	11	CDS		0	0
hsa-miR-514a-5p	NM_001317921	BCL2L1	293	312	0.923077	-18.3	1	0.000274348	0.544	0	0	-7.48895	13	19	6	5UTR		0	0
hsa-miR-514a-5p	NM_001317921	BCL2L1	1053	1070	0.846154	-17.7	1	0.000136415	0.426	0	0	-9.77961	14	17	11	CDS		0	0
hsa-miR-514a-5p	NM_001322240	BCL2L1	311	330	1	-18.3	1	0.000999084	0.544	0	0	-7.48895	13	19	6	5UTR		0	0
hsa-miR-514a-5p	NM_001322240	BCL2L1	1071	1088	0.846154	-17.7	1	0.000136415	0.426	0	0	-9.77961	14	17	11	CDS		0	0
hsa-miR-514a-5p	NM_001317919	BCL2L1	509	528	0.923077	-18.3	1	0.000487045	0.544	0	0	-7.48895	13	19	6	5UTR		0	0
hsa-miR-514a-5p	NM_001317919	BCL2L1	1269	1286	0.846154	-17.7	1	0.000136415	0.426	0	0	-9.77961	14	17	11	CDS		0	0
hsa-miR-514a-5p	NM_001191	BCL2L1	527	546	0.923077	-18.3	1	0.000565379	0.544	0	0	-7.48895	13	19	6	5UTR		0	0
hsa-miR-514a-5p	NM_001191	BCL2L1	1098	1115	0.846154	-17.7	1	0.000136415	0.426	0	0	-9.77961	14	17	11	CDS		0	0
hsa-miR-514a-5p	NM_001322242	BCL2L1	164	183	1	-18.3	1	0.000667401	0.544	0	0	-7.48895	13	19	6	5UTR		0	0
hsa-miR-514a-5p	NM_001322242	BCL2L1	924	941	0.846154	-17.7	1	0.000136415	0.426	0	0	-9.77961	14	17	11	CDS		0	0
hsa-miR-514a-5p	NM_138578	BCL2L1	527	546	0.923077	-18.3	1	0.000565379	0.544	0	0	-7.48895	13	19	6	5UTR		0	0
hsa-miR-514a-5p	NM_138578	BCL2L1	1287	1304	0.846154	-17.7	1	0.000136415	0.426	0	0	-9.77961	14	17	11	CDS		0	0
hsa-miR-514a-5p	NM_004118	FOXS1	278	300	1	-18.5	1	0.00183287	0.426	0	0	-9.20856	14	18	8	CDS		0	0
hsa-miR-514a-5p	NM_004118	FOXS1	1269	1293	0.923077	-18	1	4.88354e-07	0.5	0	0	-7.35753	13	16	10	3UTR		0	0
hsa-miR-514a-5p	NM_001320479	DUSP15	179	195	1	-16.2	1	0.00581769	0.485	0	0	-13.4277	15	16	15	CDS		0	0
hsa-miR-514a-5p	NM_080611	DUSP15	16	49	0.923077	-18.6	1	3.28843e-06	0.235	0	0	-8.75027	11	13	11	5UTR		0	0
hsa-miR-514a-5p	NM_080611	DUSP15	518	534	1	-16.2	1	0.00581769	0.485	0	0	-13.4277	15	16	15	CDS		0	0
hsa-miR-514a-5p	NM_001320478	DUSP15	179	195	1	-16.2	1	0.00581769	0.485	0	0	-13.4277	15	16	15	CDS		0	0
hsa-miR-514a-5p	NM_177991	DUSP15	135	185	0.923077	-23.5	1	6.90286e-05	0.426	0	0	-7.57093	17	20	13	5UTR		0	0
hsa-miR-514a-5p	NM_001012644	DUSP15	135	185	0.923077	-23.5	1	0.000103868	0.397	0	0	-7.57093	17	20	13	5UTR		0	0
hsa-miR-514a-5p	NM_001008409	TTLL9	46	69	0.846154	-20.1	1	3.90926e-09	0.235	0	0	-8.51722	17	23	11	5UTR		0	0
hsa-miR-514a-5p	NM_001008409	TTLL9	1195	1208	1	-19.6	1	0.000501229	0.456	0	0	-5.9255	12	13	12	CDS		0	0
hsa-miR-514a-5p	NM_001008409	TTLL9	272	296	0.846154	-20.1	1	2.04237e-06	0.441	0	0	-3.79332	17	24	12	5UTR		0	0
hsa-miR-514a-5p	XM_011528635	TTLL9	1011	1024	1	-19.6	1	0.000501229	0.456	0	0	-5.9255	12	13	12	CDS		0	0
hsa-miR-514a-5p	XM_011528635	TTLL9	13	63	0.846154	-19.9	1	2.49151e-06	0.441	0	0	-3.79332	17	25	12	5UTR		0	0
hsa-miR-514a-5p	XM_024451846	TTLL9	1194	1207	1	-19.6	1	0.000501229	0.456	0	0	-5.9255	12	13	12	CDS		0	0
hsa-miR-514a-5p	XM_024451846	TTLL9	562	580	0.923077	-18.3	1	0.00514459	0.5	0	0	-7.75705	15	18	12	CDS		0	0
hsa-miR-514a-5p	XM_005260309	TTLL9	851	864	1	-19.6	1	0.000501229	0.456	0	0	-5.9255	12	13	12	CDS		0	0
hsa-miR-514a-5p	XM_005260309	TTLL9	307	325	0.923077	-18.3	1	0.00514459	0.5	0	0	-7.75705	15	18	12	CDS		0	0
hsa-miR-514a-5p	NM_001011718	XKR7	2868	2886	1	-16.2	1	0.00106761	0.574	0	0	-12.9906	15	18	10	3UTR		0	0
hsa-miR-514a-5p	NM_080625	CCM2L	1206	1223	0.923077	-20.5	1	0.00267511	0.441	0	0	-9.07598	14	17	7	CDS		0	0
hsa-miR-514a-5p	NM_001172133	HCK	706	722	0.923077	-17.3	1	0.000626289	0.456	0	0	-6.54929	15	16	15	CDS		0	0
hsa-miR-514a-5p	NM_002110	HCK	642	658	0.923077	-17.3	1	0.000626289	0.456	0	0	-6.54929	15	16	15	CDS		0	0
hsa-miR-514a-5p	NM_001172129	HCK	642	658	0.923077	-17.3	1	0.000626289	0.456	0	0	-6.54929	15	16	15	CDS		0	0
hsa-miR-514a-5p	NM_001172130	HCK	639	655	0.923077	-17.3	1	0.000626289	0.456	0	0	-6.54929	15	16	15	CDS		0	0
hsa-miR-514a-5p	NM_001172131	HCK	639	655	0.923077	-17.3	1	0.000626289	0.456	0	0	-6.54929	15	16	15	CDS		0	0
hsa-miR-514a-5p	NM_014742	TM9SF4	3094	3109	1	-18.8	1	0.000978845	0.368	0	0	-9.02511	13	15	9	3UTR		0	0
hsa-miR-514a-5p	XM_005260622	TM9SF4	3146	3161	1	-18.8	1	0.000978845	0.368	0	0	-9.02511	13	15	9	3UTR		0	0
hsa-miR-514a-5p	NM_015352	POFUT1	1524	1544	1	-20.1	1	0.000476793	0.618	0	0	-6.78234	14	20	11	3UTR		0	0
hsa-miR-514a-5p	NM_004798	KIF3B	2117	2137	0.846154	-18.8	1	0.00425581	0.485	0	0	-6.04689	17	20	7	CDS		0	0
hsa-miR-514a-5p	NM_004798	KIF3B	3981	3999	0.846154	-18.1	1	0.000197358	0.382	0	0	-10.7182	13	18	8	3UTR		0	0
hsa-miR-514a-5p	XM_006723727	ASXL1	3712	3745	1	-21.7	1	3.03928e-06	0.456	0	0	-7.78178	16	21	8	CDS		0	0
hsa-miR-514a-5p	XM_006723727	ASXL1	5667	5692	0.846154	-21.3	1	7.87231e-05	0.559	0	0	-4.52877	18	25	14	3UTR		0	0
hsa-miR-514a-5p	NM_015338	ASXL1	3433	3466	1	-21.7	1	3.03928e-06	0.456	0	0	-7.78178	16	21	8	CDS		0	0
hsa-miR-514a-5p	NM_015338	ASXL1	5388	5413	0.846154	-21.3	1	7.87231e-05	0.559	0	0	-4.52877	18	25	14	3UTR		0	0
hsa-miR-514a-5p	XM_006723732	ASXL1	3053	3094	1	-21.7	1	3.03928e-06	0.456	0	0	-7.78178	16	21	8	CDS		0	0
hsa-miR-514a-5p	NM_001256798	NOL4L	6259	6281	0.846154	-20.7	1	7.00119e-07	0.368	0	0	-7.78178	18	22	10	3UTR		0	0
hsa-miR-514a-5p	NM_001256798	NOL4L	4415	4436	1	-19.8	1	0.000279932	0.515	0	0	-4.957	15	21	7	3UTR		0	0
hsa-miR-514a-5p	NM_001256798	NOL4L	3347	3363	1	-18.2	1	0.000106612	0.353	0	0	-4.90607	14	16	10	3UTR		0	0
hsa-miR-514a-5p	NM_080616	NOL4L	5600	5622	0.846154	-20.7	1	7.00119e-07	0.368	0	0	-7.78178	18	22	10	3UTR		0	0
hsa-miR-514a-5p	NM_080616	NOL4L	3756	3777	1	-19.8	1	0.000279932	0.515	0	0	-4.957	15	21	7	3UTR		0	0
hsa-miR-514a-5p	NM_080616	NOL4L	2688	2704	1	-18.2	1	0.000106612	0.353	0	0	-4.90607	14	16	10	3UTR		0	0
hsa-miR-514a-5p	NM_182584	C20orf203	3364	3382	1	-21	1	0.000266642	0.544	0	0	-6.28309	17	18	17	3UTR		0	0
hsa-miR-514a-5p	NM_182584	C20orf203	1521	1550	0.807692	-19.7	1	0.000455086	0.441	0	0	-6.51454	16	29	8	3UTR		0	0
hsa-miR-514a-5p	XM_024451878	C20orf203	1108	1137	0.807692	-19.7	1	0.000455086	0.441	0	0	-6.51454	16	29	8	3UTR		0	0
hsa-miR-514a-5p	NM_001099339	COMMD7	40	86	1	-23.5	1	0.000408405	0.456	0	0	-4.957	18	22	8	5UTR		0	1
hsa-miR-514a-5p	NM_001099339	COMMD7	1510	1542	0.846154	-22.2	1	0.218909	0.632	0	0	-3.93757	19	32	9	3UTR		0	1
hsa-miR-514a-5p	NM_053041	COMMD7	40	86	1	-23.5	1	0.000408405	0.456	0	0	-4.957	18	22	8	5UTR		0	1
hsa-miR-514a-5p	NM_053041	COMMD7	1513	1545	0.846154	-22.2	1	0.218909	0.632	0	0	-3.93757	19	32	9	3UTR		0	1
hsa-miR-514a-5p	XM_011528604	COMMD7	1413	1473	0.846154	-22.8	1	0.218909	0.632	0	0	-3.93757	19	33	9	3UTR		0	1
hsa-miR-514a-5p	NM_006892	DNMT3B	482	495	1	-17.1	1	4.36725e-05	0.456	0	0	-6.78234	11	13	8	CDS		0	0
hsa-miR-514a-5p	NM_175848	DNMT3B	482	495	1	-17.1	1	4.36725e-05	0.456	0	0	-6.78234	11	13	8	CDS		0	0
hsa-miR-514a-5p	NM_175849	DNMT3B	482	495	1	-17.1	1	4.36725e-05	0.456	0	0	-6.78234	11	13	8	CDS		0	0
hsa-miR-514a-5p	NM_001207055	DNMT3B	482	495	1	-17.1	1	4.36725e-05	0.456	0	0	-6.78234	11	13	8	CDS		0	0
hsa-miR-514a-5p	NM_001207056	DNMT3B	482	495	1	-17.1	1	3.06783e-05	0.456	0	0	-6.78234	11	13	8	CDS		0	0
hsa-miR-514a-5p	NM_175850	DNMT3B	461	474	1	-17.1	1	4.36725e-05	0.456	0	0	-6.78234	11	13	8	CDS		0	0
hsa-miR-514a-5p	NM_012325	MAPRE1	603	625	0.923077	-18.1	1	0.00111404	0.426	0	0	-7.60568	12	17	6	CDS		0	0
hsa-miR-514a-5p	NM_001143967	EFCAB8	3021	3045	0.846154	-17.4	1	0.000260589	0.426	0	0	-9.58131	13	19	9	CDS		0	0
hsa-miR-514a-5p	XM_011528574	SUN5	1	27	0.923077	-19.2	1	2.33108e-05	0.464	0	0	-5.69245	15	18	12	5UTR		0	0
hsa-miR-514a-5p	XM_011528574	SUN5	61	73	0.923077	-16.8	1	0.0134939	0.426	0	0	-6.67505	11	12	11	5UTR		0	0
hsa-miR-514a-5p	NM_080675	SUN5	46	58	0.923077	-16.8	1	0.013453	0.426	0	0	-6.67505	11	12	11	5UTR		0	0
hsa-miR-514a-5p	NM_182658	BPIFB3	634	648	1	-17.3	1	0.000274191	0.426	0	0	-4.76182	13	14	13	CDS		0	0
hsa-miR-514a-5p	NM_001319164	BPIFA2	750	770	0.846154	-19.6	1	0.00502349	0.5	0	0	-9.88456	16	20	8	CDS		0	0
hsa-miR-514a-5p	NM_080574	BPIFA2	832	852	0.846154	-19.6	1	0.00502349	0.5	0	0	-9.88456	16	20	8	CDS		0	0
hsa-miR-514a-5p	NM_033197	BPIFB1	1037	1061	1	-18.8	1	0.00503079	0.471	0	0	-7.80367	13	17	9	CDS		0	0
hsa-miR-514a-5p	NM_016408	CDK5RAP1	1192	1213	0.923077	-20.6	1	3.78786e-05	0.559	0	0	-7.51743	14	18	11	CDS		0	0
hsa-miR-514a-5p	NM_003098	SNTA1	2273	2285	0.846154	-16.5	0	0.101055	0.559	0	0	-16.8557	10	12	6	3UTR		0	0
hsa-miR-514a-5p	NM_001032999	CBFA2T2	3745	3763	1	-19.1	1	0.000152636	0.618	0	0	-6.09222	14	18	7	3UTR		0	0
hsa-miR-514a-5p	NM_005093	CBFA2T2	4163	4181	1	-19.1	1	0.000152636	0.618	0	0	-6.09222	14	18	7	3UTR		0	0
hsa-miR-514a-5p	NM_001039709	CBFA2T2	3875	3893	1	-19.1	1	0.000152636	0.618	0	0	-6.09222	14	18	7	3UTR		0	0
hsa-miR-514a-5p	XM_011529101	CBFA2T2	3794	3812	1	-19.1	1	0.000152636	0.618	0	0	-6.09222	14	18	7	3UTR		0	0
hsa-miR-514a-5p	NM_001024675	ACTL10	452	466	0.846154	-15.3	1	0.000397449	0.456	0	0	-11.3616	11	14	8	5UTR		0	0
hsa-miR-514a-5p	NM_005225	E2F1	964	981	0.846154	-18	1	1.05741e-06	0.485	0	0	-6.78234	16	17	16	CDS		0	0
hsa-miR-514a-5p	NM_183397	PXMP4	2765	2781	0.923077	-19.9	1	0.000281088	0.397	0	0	-10.3422	13	16	10	3UTR	MIRT672023	0	0
hsa-miR-514a-5p	NM_007238	PXMP4	2964	2980	0.923077	-19.9	1	0.000281088	0.397	0	0	-10.3422	13	16	10	3UTR	MIRT672023	0	0
hsa-miR-514a-5p	NM_001282933	ZNF341	3227	3248	1	-18.3	1	3.79632e-05	0.5	0	0	-5.61866	12	14	12	3UTR		0	0
hsa-miR-514a-5p	NM_001282933	ZNF341	1377	1396	0.846154	-17.2	1	1.4448e-05	0.441	0	0	-10.1962	12	15	9	CDS		0	0
hsa-miR-514a-5p	NM_032819	ZNF341	3206	3227	1	-18.3	1	3.79632e-05	0.5	0	0	-5.61866	12	14	12	3UTR		0	0
hsa-miR-514a-5p	NM_032819	ZNF341	1356	1375	0.846154	-17.2	1	1.4448e-05	0.441	0	0	-10.1962	12	15	9	CDS		0	0
hsa-miR-514a-5p	NM_176812	CHMP4B	1455	1474	0.923077	-18	1	0.000234708	0.632	0	0	-7.78982	17	19	13	3UTR		0	0
hsa-miR-514a-5p	NM_176812	CHMP4B	1329	1345	0.923077	-16.4	1	0.00528313	0.588	0	0	-12.6508	15	16	15	3UTR		0	0
hsa-miR-514a-5p	NM_001161766	AHCY	1711	1726	0.846154	-16.4	1	5.12389e-07	0.485	0	0	-5.19005	13	15	11	3UTR		0	0
hsa-miR-514a-5p	NM_000687	AHCY	1649	1664	0.846154	-16.4	1	5.12389e-07	0.485	0	0	-5.19005	13	15	11	3UTR		0	0
hsa-miR-514a-5p	NM_001257137	ITCH	3014	3028	0.846154	-16.2	1	8.30153e-05	0.676	0	0	-6.04689	12	14	11	3UTR		0	0
hsa-miR-514a-5p	NM_031483	ITCH	2891	2905	0.846154	-16.2	1	8.30153e-05	0.676	0	0	-6.04689	12	14	11	3UTR		0	0
hsa-miR-514a-5p	NM_001257138	ITCH	2749	2763	0.846154	-16.2	1	8.30153e-05	0.676	0	0	-6.04689	12	14	11	3UTR		0	0
hsa-miR-514a-5p	NM_181509	MAP1LC3A	889	906	0.846154	-18.7	1	0.0380586	0.5	0	0	-10.1173	14	17	6	3UTR		0	0
hsa-miR-514a-5p	NM_032514	MAP1LC3A	943	960	0.846154	-18.7	1	0.0380586	0.5	0	0	-10.1173	14	17	6	3UTR		0	0
hsa-miR-514a-5p	NM_021202	TP53INP2	638	650	0.923077	-18	1	4.23538e-05	0.294	0	0	-8.75027	11	12	11	CDS		0	0
hsa-miR-514a-5p	NM_001329430	TP53INP2	521	533	0.923077	-18	1	4.23538e-05	0.294	0	0	-8.75027	11	12	11	CDS		0	0
hsa-miR-514a-5p	NM_014071	NCOA6	1733	1766	1	-21.2	1	9.1612e-05	0.456	0	0	-6.51454	14	17	9	CDS		0	0
hsa-miR-514a-5p	XM_017027751	NCOA6	1661	1694	1	-21.2	1	9.1612e-05	0.456	0	0	-6.51454	14	17	9	CDS		0	0
hsa-miR-514a-5p	NM_001318240	NCOA6	3963	3996	1	-21.2	1	9.1612e-05	0.456	0	0	-6.51454	14	17	9	CDS		0	0
hsa-miR-514a-5p	NM_178026	GGT7	2165	2179	0.846154	-14.9	1	0.000600919	0.471	0	0	-9.30927	12	14	10	3UTR		0	1
hsa-miR-514a-5p	NM_001076552	ACSS2	2792	2811	1	-21.8	1	0.00348958	0.485	0	0	-8.53685	12	15	9	3UTR		0	0
hsa-miR-514a-5p	NM_018677	ACSS2	2753	2772	1	-21.8	1	0.00348958	0.485	0	0	-8.53685	12	15	9	3UTR		0	0
hsa-miR-514a-5p	NM_199368	TRPC4AP	2700	2745	1	-21.7	1	6.6409e-06	0.382	0	0	-8.34077	16	22	10	3UTR	MIRT609630	0	0
hsa-miR-514a-5p	NM_199368	TRPC4AP	779	800	0.846154	-18.9	1	0.00552437	0.529	0	0	-7.78178	17	21	8	CDS	MIRT609630	0	0
hsa-miR-514a-5p	NM_015638	TRPC4AP	2724	2769	1	-21.7	1	6.6409e-06	0.382	0	0	-8.34077	16	22	10	3UTR	MIRT609630	0	0
hsa-miR-514a-5p	NM_015638	TRPC4AP	779	800	0.846154	-18.9	1	0.00552437	0.529	0	0	-7.78178	17	21	8	CDS	MIRT609630	0	0
hsa-miR-514a-5p	NM_006404	PROCR	657	699	0.923077	-25	1	2.04988e-06	0.368	0	0	-6.76235	15	17	15	CDS		0	0
hsa-miR-514a-5p	NM_006690	MMP24	3799	3818	0.846154	-20.2	1	0.00754421	0.412	0	0	-7.57093	16	19	11	3UTR		0	0
hsa-miR-514a-5p	NM_001355004	MMP24OS	619	660	0.846154	-21.5	1	4.98932e-06	0.338	0	0	-4.957	15	20	8	3UTR		0	0
hsa-miR-514a-5p	NM_001355003	MMP24OS	656	697	0.846154	-21.5	1	4.98932e-06	0.338	0	0	-4.957	15	20	8	3UTR		0	0
hsa-miR-514a-5p	NM_178468	FAM83C	1185	1221	0.923077	-17.4	1	1.85518e-06	0.426	0	0	-5.19005	13	17	7	CDS		0	0
hsa-miR-514a-5p	NM_001184977	UQCC1	1610	1643	1	-20.8	1	0.00032128	0.515	0	0	-9.04541	14	17	13	3UTR		0	0
hsa-miR-514a-5p	NM_001184977	UQCC1	1092	1110	0.846154	-18.3	1	5.35258e-08	0.338	0	0	-6.24613	14	18	10	3UTR		0	0
hsa-miR-514a-5p	NM_199487	UQCC1	1736	1769	1	-20.8	1	0.00032128	0.515	0	0	-9.04541	14	17	13	3UTR		0	0
hsa-miR-514a-5p	NM_199487	UQCC1	1218	1236	0.846154	-18.3	1	5.35258e-08	0.338	0	0	-6.24613	14	18	10	3UTR		0	0
hsa-miR-514a-5p	NM_018244	UQCC1	1814	1847	1	-20.8	1	0.00032128	0.515	0	0	-9.04541	14	17	13	3UTR		0	0
hsa-miR-514a-5p	NM_018244	UQCC1	1296	1314	0.846154	-18.3	1	5.35258e-08	0.338	0	0	-6.24613	14	18	10	3UTR		0	0
hsa-miR-514a-5p	XM_011528879	UQCC1	1665	1698	1	-20.8	1	0.00032128	0.515	0	0	-9.04541	14	17	13	3UTR		0	0
hsa-miR-514a-5p	XM_011528879	UQCC1	1147	1165	0.846154	-18.3	1	5.35258e-08	0.338	0	0	-6.24613	14	18	10	3UTR		0	0
hsa-miR-514a-5p	XM_011528878	UQCC1	1623	1656	1	-20.8	1	0.00032128	0.515	0	0	-9.04541	14	17	13	3UTR		0	0
hsa-miR-514a-5p	XM_011528878	UQCC1	1105	1123	0.846154	-18.3	1	5.35258e-08	0.338	0	0	-6.24613	14	18	10	3UTR		0	0
hsa-miR-514a-5p	NM_001319138	GDF5	2120	2161	0.923077	-20.4	1	0.00041323	0.5	0	0	-5.83853	17	20	14	3UTR		0	0
hsa-miR-514a-5p	NM_000557	GDF5	1878	1919	0.923077	-20.4	1	0.00041323	0.5	0	0	-5.83853	17	20	14	3UTR		0	0
hsa-miR-514a-5p	NM_007186	CEP250	5255	5273	0.923077	-18.2	1	0.00256154	0.559	0	0	-10.9525	16	18	8	CDS		0	0
hsa-miR-514a-5p	NM_007186	CEP250	4626	4640	0.846154	-18.2	1	0.000139079	0.441	0	0	-10.0954	12	14	7	CDS		0	0
hsa-miR-514a-5p	NM_003116	SPAG4	727	759	0.846154	-18.5	1	3.11706e-07	0.338	0	0	-6.74884	13	15	13	CDS		0	0
hsa-miR-514a-5p	NM_003116	SPAG4	526	546	0.846154	-17.5	1	2.10632e-06	0.426	0	0	-5.9255	15	20	6	CDS		0	0
hsa-miR-514a-5p	NM_001198863	CPNE1	1818	1855	1	-19.2	1	0.0195277	0.574	0	0	-10.1906	13	17	9	3UTR		0	0
hsa-miR-514a-5p	NM_152926	CPNE1	1821	1858	1	-19.2	1	0.0195277	0.574	0	0	-10.1906	13	17	9	3UTR		0	0
hsa-miR-514a-5p	NM_152925	CPNE1	1863	1900	1	-19.2	1	0.0195277	0.574	0	0	-10.1906	13	17	9	3UTR		0	0
hsa-miR-514a-5p	NM_152928	CPNE1	1916	1953	1	-19.2	1	0.0195277	0.574	0	0	-10.1906	13	17	9	3UTR		0	0
hsa-miR-514a-5p	NM_003915	CPNE1	2060	2085	1	-19.2	1	0.0195277	0.574	0	0	-10.1906	13	17	9	3UTR		0	0
hsa-miR-514a-5p	NM_001198840	RBM12	6509	6528	1	-17.8	1	0.000283518	0.618	0	0	-8.56007	11	15	6	3UTR		0	0
hsa-miR-514a-5p	NM_152838	RBM12	6562	6581	1	-17.8	1	0.000283518	0.618	0	0	-8.56007	11	15	6	3UTR		0	0
hsa-miR-514a-5p	NM_006047	RBM12	6594	6613	1	-17.8	1	0.000283518	0.618	0	0	-8.56007	11	15	6	3UTR		0	0
hsa-miR-514a-5p	NM_001258331	EPB41L1	5603	5621	1	-21	1	0.000206927	0.588	0	0	-5.61866	12	14	12	3UTR		0	0
hsa-miR-514a-5p	NM_001258331	EPB41L1	281	314	0.923077	-20	1	0.00124221	0.397	0	0	-3.93757	16	28	8	CDS		0	0
hsa-miR-514a-5p	NM_001258330	EPB41L1	5376	5394	1	-21	1	0.000206927	0.588	0	0	-5.61866	12	14	12	3UTR		0	0
hsa-miR-514a-5p	NM_001258330	EPB41L1	381	414	0.923077	-20	1	0.00124221	0.397	0	0	-3.93757	16	28	8	CDS		0	0
hsa-miR-514a-5p	NM_177996	EPB41L1	5598	5616	1	-21	1	0.000206927	0.588	0	0	-5.61866	12	14	12	3UTR		0	0
hsa-miR-514a-5p	NM_177996	EPB41L1	276	309	0.923077	-20	1	0.00124221	0.397	0	0	-3.93757	16	28	8	CDS		0	0
hsa-miR-514a-5p	NM_001258329	EPB41L1	5958	5976	1	-21	1	0.000206927	0.588	0	0	-5.61866	12	14	12	3UTR		0	0
hsa-miR-514a-5p	NM_001258329	EPB41L1	519	552	0.923077	-20	1	0.00124221	0.397	0	0	-3.93757	16	28	8	CDS		0	0
hsa-miR-514a-5p	XM_017027717	EPB41L1	5896	5914	1	-21	1	0.000206927	0.588	0	0	-5.61866	12	14	12	3UTR		0	0
hsa-miR-514a-5p	XM_017027717	EPB41L1	457	490	0.923077	-20	1	0.00124221	0.397	0	0	-3.93757	16	28	8	CDS		0	0
hsa-miR-514a-5p	NM_012156	EPB41L1	5907	5925	1	-21	1	0.000206927	0.588	0	0	-5.61866	12	14	12	3UTR		0	0
hsa-miR-514a-5p	NM_012156	EPB41L1	465	498	0.923077	-20	1	0.00124221	0.397	0	0	-3.93757	16	28	8	CDS		0	0
hsa-miR-514a-5p	NM_015511	AAR2	2483	2501	1	-22.3	1	0.0192111	0.397	0	0	-8.34077	15	18	8	3UTR		0	0
hsa-miR-514a-5p	NM_001271874	AAR2	2204	2222	1	-22.3	1	0.0192111	0.397	0	0	-8.34077	15	18	8	3UTR		0	0
hsa-miR-514a-5p	NM_014902	DLGAP4	2211	2233	1	-21.6	1	0.00464073	0.471	0	0	-9.02428	12	16	7	CDS		0	0
hsa-miR-514a-5p	NM_014902	DLGAP4	4700	4714	0.923077	-19.7	1	9.34466e-05	0.324	0	0	-5.96246	13	14	13	3UTR		0	0
hsa-miR-514a-5p	XM_011528688	DLGAP4	1977	1999	1	-21.6	1	0.00464073	0.471	0	0	-9.02428	12	16	7	CDS		0	0
hsa-miR-514a-5p	XM_011528688	DLGAP4	4475	4489	0.923077	-19.7	1	9.34466e-05	0.324	0	0	-5.96246	13	14	13	3UTR		0	0
hsa-miR-514a-5p	NM_001042486	DLGAP4	166	188	1	-21.6	1	0.00464073	0.471	0	0	-9.02428	12	16	7	5UTR		0	0
hsa-miR-514a-5p	NM_001042486	DLGAP4	2664	2678	0.923077	-19.7	1	9.34466e-05	0.324	0	0	-5.96246	13	14	13	3UTR		0	0
hsa-miR-514a-5p	NM_183006	DLGAP4	887	909	1	-21.6	1	0.00464073	0.471	0	0	-9.02428	12	16	7	CDS		0	0
hsa-miR-514a-5p	NM_183006	DLGAP4	3385	3399	0.923077	-19.7	1	9.34466e-05	0.324	0	0	-5.96246	13	14	13	3UTR		0	0
hsa-miR-514a-5p	NM_183006	DLGAP4	242	258	0.923077	-16.7	1	0.000255496	0.426	0	0	-5.9255	12	16	8	5UTR		0	0
hsa-miR-514a-5p	NM_001199514	TGIF2	2110	2132	0.846154	-19.4	1	6.47171e-05	0.426	0	0	-7.27064	18	22	8	3UTR		0	0
hsa-miR-514a-5p	NM_001199514	TGIF2	615	631	0.846154	-17.5	1	1.45586e-05	0.368	0	0	-6.24644	12	16	6	CDS		0	0
hsa-miR-514a-5p	NM_001199513	TGIF2	1982	2004	0.846154	-19.4	1	6.47171e-05	0.426	0	0	-7.27064	18	22	8	3UTR		0	0
hsa-miR-514a-5p	NM_001199513	TGIF2	487	503	0.846154	-17.5	1	1.45586e-05	0.368	0	0	-6.24644	12	16	6	CDS		0	0
hsa-miR-514a-5p	NM_021809	TGIF2	2069	2091	0.846154	-19.4	1	6.47171e-05	0.426	0	0	-7.27064	18	22	8	3UTR		0	0
hsa-miR-514a-5p	NM_021809	TGIF2	574	590	0.846154	-17.5	1	1.45586e-05	0.368	0	0	-6.24644	12	16	6	CDS		0	0
hsa-miR-514a-5p	NM_001199515	TGIF2	2012	2034	0.846154	-19.4	1	6.47171e-05	0.426	0	0	-7.27064	18	22	8	3UTR		0	0
hsa-miR-514a-5p	NM_001199515	TGIF2	517	533	0.846154	-17.5	1	1.45586e-05	0.368	0	0	-6.24644	12	16	6	CDS		0	0
hsa-miR-514a-5p	NM_175077	SLA2	1710	1725	1	-20.5	1	0.00256187	0.5	0	0	-8.63862	13	15	10	3UTR		0	0
hsa-miR-514a-5p	NM_032214	SLA2	1760	1775	1	-20.5	1	0.00256187	0.5	0	0	-8.63862	13	15	10	3UTR		0	0
hsa-miR-514a-5p	NM_022477	NDRG3	2915	2937	1	-23.5	1	0.000429864	0.647	0	0	-4.17062	15	18	8	3UTR		0	1
hsa-miR-514a-5p	NM_032013	NDRG3	2951	2973	1	-23.5	1	0.000429864	0.647	0	0	-4.17062	15	18	8	3UTR		0	1
hsa-miR-514a-5p	XM_011528928	NDRG3	2752	2774	1	-23.5	1	0.000401584	0.647	0	0	-4.17062	15	18	8	3UTR		0	1
hsa-miR-514a-5p	XM_006723837	NDRG3	2933	2955	1	-23.5	1	0.000401584	0.647	0	0	-4.17062	15	18	8	3UTR		0	1
hsa-miR-514a-5p	NM_001145318	DSN1	847	860	0.923077	-15.9	1	0.0205785	0.544	0	0	-7.16801	11	13	7	CDS		0	0
hsa-miR-514a-5p	NM_001145317	DSN1	575	588	0.923077	-15.9	1	0.0205785	0.544	0	0	-7.16801	11	13	7	CDS		0	0
hsa-miR-514a-5p	NM_001145315	DSN1	896	909	0.923077	-15.9	1	0.0205785	0.544	0	0	-7.16801	11	13	7	CDS		0	0
hsa-miR-514a-5p	NM_080627	SOGA1	10292	10312	0.923077	-19	1	0.000705167	0.441	0	0	-4.99396	16	20	8	3UTR		0	0
hsa-miR-514a-5p	NM_080628	TLDC2	1040	1057	0.923077	-18.2	1	0.00229312	0.574	0	0	-6.24613	14	17	7	3UTR		0	0
hsa-miR-514a-5p	XM_011528761	SAMHD1	2483	2523	0.846154	-20.8	1	0.00103671	0.441	0	0	-7.27064	13	17	5	3UTR		0	0
hsa-miR-514a-5p	NM_002895	RBL1	2015	2026	0.923077	-16.9	1	3.84721e-06	0.5	0	0	-8.33988	10	11	10	CDS		0	0
hsa-miR-514a-5p	NM_183404	RBL1	2015	2026	0.923077	-16.9	1	3.84721e-06	0.5	0	0	-8.33988	10	11	10	CDS		0	0
hsa-miR-514a-5p	NM_152503	MROH8	2326	2380	0.942308	-20.7	1	1.47857e-05	0.471	0	0	-5.38561	14	19	9	CDS		0	0
hsa-miR-514a-5p	NM_152503	MROH8	2700	2717	0.923077	-17.7	1	0.000168142	0.574	0	0	-5.81384	13	17	7	CDS		0	0
hsa-miR-514a-5p	NM_213632	MROH8	1036	1060	1	-17	1	0.00428064	0.544	0	0	-8.21039	13	18	9	CDS		0	0
hsa-miR-514a-5p	NM_213631	MROH8	1036	1060	1	-17	1	0.000332934	0.544	0	0	-8.21039	13	18	9	CDS		0	0
hsa-miR-514a-5p	NM_002951	RPN2	1235	1261	1	-18.9	1	0.00203459	0.544	0	0	-6.19951	14	16	14	CDS		0	0
hsa-miR-514a-5p	NM_001135771	RPN2	1139	1165	1	-18.9	1	0.00203459	0.544	0	0	-6.19951	14	16	14	CDS		0	0
hsa-miR-514a-5p	NM_022077	MANBAL	233	246	0.923077	-19.5	1	5.95142e-05	0.368	0	0	-8.01482	12	13	12	CDS		0	0
hsa-miR-514a-5p	NM_022077	MANBAL	742	758	0.846154	-17.3	1	0.00208945	0.544	0	0	-7.16335	13	16	6	3UTR		0	0
hsa-miR-514a-5p	NM_001003897	MANBAL	116	129	0.923077	-19.5	1	5.95142e-05	0.368	0	0	-8.01482	12	13	12	CDS		0	0
hsa-miR-514a-5p	NM_001003897	MANBAL	625	641	0.846154	-17.3	1	0.00208945	0.544	0	0	-7.16335	13	16	6	3UTR		0	0
hsa-miR-514a-5p	XM_017028006	MANBAL	1291	1304	0.923077	-19.5	1	5.95142e-05	0.368	0	0	-8.01482	12	13	12	CDS		0	0
hsa-miR-514a-5p	NM_198291	SRC	590	608	0.846154	-17.9	1	2.68977e-05	0.279	0	0	-7.78178	13	18	9	CDS		0	0
hsa-miR-514a-5p	XM_017028027	SRC	236	254	0.846154	-17.9	1	2.68977e-05	0.279	0	0	-7.78178	13	18	9	CDS		0	0
hsa-miR-514a-5p	NM_005386	NNAT	1192	1211	0.923077	-20.2	1	5.7408e-05	0.559	0	0	-6.87023	16	19	10	3UTR		0	0
hsa-miR-514a-5p	NM_001322802	NNAT	1187	1206	0.923077	-20.2	1	5.7408e-05	0.559	0	0	-6.87023	16	19	10	3UTR		0	0
hsa-miR-514a-5p	NM_181689	NNAT	1111	1130	0.923077	-20.2	1	5.7408e-05	0.559	0	0	-6.87023	16	19	10	3UTR		0	0
hsa-miR-514a-5p	NM_080607	VSTM2L	1373	1410	0.923077	-20.8	1	2.04678e-06	0.338	0	0	-6.9638	13	17	6	3UTR		0	0
hsa-miR-514a-5p	NM_001303457	TTI1	1368	1387	0.846154	-16	1	0.000117046	0.529	0	0	-8.84586	13	19	7	CDS		0	0
hsa-miR-514a-5p	NM_021215	RPRD1B	3026	3071	0.923077	-18.9	1	0.00180089	0.662	0	0	-4.957	15	45	8	3UTR		0	0
hsa-miR-514a-5p	XM_005260480	RPRD1B	2973	3018	0.923077	-18.9	1	0.00180089	0.662	0	0	-4.957	15	45	8	3UTR		0	0
hsa-miR-514a-5p	NM_004613	TGM2	3800	3822	0.846154	-20.2	1	8.94165e-07	0.426	0	0	-8.01482	16	22	8	3UTR		0	0
hsa-miR-514a-5p	NM_001725	BPI	217	235	0.846154	-17.7	1	0.000523421	0.397	0	0	-9.56362	13	18	6	CDS		0	0
hsa-miR-514a-5p	NM_004139	LBP	235	264	0.923077	-18.6	1	7.99909e-06	0.412	0	0	-8.07655	12	15	7	CDS		0	0
hsa-miR-514a-5p	NM_001018082	ADIG	542	562	0.846154	-19	1	4.52259e-05	0.456	0	0	-9.60711	14	20	10	3UTR		0	0
hsa-miR-514a-5p	NM_080552	SLC32A1	118	137	0.846154	-20.5	1	0.000601972	0.265	0	0	-10.0807	13	19	6	5UTR		0	0
hsa-miR-514a-5p	NM_080552	SLC32A1	1452	1498	0.846154	-20	1	0.000332319	0.353	0	0	-6.51454	16	24	8	CDS		0	0
hsa-miR-514a-5p	NM_024855	ACTR5	1371	1385	1	-16.7	1	0.0401396	0.588	0	0	-11.3616	11	14	8	CDS		0	0
hsa-miR-514a-5p	NM_015568	PPP1R16B	2616	2632	0.923077	-17.8	1	2.32754e-05	0.397	0	0	-9.88112	12	16	7	3UTR		0	0
hsa-miR-514a-5p	NM_001172735	PPP1R16B	2490	2506	0.923077	-17.8	1	2.32754e-05	0.397	0	0	-9.88112	12	16	7	3UTR		0	0
hsa-miR-514a-5p	NM_030919	FAM83D	965	991	0.846154	-19.7	1	0.00101525	0.485	0	0	-4.52877	20	26	8	CDS		0	0
hsa-miR-514a-5p	NM_030919	FAM83D	1039	1052	0.923077	-17.3	1	0.00192976	0.471	0	0	-6.43256	12	13	12	CDS		0	0
hsa-miR-514a-5p	NM_021931	DHX35	2823	2838	1	-18.9	1	0.000573003	0.441	0	0	-6.77039	14	15	14	3UTR		0	0
hsa-miR-514a-5p	NM_021931	DHX35	1885	1907	0.923077	-16.7	1	0.000189811	0.5	0	0	-5.19005	19	22	11	CDS		0	0
hsa-miR-514a-5p	NM_001190809	DHX35	2730	2745	1	-18.9	1	0.000573003	0.441	0	0	-6.77039	14	15	14	3UTR		0	0
hsa-miR-514a-5p	NM_001190809	DHX35	1792	1814	0.923077	-16.7	1	0.000189811	0.5	0	0	-5.19005	19	22	11	CDS		0	0
hsa-miR-514a-5p	NM_005461	MAFB	2652	2682	1	-17.4	1	3.20913e-06	0.397	0	0	-5.96246	13	15	13	3UTR		0	0
hsa-miR-514a-5p	NM_003286	TOP1	3043	3064	0.961538	-20	1	0.000509409	0.574	0	0	-10.9444	15	21	11	3UTR		0	0
hsa-miR-514a-5p	NM_002660	PLCG1	440	457	1	-19	1	0.00166282	0.5	0	0	-9.07604	15	17	13	CDS		0	0
hsa-miR-514a-5p	NM_002660	PLCG1	922	941	0.846154	-18.8	1	0.000276312	0.382	0	0	-9.79437	17	19	13	CDS		0	0
hsa-miR-514a-5p	NM_182811	PLCG1	440	457	1	-19	1	0.00166282	0.5	0	0	-9.07604	15	17	13	CDS		0	0
hsa-miR-514a-5p	NM_182811	PLCG1	922	941	0.846154	-18.8	1	0.000276312	0.382	0	0	-9.79437	17	19	13	CDS		0	0
hsa-miR-514a-5p	NM_015035	ZHX3	2572	2614	0.846154	-20.1	1	0.000259704	0.412	0	0	-4.957	17	42	8	CDS		0	0
hsa-miR-514a-5p	NM_015035	ZHX3	366	387	0.846154	-20.3	1	0.00225618	0.5	0	0	-14.6702	15	21	11	5UTR		0	0
hsa-miR-514a-5p	NM_015035	ZHX3	5464	5482	0.846154	-19.8	1	0.000479677	0.412	0	0	-8.01482	12	14	12	3UTR		0	0
hsa-miR-514a-5p	XM_024451862	ZHX3	2546	2588	0.846154	-20.1	1	0.000259704	0.412	0	0	-4.957	17	42	8	CDS		0	0
hsa-miR-514a-5p	XM_024451862	ZHX3	340	361	0.846154	-20.3	1	0.00225618	0.5	0	0	-14.6702	15	21	11	5UTR		0	0
hsa-miR-514a-5p	XM_024451862	ZHX3	5438	5456	0.846154	-19.8	1	0.000479677	0.412	0	0	-8.01482	12	14	12	3UTR		0	0
hsa-miR-514a-5p	XM_005260341	ZHX3	2593	2635	0.846154	-20.1	1	0.000259704	0.412	0	0	-4.957	17	42	8	CDS		0	0
hsa-miR-514a-5p	XM_005260341	ZHX3	387	408	0.846154	-20.3	1	0.00225618	0.5	0	0	-14.6702	15	21	11	5UTR		0	0
hsa-miR-514a-5p	XM_005260341	ZHX3	5259	5277	0.846154	-19.8	1	0.000479677	0.412	0	0	-8.01482	12	14	12	3UTR		0	0
hsa-miR-514a-5p	NM_001301860	LPIN3	2387	2404	0.923077	-17.2	1	0.000131206	0.426	0	0	-8.66331	14	17	7	CDS		0	0
hsa-miR-514a-5p	NM_052846	EMILIN3	1003	1015	0.923077	-17.5	1	0.00210834	0.485	0	0	-7.48304	11	12	11	CDS		0	0
hsa-miR-514a-5p	NM_052846	EMILIN3	1691	1712	0.923077	-19.1	1	2.67249e-05	0.368	0	0	-7.24999	17	21	8	CDS		0	0
hsa-miR-514a-5p	NM_007050	PTPRT	4942	4962	0.923077	-22.3	1	7.29197e-05	0.441	0	0	-6.9293	16	20	6	3UTR		0	0
hsa-miR-514a-5p	NM_007050	PTPRT	11364	11381	1	-19.5	1	0.000809727	0.559	0	0	-5.83853	15	17	8	3UTR		0	0
hsa-miR-514a-5p	NM_133170	PTPRT	4999	5019	0.923077	-22.3	1	7.29197e-05	0.441	0	0	-6.9293	16	20	6	3UTR		0	0
hsa-miR-514a-5p	NM_133170	PTPRT	11421	11438	1	-19.5	1	0.000809727	0.559	0	0	-5.83853	15	17	8	3UTR		0	0
hsa-miR-514a-5p	XM_017027611	PTPRT	5035	5055	0.923077	-22.3	1	7.29197e-05	0.441	0	0	-6.9293	16	20	6	3UTR		0	0
hsa-miR-514a-5p	XM_017027611	PTPRT	11457	11474	1	-19.5	1	0.000809727	0.559	0	0	-5.83853	15	17	8	3UTR		0	0
hsa-miR-514a-5p	NM_006275	SRSF6	834	852	0.846154	-18.2	1	0.000524221	0.471	0	0	-6.51454	13	18	7	CDS		0	0
hsa-miR-514a-5p	NM_006275	SRSF6	1186	1201	1	-17.1	1	0.000531889	0.574	0	0	-11.1286	12	15	8	CDS		0	0
hsa-miR-514a-5p	NM_170693	SGK2	1777	1815	1	-17.6	1	0.000291525	0.515	0	0	-5.9255	12	18	6	3UTR		0	0
hsa-miR-514a-5p	NM_001199264	SGK2	1784	1822	1	-17.6	1	0.000291525	0.515	0	0	-5.9255	12	18	6	3UTR		0	0
hsa-miR-514a-5p	NM_016276	SGK2	1988	2026	1	-17.6	1	0.000291525	0.515	0	0	-5.9255	12	18	6	3UTR		0	0
hsa-miR-514a-5p	NM_002466	MYBL2	888	909	0.923077	-17.9	1	8.1243e-05	0.338	0	0	-8.58769	12	14	12	CDS		0	0
hsa-miR-514a-5p	NM_001278610	MYBL2	816	837	0.923077	-17.9	1	8.1243e-05	0.338	0	0	-8.58769	12	14	12	CDS		0	0
hsa-miR-514a-5p	NM_001098797	TOX2	1378	1391	0.923077	-18.8	1	8.08348e-05	0.368	0	0	-8.01482	12	13	12	CDS		0	0
hsa-miR-514a-5p	NM_032883	TOX2	1431	1444	0.923077	-18.8	1	8.08348e-05	0.368	0	0	-8.01482	12	13	12	CDS		0	0
hsa-miR-514a-5p	NM_001098796	TOX2	1306	1319	0.923077	-18.8	1	8.08348e-05	0.368	0	0	-8.01482	12	13	12	CDS		0	0
hsa-miR-514a-5p	NM_001098798	TOX2	1301	1314	0.923077	-18.8	1	8.08348e-05	0.368	0	0	-8.01482	12	13	12	CDS		0	0
hsa-miR-514a-5p	NM_020433	JPH2	2961	2981	0.923077	-21.8	1	0.000593015	0.441	0	0	-6.01339	16	20	7	CDS		0	0
hsa-miR-514a-5p	NM_020433	JPH2	2442	2460	0.846154	-18.5	1	9.77923e-05	0.206	0	0	-4.957	14	18	7	CDS		0	0
hsa-miR-514a-5p	NM_016470	OSER1	1297	1312	0.846154	-17.1	1	0.000883153	0.632	0	0	-5.92733	13	15	9	3UTR		0	0
hsa-miR-514a-5p	XM_011528853	OSER1	1342	1357	0.846154	-17.1	1	0.000883153	0.632	0	0	-5.92733	13	15	9	3UTR		0	0
hsa-miR-514a-5p	NM_001256738	GDAP1L1	1880	1921	1	-22.9	1	4.22641e-05	0.397	0	0	-6.01339	14	16	14	3UTR		0	0
hsa-miR-514a-5p	NM_001256738	GDAP1L1	2265	2279	0.923077	-17.4	1	0.000477073	0.456	0	0	-6.04689	12	14	11	3UTR		0	0
hsa-miR-514a-5p	NM_001256737	GDAP1L1	2090	2131	1	-22.9	1	4.22641e-05	0.397	0	0	-6.01339	14	16	14	3UTR		0	0
hsa-miR-514a-5p	NM_001256737	GDAP1L1	2475	2489	0.923077	-17.4	1	0.000477073	0.456	0	0	-6.04689	12	14	11	3UTR		0	0
hsa-miR-514a-5p	NM_024034	GDAP1L1	2033	2074	1	-22.9	1	4.22641e-05	0.397	0	0	-6.01339	14	16	14	3UTR		0	0
hsa-miR-514a-5p	NM_024034	GDAP1L1	2418	2432	0.923077	-17.4	1	0.000477073	0.456	0	0	-6.04689	12	14	11	3UTR		0	0
hsa-miR-514a-5p	NM_001256740	GDAP1L1	1820	1861	1	-22.9	1	4.22641e-05	0.397	0	0	-6.01339	14	16	14	3UTR		0	0
hsa-miR-514a-5p	NM_001256740	GDAP1L1	2205	2219	0.923077	-17.4	1	0.000477073	0.456	0	0	-6.04689	12	14	11	3UTR		0	0
hsa-miR-514a-5p	NM_001256739	GDAP1L1	1859	1900	1	-22.9	1	4.22641e-05	0.397	0	0	-6.01339	14	16	14	3UTR		0	0
hsa-miR-514a-5p	NM_001256739	GDAP1L1	2244	2258	0.923077	-17.4	1	0.000477073	0.456	0	0	-6.04689	12	14	11	3UTR		0	0
hsa-miR-514a-5p	NM_001080472	FITM2	2011	2034	0.846154	-18.3	1	0.0123558	0.632	0	0	-7.70505	17	23	10	3UTR		0	0
hsa-miR-514a-5p	NM_001287183	HNF4A	2090	2133	1	-20.5	1	0.000203832	0.412	0	0	-5.9255	12	15	9	3UTR		0	0
hsa-miR-514a-5p	NM_001287183	HNF4A	4426	4444	0.846154	-18.2	1	1.23644e-05	0.5	0	0	-5.02746	14	18	7	3UTR		0	0
hsa-miR-514a-5p	NM_175914	HNF4A	1868	1911	1	-20.5	1	0.000203832	0.412	0	0	-5.9255	12	15	9	3UTR		0	0
hsa-miR-514a-5p	NM_175914	HNF4A	4204	4222	0.846154	-18.2	1	1.23644e-05	0.5	0	0	-5.02746	14	18	7	3UTR		0	0
hsa-miR-514a-5p	NM_001030003	HNF4A	1838	1881	1	-20.5	1	0.000203832	0.412	0	0	-5.9255	12	15	9	3UTR		0	0
hsa-miR-514a-5p	NM_001030003	HNF4A	4174	4192	0.846154	-18.2	1	1.23644e-05	0.5	0	0	-5.02746	14	18	7	3UTR		0	0
hsa-miR-514a-5p	NM_000457	HNF4A	2047	2090	1	-20.5	1	0.000203832	0.412	0	0	-5.9255	12	15	9	3UTR		0	0
hsa-miR-514a-5p	NM_000457	HNF4A	4383	4401	0.846154	-18.2	1	1.23644e-05	0.5	0	0	-5.02746	14	18	7	3UTR		0	0
hsa-miR-514a-5p	NM_178849	HNF4A	2017	2060	1	-20.5	1	0.000203832	0.412	0	0	-5.9255	12	15	9	3UTR		0	0
hsa-miR-514a-5p	NM_178849	HNF4A	4353	4371	0.846154	-18.2	1	1.23644e-05	0.5	0	0	-5.02746	14	18	7	3UTR		0	0
hsa-miR-514a-5p	NM_024331	TTPAL	766	786	0.846154	-21.9	1	5.84004e-05	0.529	0	0	-10.0748	17	20	7	CDS		0	0
hsa-miR-514a-5p	NM_024331	TTPAL	3548	3571	0.846154	-20.6	1	0.00117047	0.544	0	0	-6.78234	16	23	7	3UTR		0	0
hsa-miR-514a-5p	NM_024331	TTPAL	3641	3664	0.846154	-18.1	1	9.90479e-05	0.515	0	0	-6.74759	18	23	12	3UTR		0	0
hsa-miR-514a-5p	NM_001039199	TTPAL	742	762	0.846154	-21.9	1	5.84004e-05	0.529	0	0	-10.0748	17	20	7	CDS		0	0
hsa-miR-514a-5p	NM_001039199	TTPAL	3524	3547	0.846154	-20.6	1	0.00117047	0.544	0	0	-6.78234	16	23	7	3UTR		0	0
hsa-miR-514a-5p	NM_001039199	TTPAL	3617	3640	0.846154	-18.1	1	9.90479e-05	0.515	0	0	-6.74759	18	23	12	3UTR		0	0
hsa-miR-514a-5p	NM_001261839	TTPAL	3422	3445	0.846154	-20.6	1	0.00117047	0.544	0	0	-6.78234	16	23	7	3UTR		0	0
hsa-miR-514a-5p	NM_001261839	TTPAL	3515	3538	0.846154	-18.1	1	9.90479e-05	0.515	0	0	-6.74759	18	23	12	3UTR		0	0
hsa-miR-514a-5p	NM_181805	PKIG	902	914	0.923077	-16.4	1	0.000459426	0.368	0	0	-7.83873	10	12	6	3UTR		0	0
hsa-miR-514a-5p	NM_001281444	PKIG	424	442	0.923077	-18.9	1	0.00053532	0.529	0	0	-7.24999	15	18	11	5UTR		0	0
hsa-miR-514a-5p	NM_001281444	PKIG	1065	1084	0.846154	-18.4	1	0.000459426	0.368	0	0	-7.83873	13	19	6	3UTR		0	0
hsa-miR-514a-5p	NM_181804	PKIG	797	809	0.923077	-16.4	1	0.000459426	0.368	0	0	-7.83873	10	12	6	3UTR		0	0
hsa-miR-514a-5p	NM_007066	PKIG	650	662	0.923077	-16.4	1	0.000459426	0.368	0	0	-7.83873	10	12	6	3UTR		0	0
hsa-miR-514a-5p	XM_017027616	PKIG	587	599	0.923077	-16.4	1	0.000459426	0.368	0	0	-7.83873	10	12	6	3UTR		0	0
hsa-miR-514a-5p	NM_001281445	PKIG	635	647	0.923077	-16.4	1	0.000459426	0.368	0	0	-7.83873	10	12	6	3UTR		0	0
hsa-miR-514a-5p	NM_001323369	WISP2	992	1025	0.923077	-18.6	1	6.21987e-06	0.353	0	0	-8.75027	11	14	8	CDS		0	0
hsa-miR-514a-5p	NM_003881	WISP2	1239	1272	0.923077	-18.6	1	6.21987e-06	0.353	0	0	-8.75027	11	14	8	CDS		0	0
hsa-miR-514a-5p	NM_001323370	WISP2	1035	1068	0.923077	-18.6	1	6.21987e-06	0.353	0	0	-8.75027	11	14	8	CDS		0	0
hsa-miR-514a-5p	NM_001323370	WISP2	327	341	0.923077	-16.5	1	0.000268648	0.426	0	0	-8.36052	11	14	5	5UTR		0	0
hsa-miR-514a-5p	NM_022358	KCNK15	410	445	0.846154	-25.7	1	0.000388095	0.324	0	0	-4.957	14	16	14	CDS		0	0
hsa-miR-514a-5p	NM_022358	KCNK15	201	214	0.923077	-22.8	1	9.7538e-06	0.324	0	0	-5.9255	12	13	12	CDS		0	0
hsa-miR-514a-5p	NM_182970	RIMS4	4946	4966	0.846154	-19.8	1	0.000652526	0.426	0	0	-8.01482	16	20	12	3UTR		0	0
hsa-miR-514a-5p	NM_182970	RIMS4	4536	4563	0.923077	-17.9	1	0.000442474	0.441	0	0	-5.19005	13	22	7	3UTR		0	0
hsa-miR-514a-5p	NM_001205317	RIMS4	4949	4969	0.846154	-19.8	1	0.000652526	0.426	0	0	-8.01482	16	20	12	3UTR		0	0
hsa-miR-514a-5p	NM_001205317	RIMS4	4539	4566	0.923077	-17.9	1	0.000442474	0.441	0	0	-5.19005	13	22	7	3UTR		0	0
hsa-miR-514a-5p	NM_003404	YWHAB	2500	2519	1	-18.3	1	0.00201316	0.588	0	0	-9.54656	13	15	13	3UTR		0	0
hsa-miR-514a-5p	NM_003404	YWHAB	292	304	0.923077	-16.8	1	0.00314867	0.456	0	0	-10.1291	10	12	9	5UTR		0	0
hsa-miR-514a-5p	NM_139323	YWHAB	2405	2424	1	-18.3	1	0.00201316	0.588	0	0	-9.54656	13	15	13	3UTR		0	0
hsa-miR-514a-5p	XM_017028040	YWHAB	340	382	0.846154	-17.2	1	0.000124715	0.441	0	0	-12.8934	12	14	12	CDS		0	0
hsa-miR-514a-5p	NM_001124756	PABPC1L	1022	1042	0.846154	-17.4	1	0.000257657	0.529	0	0	-5.22671	15	20	9	CDS		0	0
hsa-miR-514a-5p	NM_006809	TOMM34	1731	1773	0.846154	-23.9	1	1.95061e-06	0.426	0	0	-5.81384	19	27	8	3UTR		0	0
hsa-miR-514a-5p	NM_006809	TOMM34	1263	1282	0.923077	-20.9	1	0.00161301	0.515	0	0	-11.6382	17	19	12	3UTR		0	0
hsa-miR-514a-5p	NM_001352385	STK4	3354	3384	1	-21.9	1	0.000167108	0.588	0	0	-8.3038	16	19	9	3UTR		0	0
hsa-miR-514a-5p	NM_001352385	STK4	1105	1129	0.846154	-19.8	1	1.45946e-05	0.456	0	0	-7.81649	18	24	8	CDS		0	0
hsa-miR-514a-5p	NM_006282	STK4	3259	3289	1	-21.9	1	0.000167108	0.588	0	0	-8.3038	16	19	9	3UTR		0	0
hsa-miR-514a-5p	NM_006282	STK4	1105	1129	0.846154	-19.8	1	1.45946e-05	0.456	0	0	-7.81649	18	24	8	CDS		0	0
hsa-miR-514a-5p	NM_003007	SEMG1	445	469	1	-21.4	1	0.00506926	0.618	0	0	-3.93757	16	19	9	CDS		0	0
hsa-miR-514a-5p	NM_003008	SEMG2	1201	1218	0.884615	-17.6	1	0.00266215	0.647	0	0	-11.6528	13	17	6	CDS		0	0
hsa-miR-514a-5p	NM_002999	SDC4	733	754	0.846154	-18.7	1	0.0211556	0.574	0	0	-12.8934	16	21	7	3UTR		0	0
hsa-miR-514a-5p	NM_015937	PIGT	1857	1872	1	-18	1	0.00017521	0.382	0	0	-6.24613	13	15	10	3UTR		0	0
hsa-miR-514a-5p	NM_015937	PIGT	1899	1916	1	-17.2	1	0.000113124	0.441	0	0	-4.02637	14	17	9	3UTR		0	0
hsa-miR-514a-5p	NM_001184729	PIGT	1656	1671	1	-18	1	0.00017521	0.382	0	0	-6.24613	13	15	10	3UTR		0	0
hsa-miR-514a-5p	NM_001184729	PIGT	1698	1715	1	-17.2	1	0.000113124	0.441	0	0	-4.02637	14	17	9	3UTR		0	0
hsa-miR-514a-5p	NM_001184728	PIGT	1689	1704	1	-18	1	0.00017521	0.382	0	0	-6.24613	13	15	10	3UTR		0	0
hsa-miR-514a-5p	NM_001184728	PIGT	1731	1748	1	-17.2	1	0.000113124	0.441	0	0	-4.02637	14	17	9	3UTR		0	0
hsa-miR-514a-5p	NM_001184730	PIGT	1551	1566	1	-18	1	0.00017521	0.382	0	0	-6.24613	13	15	10	3UTR		0	0
hsa-miR-514a-5p	NM_001184730	PIGT	1593	1610	1	-17.2	1	0.000113124	0.441	0	0	-4.02637	14	17	9	3UTR		0	0
hsa-miR-514a-5p	XM_005260432	PIGT	1639	1654	1	-18	1	0.00017521	0.382	0	0	-6.24613	13	15	10	3UTR		0	0
hsa-miR-514a-5p	XM_005260432	PIGT	1681	1698	1	-17.2	1	0.000113124	0.441	0	0	-4.02637	14	17	9	3UTR		0	0
hsa-miR-514a-5p	NM_006103	WFDC2	384	405	0.846154	-17.3	1	0.00948382	0.412	0	0	-6.01339	14	21	11	CDS		0	0
hsa-miR-514a-5p	NM_006652	SPINT3	19	71	0.846154	-21.7	1	0.000100467	0.515	0	0	-5.19005	18	25	9	CDS		0	0
hsa-miR-514a-5p	NM_020398	EPPIN	814	829	1	-19.2	1	0.00310463	0.588	0	0	-7.21971	13	15	7	3UTR		0	0
hsa-miR-514a-5p	NM_147198	WFDC9	125	163	1	-18	1	0.0100958	0.559	0	0	-7.73085	13	15	13	5UTR		0	0
hsa-miR-514a-5p	NM_172005	WFDC13	750	768	0.846154	-19.2	1	0.000643998	0.529	0	0	-8.30638	16	18	11	3UTR		0	0
hsa-miR-514a-5p	NM_178455	SPINT4	238	257	1	-18.5	1	0.0389327	0.618	0	0	-8.25873	16	19	13	CDS		0	0
hsa-miR-514a-5p	NM_080614	WFDC3	859	877	0.846154	-19.4	1	0.000202834	0.412	0	0	-5.81384	15	18	9	3UTR		0	0
hsa-miR-514a-5p	NM_007019	UBE2C	482	531	0.846154	-19.3	1	9.34309e-05	0.515	0	0	-4.957	20	37	10	CDS		0	0
hsa-miR-514a-5p	NM_181800	UBE2C	395	444	0.846154	-19.3	1	9.34309e-05	0.515	0	0	-4.957	20	37	10	CDS		0	0
hsa-miR-514a-5p	NM_181801	UBE2C	519	568	0.846154	-19.3	1	9.34309e-05	0.515	0	0	-4.957	20	37	10	CDS		0	0
hsa-miR-514a-5p	NM_021627	SENP2	2579	2595	0.846154	-16.5	1	6.93841e-06	0.485	0	0	-7.78178	14	16	8	3UTR		0	0
hsa-miR-514a-5p	NM_001007225	IGF2BP2	1210	1246	1	-19	1	0.0136499	0.5	0	0	-5.19005	13	18	7	CDS		0	0
hsa-miR-514a-5p	NM_006548	IGF2BP2	1339	1375	1	-19	1	0.0136493	0.5	0	0	-5.19005	13	18	7	CDS		0	0
hsa-miR-514a-5p	NM_001291869	IGF2BP2	1357	1393	1	-19	1	0.0136493	0.5	0	0	-5.19005	13	18	7	CDS		0	0
hsa-miR-514a-5p	NM_001291873	IGF2BP2	1124	1160	1	-19	1	0.0136493	0.5	0	0	-5.19005	13	18	7	CDS		0	0
hsa-miR-514a-5p	NM_001243879	TRA2B	2540	2585	1	-20.2	1	0.00319606	0.618	0	0	-5.41313	14	17	9	3UTR		0	0
hsa-miR-514a-5p	NM_004593	TRA2B	2674	2719	1	-20.2	1	0.00319606	0.618	0	0	-5.41313	14	17	9	3UTR		0	0
hsa-miR-514a-5p	NM_004454	ETV5	1189	1210	1	-17.5	1	0.00622369	0.574	0	0	-4.957	16	21	6	CDS		0	1
hsa-miR-514a-5p	NM_004454	ETV5	784	797	0.923077	-16.9	1	0.00462432	0.324	0	0	-6.43256	12	13	12	CDS		0	1
hsa-miR-514a-5p	NM_001080745	DGKG	3775	3819	1	-21.3	1	0.00969081	0.5	0	0	-5.96246	13	15	13	3UTR		0	1
hsa-miR-514a-5p	NM_001080745	DGKG	3433	3457	0.846154	-19.8	1	0.00591628	0.5	0	0	-6.51454	19	24	15	3UTR		0	1
hsa-miR-514a-5p	NM_001080744	DGKG	3817	3861	1	-21.3	1	0.00969081	0.5	0	0	-5.96246	13	15	13	3UTR		0	1
hsa-miR-514a-5p	NM_001080744	DGKG	3475	3499	0.846154	-19.8	1	0.00591628	0.5	0	0	-6.51454	19	24	15	3UTR		0	1
hsa-miR-514a-5p	NM_001346	DGKG	3892	3936	1	-21.3	1	0.00969081	0.5	0	0	-5.96246	13	15	13	3UTR		0	1
hsa-miR-514a-5p	NM_001346	DGKG	3550	3574	0.846154	-19.8	1	0.00591628	0.5	0	0	-6.51454	19	24	15	3UTR		0	1
hsa-miR-514a-5p	NM_001286749	TBCCD1	2436	2467	0.846154	-16.1	1	0.000955797	0.75	0	0	-6.90779	16	31	11	3UTR		0	0
hsa-miR-514a-5p	XM_011512681	FETUB	185	197	0.923077	-16.2	1	0.00131112	0.485	0	0	-13.1264	10	12	7	5UTR		0	0
hsa-miR-514a-5p	NM_001308079	FETUB	190	205	0.923077	-15.7	1	4.76691e-05	0.353	0	0	-8.6833	10	13	7	CDS		0	0
hsa-miR-514a-5p	NM_014375	FETUB	190	205	0.923077	-15.7	1	4.76691e-05	0.353	0	0	-8.6833	10	13	7	CDS		0	0
hsa-miR-514a-5p	NM_001308077	FETUB	190	205	0.923077	-15.7	1	4.76691e-05	0.353	0	0	-8.6833	10	13	7	CDS		0	0
hsa-miR-514a-5p	NM_000893	KNG1	477	497	0.846154	-19.6	1	0.000381581	0.5	0	0	-10.5882	17	20	9	CDS		0	0
hsa-miR-514a-5p	NM_001166451	KNG1	477	497	0.846154	-19.6	1	0.000381581	0.5	0	0	-10.5882	17	20	9	CDS		0	0
hsa-miR-514a-5p	NM_001102416	KNG1	477	497	0.846154	-19.6	1	0.000381581	0.5	0	0	-10.5882	17	20	9	CDS		0	0
hsa-miR-514a-5p	NM_001967	EIF4A2	1651	1674	1	-21.9	1	0.00294327	0.676	0	0	-8.13743	18	23	8	3UTR		0	0
hsa-miR-514a-5p	NM_181573	RFC4	430	449	1	-20.3	1	0.00110466	0.588	0	0	-6.51454	17	19	13	CDS		0	0
hsa-miR-514a-5p	NM_002916	RFC4	371	390	1	-20.3	1	0.00110466	0.588	0	0	-6.51454	17	19	13	CDS		0	0
hsa-miR-514a-5p	NM_001177800	ADIPOQ	1321	1338	0.923077	-17.5	1	0.0111435	0.529	0	0	-5.22671	16	17	16	3UTR		0	0
hsa-miR-514a-5p	NM_004797	ADIPOQ	1270	1287	0.923077	-17.5	1	0.0111435	0.529	0	0	-5.22671	16	17	16	3UTR		0	0
hsa-miR-514a-5p	NM_173216	ST6GAL1	3145	3159	0.923077	-22	1	0.000299656	0.515	0	0	-6.50069	13	14	13	3UTR		0	0
hsa-miR-514a-5p	NM_173216	ST6GAL1	3121	3140	1	-21.7	1	0.000412542	0.485	0	0	-7.37138	17	19	10	3UTR		0	0
hsa-miR-514a-5p	NM_173217	ST6GAL1	2488	2502	0.923077	-22	1	0.000299656	0.515	0	0	-6.50069	13	14	13	3UTR		0	0
hsa-miR-514a-5p	NM_173217	ST6GAL1	2464	2483	1	-21.7	1	0.000412542	0.485	0	0	-7.37138	17	19	10	3UTR		0	0
hsa-miR-514a-5p	NM_003032	ST6GAL1	2822	2836	0.923077	-22	1	0.000299656	0.515	0	0	-6.50069	13	14	13	3UTR		0	0
hsa-miR-514a-5p	NM_003032	ST6GAL1	2798	2817	1	-21.7	1	0.000412542	0.485	0	0	-7.37138	17	19	10	3UTR		0	0
hsa-miR-514a-5p	NM_001879	MASP1	1844	1887	0.923077	-19.6	1	0.000371574	0.412	0	0	-6.51454	13	17	7	CDS		0	0
hsa-miR-514a-5p	NM_001879	MASP1	728	748	0.961538	-19.4	1	0.0403716	0.485	0	0	-9.77961	15	20	11	CDS		0	0
hsa-miR-514a-5p	NM_139125	MASP1	2806	2828	0.846154	-19.3	1	0.00323574	0.485	0	0	-6.07158	17	22	7	3UTR		0	0
hsa-miR-514a-5p	NM_139125	MASP1	728	748	0.961538	-19.4	1	0.0403716	0.485	0	0	-9.77961	15	20	11	CDS		0	0
hsa-miR-514a-5p	XM_017006872	MASP1	2659	2681	0.846154	-19.3	1	0.00323574	0.485	0	0	-6.07158	17	22	7	3UTR		0	0
hsa-miR-514a-5p	XM_017006872	MASP1	581	601	0.961538	-19.4	1	0.0403716	0.485	0	0	-9.77961	15	20	11	5UTR		0	0
hsa-miR-514a-5p	NM_001031849	MASP1	736	748	0.923077	-16.5	1	0.0403716	0.485	0	0	-9.77961	11	12	11	CDS		0	0
hsa-miR-514a-5p	XM_006713701	MASP1	809	821	0.923077	-16.5	1	0.0403716	0.485	0	0	-9.77961	11	12	11	CDS		0	0
hsa-miR-514a-5p	XM_006713701	MASP1	378	393	0.942308	-18.8	0	0.00574855	0.471	0	0	-16.4234	12	15	7	5UTR		0	0
hsa-miR-514a-5p	NM_022147	RTP4	440	470	0.846154	-16.3	1	0.00361814	0.544	0	0	-11.4536	10	15	8	CDS		0	0
hsa-miR-514a-5p	NM_001048	SST	65	102	1	-18.7	1	0.00297655	0.353	0	0	-10.5151	10	12	10	5UTR		0	0
hsa-miR-514a-5p	NM_001004312	RTP2	1193	1225	0.846154	-17	1	1.62115e-06	0.5	0	0	-6.51454	13	16	8	3UTR		0	0
hsa-miR-514a-5p	NM_001706	BCL6	3451	3479	0.923077	-19.3	1	0.00221835	0.544	0	0	-4.957	19	28	8	3UTR		0	0
hsa-miR-514a-5p	NM_001706	BCL6	433	447	1	-17.7	1	0.00232298	0.559	0	0	-7.37318	13	14	13	CDS		0	0
hsa-miR-514a-5p	NM_001130845	BCL6	3543	3571	0.923077	-19.3	1	0.00221835	0.544	0	0	-4.957	19	28	8	3UTR		0	0
hsa-miR-514a-5p	NM_001130845	BCL6	525	539	1	-17.7	1	0.00232298	0.559	0	0	-7.37318	13	14	13	CDS		0	0
hsa-miR-514a-5p	NM_001134738	BCL6	2967	2995	0.923077	-19.3	1	0.00221835	0.544	0	0	-4.957	19	28	8	3UTR		0	0
hsa-miR-514a-5p	NM_001134738	BCL6	117	131	1	-17.7	1	0.00232298	0.559	0	0	-7.37318	13	14	13	CDS		0	0
hsa-miR-514a-5p	XM_011513062	BCL6	3030	3058	0.923077	-19.3	1	0.00221835	0.544	0	0	-4.957	19	28	8	3UTR		0	0
hsa-miR-514a-5p	XM_011513062	BCL6	180	194	1	-17.7	1	0.00232298	0.559	0	0	-7.37318	13	14	13	CDS		0	0
hsa-miR-514a-5p	XM_017006261	TPRG1	370	384	0.846154	-16.8	1	2.92925e-05	0.485	0	0	-7.80367	12	14	9	5UTR		0	0
hsa-miR-514a-5p	NM_003722	TP63	1034	1081	0.923077	-22	1	1.32828e-06	0.5	0	0	-4.957	17	24	11	CDS		0	0
hsa-miR-514a-5p	NM_003722	TP63	4413	4429	0.923077	-18	1	5.09311e-05	0.485	0	0	-6.80703	13	16	8	3UTR		0	0
hsa-miR-514a-5p	NM_001114978	TP63	1034	1081	0.923077	-22	1	1.32828e-06	0.5	0	0	-4.957	17	24	11	CDS		0	0
hsa-miR-514a-5p	NM_001114978	TP63	4319	4335	0.923077	-18	1	5.09311e-05	0.485	0	0	-6.80703	13	16	8	3UTR		0	0
hsa-miR-514a-5p	NM_001329144	TP63	1034	1081	0.923077	-22	1	1.32828e-06	0.5	0	0	-4.957	17	24	11	CDS		0	0
hsa-miR-514a-5p	NM_001329144	TP63	4174	4190	0.923077	-18	1	5.09311e-05	0.485	0	0	-6.80703	13	16	8	3UTR		0	0
hsa-miR-514a-5p	NM_001329148	TP63	1034	1081	0.923077	-22	1	1.32828e-06	0.5	0	0	-4.957	17	24	11	CDS		0	0
hsa-miR-514a-5p	NM_001329148	TP63	4401	4417	0.923077	-18	1	5.09311e-05	0.485	0	0	-6.80703	13	16	8	3UTR		0	0
hsa-miR-514a-5p	NM_001114979	TP63	1027	1081	0.923077	-22	1	1.32828e-06	0.5	0	0	-4.957	17	24	11	CDS		0	0
hsa-miR-514a-5p	NM_001114980	TP63	804	851	0.923077	-22	1	1.32828e-06	0.5	0	0	-4.957	17	24	11	CDS		0	0
hsa-miR-514a-5p	NM_001114980	TP63	4183	4199	0.923077	-18	1	5.09311e-05	0.485	0	0	-6.80703	13	16	8	3UTR		0	0
hsa-miR-514a-5p	NM_001114981	TP63	804	851	0.923077	-22	1	1.32828e-06	0.5	0	0	-4.957	17	24	11	CDS		0	0
hsa-miR-514a-5p	NM_001114981	TP63	4089	4105	0.923077	-18	1	5.09311e-05	0.485	0	0	-6.80703	13	16	8	3UTR		0	0
hsa-miR-514a-5p	NM_001329145	TP63	804	851	0.923077	-22	1	1.32828e-06	0.5	0	0	-4.957	17	24	11	CDS		0	0
hsa-miR-514a-5p	NM_001329145	TP63	3944	3960	0.923077	-18	1	5.09311e-05	0.485	0	0	-6.80703	13	16	8	3UTR		0	0
hsa-miR-514a-5p	NM_001329146	TP63	549	596	0.923077	-22	1	1.32828e-06	0.5	0	0	-4.957	17	24	11	CDS		0	0
hsa-miR-514a-5p	NM_001329146	TP63	3928	3944	0.923077	-18	1	5.09311e-05	0.485	0	0	-6.80703	13	16	8	3UTR		0	0
hsa-miR-514a-5p	NM_001114982	TP63	797	851	0.923077	-22	1	1.32828e-06	0.5	0	0	-4.957	17	24	11	CDS		0	0
hsa-miR-514a-5p	NM_001134418	P3H2	2733	2753	0.846154	-17.8	1	0.005318	0.574	0	0	-11.1144	17	20	8	3UTR		0	0
hsa-miR-514a-5p	NM_018192	P3H2	3366	3386	0.846154	-17.8	1	0.005318	0.574	0	0	-11.1144	17	20	8	3UTR		0	0
hsa-miR-514a-5p	NM_021101	CLDN1	492	517	0.807692	-21.9	1	0.000317115	0.426	0	0	-7.4978	20	25	7	CDS		0	0
hsa-miR-514a-5p	NM_021101	CLDN1	1928	1942	0.846154	-16.6	1	0.000766112	0.618	0	0	-5.76291	13	14	13	3UTR		0	0
hsa-miR-514a-5p	NM_006580	CLDN16	2806	2837	0.846154	-20.4	1	0.00172458	0.632	0	0	-4.99396	21	31	8	3UTR		0	1
hsa-miR-514a-5p	NM_006580	CLDN16	27	43	1	-19.8	1	0.000215605	0.5	0	0	-5.19005	13	16	9	5UTR		0	1
hsa-miR-514a-5p	NM_001167931	IL1RAP	888	911	0.923077	-20.6	1	0.000645012	0.632	0	0	-10.5818	18	23	8	CDS		0	0
hsa-miR-514a-5p	NM_001167931	IL1RAP	2701	2720	0.846154	-17.8	1	4.57373e-06	0.456	0	0	-6.74884	16	19	13	3UTR		0	0
hsa-miR-514a-5p	NM_001167928	IL1RAP	1052	1075	0.923077	-20.6	1	0.000645012	0.632	0	0	-10.5818	18	23	8	CDS		0	0
hsa-miR-514a-5p	NM_002182	IL1RAP	888	911	0.923077	-20.6	1	0.000645012	0.632	0	0	-10.5818	18	23	8	CDS		0	0
hsa-miR-514a-5p	NM_001167929	IL1RAP	801	824	0.923077	-20.6	1	0.000645012	0.632	0	0	-10.5818	18	23	8	CDS		0	0
hsa-miR-514a-5p	NM_134470	IL1RAP	888	911	0.923077	-20.6	1	0.000645012	0.632	0	0	-10.5818	18	23	8	CDS		0	0
hsa-miR-514a-5p	NM_001167930	IL1RAP	801	824	0.923077	-20.6	1	0.000645012	0.632	0	0	-10.5818	18	23	8	CDS		0	0
hsa-miR-514a-5p	NM_001146686	GMNC	2873	2919	1	-21.4	1	0.000394503	0.735	0	0	-4.17062	15	17	15	3UTR		0	0
hsa-miR-514a-5p	NM_001146686	GMNC	3009	3032	1	-21.1	1	0.00114338	0.618	0	0	-6.51454	19	23	15	3UTR		0	0
hsa-miR-514a-5p	NM_001146686	GMNC	1187	1222	0.846154	-19.5	1	0.0168998	0.618	0	0	-4.957	15	35	10	3UTR		0	0
hsa-miR-514a-5p	XM_011512631	UTS2B	259	272	0.846154	-15.9	1	0.00154005	0.529	0	0	-6.98189	11	13	6	5UTR		0	0
hsa-miR-514a-5p	NM_198152	UTS2B	190	205	1	-18.6	1	0.00284852	0.5	0	0	-5.96246	13	15	8	5UTR		0	0
hsa-miR-514a-5p	NM_198152	UTS2B	272	298	0.846154	-18	1	0.00100255	0.471	0	0	-5.19005	13	20	7	5UTR		0	0
hsa-miR-514a-5p	XM_017006091	UTS2B	259	272	0.846154	-15.9	1	0.00154005	0.529	0	0	-6.98189	11	13	6	5UTR		0	0
hsa-miR-514a-5p	NM_178335	CCDC50	959	991	1	-21.9	1	0.0129152	0.574	0	0	-4.76182	13	15	13	CDS		0	0
hsa-miR-514a-5p	NM_174908	CCDC50	959	991	1	-21.9	1	0.0130933	0.574	0	0	-4.76182	13	15	13	CDS		0	0
hsa-miR-514a-5p	NM_004113	FGF12	2828	2858	1	-18	1	0.184465	0.691	0	0	-8.81344	12	15	7	3UTR		0	0
hsa-miR-514a-5p	NM_004113	FGF12	2808	2822	0.846154	-16.8	0	0.077013	0.691	0	0	-15.2093	12	14	11	3UTR		0	0
hsa-miR-514a-5p	NM_021032	FGF12	3594	3624	1	-18	1	0.184465	0.691	0	0	-8.81344	12	15	7	3UTR		0	0
hsa-miR-514a-5p	NM_021032	FGF12	3574	3588	0.846154	-16.8	0	0.077013	0.691	0	0	-15.2093	12	14	11	3UTR		0	0
hsa-miR-514a-5p	XM_024453395	FGF12	2662	2692	1	-18	1	0.184465	0.691	0	0	-8.81344	12	15	7	3UTR		0	0
hsa-miR-514a-5p	XM_024453395	FGF12	2642	2656	0.846154	-16.8	0	0.077013	0.691	0	0	-15.2093	12	14	11	3UTR		0	0
hsa-miR-514a-5p	NM_178496	MB21D2	564	596	1	-23.2	1	1.48286e-05	0.426	0	0	-4.957	15	17	15	CDS		0	0
hsa-miR-514a-5p	NM_198505	ATP13A5	1434	1454	0.846154	-20.2	1	0.00212066	0.368	0	0	-12.1029	17	20	11	CDS		0	0
hsa-miR-514a-5p	NM_032279	ATP13A4	2144	2166	0.846154	-21.1	1	0.000373672	0.515	0	0	-6.19951	17	22	6	CDS		0	1
hsa-miR-514a-5p	NM_032279	ATP13A4	6155	6177	0.923077	-19.8	1	0.0011625	0.647	0	0	-8.14709	18	22	9	3UTR		0	1
hsa-miR-514a-5p	NM_032279	ATP13A4	7183	7209	0.923077	-18.6	1	0.00689904	0.618	0	0	-12.408	17	26	9	3UTR		0	1
hsa-miR-514a-5p	XM_017007318	ATP13A4	1780	1802	0.846154	-21.1	1	0.000373672	0.515	0	0	-6.19951	17	22	6	CDS		0	1
hsa-miR-514a-5p	XM_017007318	ATP13A4	1226	1244	0.846154	-18.5	1	7.60021e-06	0.456	0	0	-9.37406	15	18	10	CDS		0	1
hsa-miR-514a-5p	XM_017007318	ATP13A4	3472	3493	0.865385	-17.6	1	1.08216e-06	0.456	0	0	-4.90607	14	21	8	CDS		0	1
hsa-miR-514a-5p	NM_001354664	OPA1	5188	5204	0.923077	-17.2	1	0.00574477	0.691	0	0	-9.06111	13	16	6	3UTR		0	0
hsa-miR-514a-5p	NM_130837	OPA1	5295	5311	0.923077	-17.2	1	0.00574477	0.691	0	0	-9.06111	13	16	6	3UTR		0	0
hsa-miR-514a-5p	NM_130834	OPA1	5184	5200	0.923077	-17.2	1	0.00574477	0.691	0	0	-9.06111	13	16	6	3UTR		0	0
hsa-miR-514a-5p	NM_130836	OPA1	5241	5257	0.923077	-17.2	1	0.00574477	0.691	0	0	-9.06111	13	16	6	3UTR		0	0
hsa-miR-514a-5p	NM_015560	OPA1	5130	5146	0.923077	-17.2	1	0.00574477	0.691	0	0	-9.06111	13	16	6	3UTR		0	0
hsa-miR-514a-5p	NM_130835	OPA1	5187	5203	0.923077	-17.2	1	0.00574477	0.691	0	0	-9.06111	13	16	6	3UTR		0	0
hsa-miR-514a-5p	NM_130833	OPA1	5133	5149	0.923077	-17.2	1	0.00574477	0.691	0	0	-9.06111	13	16	6	3UTR		0	0
hsa-miR-514a-5p	NM_130831	OPA1	5022	5038	0.923077	-17.2	1	0.00574477	0.691	0	0	-9.06111	13	16	6	3UTR		0	0
hsa-miR-514a-5p	NM_001291988	CPN2	1913	1931	0.846154	-18.2	1	1.54687e-05	0.456	0	0	-4.17062	15	18	6	3UTR		0	0
hsa-miR-514a-5p	NM_001080513	CPN2	1916	1934	0.846154	-18.2	1	1.54687e-05	0.456	0	0	-4.17062	15	18	6	3UTR		0	0
hsa-miR-514a-5p	NM_130830	LRRC15	1926	1953	0.903846	-21.1	1	4.23107e-05	0.456	0	0	-6.24613	20	27	8	3UTR		0	0
hsa-miR-514a-5p	NM_130830	LRRC15	5115	5132	0.923077	-19.7	1	0.0666947	0.529	0	0	-9.81332	14	17	11	3UTR		0	0
hsa-miR-514a-5p	NM_130830	LRRC15	4295	4315	0.923077	-18.5	1	0.00081923	0.397	0	0	-7.47494	17	20	9	3UTR		0	0
hsa-miR-514a-5p	NM_001135057	LRRC15	1983	2010	0.903846	-21.1	1	4.23107e-05	0.456	0	0	-6.24613	20	27	8	3UTR		0	0
hsa-miR-514a-5p	NM_001135057	LRRC15	5172	5189	0.923077	-19.7	1	0.0666947	0.529	0	0	-9.81332	14	17	11	3UTR		0	0
hsa-miR-514a-5p	NM_001135057	LRRC15	4352	4372	0.923077	-18.5	1	0.00081923	0.397	0	0	-7.47494	17	20	9	3UTR		0	0
hsa-miR-514a-5p	NM_004488	GP5	876	894	0.846154	-18.1	1	4.93735e-05	0.294	0	0	-5.81384	15	18	13	CDS		0	0
hsa-miR-514a-5p	XM_011513123	ATP13A3	5737	5755	0.846154	-17.6	1	0.00175989	0.618	0	0	-13.8986	16	18	10	3UTR		0	0
hsa-miR-514a-5p	XM_011513122	ATP13A3	5394	5412	0.846154	-17.6	1	0.00175989	0.618	0	0	-13.8986	16	18	10	3UTR		0	0
hsa-miR-514a-5p	NM_024524	ATP13A3	5610	5628	0.846154	-17.6	1	0.00175989	0.618	0	0	-13.8986	16	18	10	3UTR		0	0
hsa-miR-514a-5p	XM_011513121	ATP13A3	5700	5718	0.846154	-17.6	1	0.00175989	0.618	0	0	-13.8986	16	18	10	3UTR		0	0
hsa-miR-514a-5p	NM_001166306	TMEM44	72	88	0.923077	-18.1	1	1.54003e-06	0.235	0	0	-6.74884	13	16	7	5UTR		0	0
hsa-miR-514a-5p	NM_001166306	TMEM44	804	816	0.846154	-16.5	1	0.0197475	0.412	0	0	-8.77217	10	12	9	CDS		0	0
hsa-miR-514a-5p	NM_001011655	TMEM44	72	88	0.923077	-18.1	1	1.54003e-06	0.235	0	0	-6.74884	13	16	7	5UTR		0	0
hsa-miR-514a-5p	NM_001011655	TMEM44	804	816	0.846154	-16.5	1	0.0197475	0.412	0	0	-8.77217	10	12	9	CDS		0	0
hsa-miR-514a-5p	NM_138399	TMEM44	72	88	0.923077	-18.1	1	1.54003e-06	0.235	0	0	-6.74884	13	16	7	5UTR		0	0
hsa-miR-514a-5p	NM_138399	TMEM44	804	816	0.846154	-16.5	1	0.0197475	0.412	0	0	-8.77217	10	12	9	CDS		0	0
hsa-miR-514a-5p	NM_001166305	TMEM44	72	88	0.923077	-18.1	1	1.54003e-06	0.235	0	0	-6.74884	13	16	7	5UTR		0	0
hsa-miR-514a-5p	NM_001166305	TMEM44	804	816	0.846154	-16.5	1	0.00373526	0.382	0	0	-8.77217	10	12	9	CDS		0	0
hsa-miR-514a-5p	NM_018385	LSG1	3467	3489	0.846154	-22	1	0.00030878	0.529	0	0	-11.0616	18	22	9	3UTR		0	0
hsa-miR-514a-5p	NM_018385	LSG1	1240	1252	0.923077	-17.1	1	0.000366983	0.456	0	0	-8.02485	10	12	7	CDS		0	0
hsa-miR-514a-5p	NM_018385	LSG1	235	249	0.923077	-19.6	1	0.00205661	0.441	0	0	-6.19951	13	14	13	5UTR		0	0
hsa-miR-514a-5p	XM_017005750	XXYLT1	1246	1266	0.923077	-21	1	0.000152171	0.471	0	0	-4.99396	16	20	8	5UTR		0	0
hsa-miR-514a-5p	XM_017005750	XXYLT1	185	210	0.923077	-19.2	1	0.000792053	0.5	0	0	-7.4978	15	18	13	5UTR		0	0
hsa-miR-514a-5p	XM_017005750	XXYLT1	403	422	0.923077	-19	1	0.0233419	0.485	0	0	-8.33988	14	19	10	5UTR		0	0
hsa-miR-514a-5p	NM_001308069	XXYLT1	106	128	0.846154	-21.4	1	0.00157546	0.441	0	0	-12.3507	17	22	9	CDS		0	0
hsa-miR-514a-5p	NM_012287	ACAP2	5635	5656	0.807692	-20.2	1	0.00191635	0.75	0	0	-6.51454	18	21	7	3UTR	MIRT669679	0	0
hsa-miR-514a-5p	NM_012287	ACAP2	4950	4974	0.846154	-17.8	1	0.0107438	0.632	0	0	-11.4183	16	24	9	3UTR	MIRT669679	0	0
hsa-miR-514a-5p	NM_001282506	MUC20	2149	2167	0.846154	-17.3	1	5.18206e-05	0.368	0	0	-6.46952	13	18	8	CDS		0	0
hsa-miR-514a-5p	NM_018406	MUC4	3020	3041	1	-21.8	1	7.01397e-06	0.456	0	0	-6.6181	15	17	15	CDS		0	0
hsa-miR-514a-5p	NM_001308046	TNK2	652	680	0.923077	-17.7	1	0.0312001	0.353	0	0	-6.73374	12	14	12	CDS		0	0
hsa-miR-514a-5p	XM_005269275	TNK2	616	644	0.923077	-17.7	1	0.0312001	0.353	0	0	-6.73374	12	14	12	5UTR		0	0
hsa-miR-514a-5p	NM_005781	TNK2	803	831	0.923077	-17.7	1	0.0312001	0.353	0	0	-6.73374	12	14	12	CDS		0	0
hsa-miR-514a-5p	NM_001010938	TNK2	594	622	0.923077	-17.7	1	0.0312001	0.353	0	0	-6.73374	12	14	12	CDS		0	0
hsa-miR-514a-5p	NM_001313965	TFRC	702	721	0.923077	-19.5	1	0.00299498	0.588	0	0	-15.7411	15	19	10	CDS		0	0
hsa-miR-514a-5p	NM_001313965	TFRC	4706	4726	0.807692	-18.3	1	0.0247618	0.662	0	0	-6.74759	18	20	11	3UTR		0	0
hsa-miR-514a-5p	NM_001128148	TFRC	904	923	0.923077	-19.5	1	0.00299498	0.588	0	0	-15.7411	15	19	10	CDS		0	0
hsa-miR-514a-5p	NM_001128148	TFRC	4908	4928	0.807692	-18.3	1	0.0247618	0.662	0	0	-6.74759	18	20	11	3UTR		0	0
hsa-miR-514a-5p	NM_003234	TFRC	1045	1064	0.923077	-19.5	1	0.00299498	0.588	0	0	-15.7411	15	19	10	CDS		0	0
hsa-miR-514a-5p	NM_003234	TFRC	5049	5069	0.807692	-18.3	1	0.0247618	0.662	0	0	-6.74759	18	20	11	3UTR		0	0
hsa-miR-514a-5p	NM_001039617	ZDHHC19	1047	1065	0.846154	-19.7	1	1.08389e-05	0.279	0	0	-5.38561	14	18	9	3UTR		0	0
hsa-miR-514a-5p	NM_152773	TCTEX1D2	322	334	1	-16.5	1	0.00344031	0.603	0	0	-7.48304	11	12	11	CDS		0	0
hsa-miR-514a-5p	NM_001204898	TM4SF19	381	431	1	-20.3	1	0.00360391	0.574	0	0	-5.03583	16	18	16	CDS		0	0
hsa-miR-514a-5p	NM_138461	TM4SF19	459	509	1	-20.3	1	0.00284742	0.574	0	0	-5.03583	16	18	16	CDS		0	0
hsa-miR-514a-5p	XM_011512671	UBXN7	1155	1174	1	-21	1	8.31832e-05	0.544	0	0	-5.19005	13	16	7	CDS		0	0
hsa-miR-514a-5p	XM_011512671	UBXN7	8789	8813	1	-21	1	0.00150741	0.471	0	0	-5.69428	16	19	12	3UTR		0	0
hsa-miR-514a-5p	NM_015562	UBXN7	1320	1369	1	-21	1	8.31832e-05	0.544	0	0	-5.19005	13	16	7	CDS		0	0
hsa-miR-514a-5p	NM_152617	RNF168	4782	4801	1	-21.4	1	0.0359892	0.662	0	0	-10.985	18	19	18	3UTR		0	0
hsa-miR-514a-5p	NM_152617	RNF168	387	402	0.846154	-19.1	1	1.97528e-07	0.426	0	0	-7.73085	13	15	10	5UTR		0	0
hsa-miR-514a-5p	NM_002577	PAK2	4395	4433	0.923077	-21.2	1	1.53903e-05	0.5	0	0	-4.99396	16	21	8	3UTR		0	0
hsa-miR-514a-5p	NM_002577	PAK2	2258	2281	0.923077	-20.3	1	0.00246036	0.618	0	0	-5.52986	20	23	13	3UTR		0	0
hsa-miR-514a-5p	NM_152699	SENP5	4378	4421	0.846154	-19.3	1	0.000952803	0.559	0	0	-3.93757	16	43	10	3UTR		0	0
hsa-miR-514a-5p	NM_152699	SENP5	1486	1502	1	-18.3	1	0.00016538	0.529	0	0	-9.54631	13	16	7	CDS		0	0
hsa-miR-514a-5p	NM_001308045	SENP5	4240	4283	0.846154	-19.3	1	0.000952803	0.559	0	0	-3.93757	16	43	10	3UTR		0	0
hsa-miR-514a-5p	NM_001308045	SENP5	1486	1502	1	-18.3	1	0.00016538	0.529	0	0	-9.54631	13	16	7	CDS		0	0
hsa-miR-514a-5p	XM_011512556	NCBP2	3336	3360	0.923077	-17.6	1	0.00796057	0.647	0	0	-7.98902	18	24	8	3UTR		0	0
hsa-miR-514a-5p	XM_011512556	NCBP2	4039	4053	1	-16.1	1	0.0158107	0.632	0	0	-9.83019	11	14	9	3UTR		0	0
hsa-miR-514a-5p	XM_011512557	NCBP2	3450	3474	0.923077	-17.6	1	0.00796057	0.647	0	0	-7.98902	18	24	8	3UTR		0	0
hsa-miR-514a-5p	XM_011512557	NCBP2	4153	4167	1	-16.1	1	0.0158107	0.632	0	0	-9.83019	11	14	9	3UTR		0	0
hsa-miR-514a-5p	XM_011512558	NCBP2	3375	3399	0.923077	-17.6	1	0.00796057	0.647	0	0	-7.98902	18	24	8	3UTR		0	0
hsa-miR-514a-5p	XM_011512558	NCBP2	4078	4092	1	-16.1	1	0.0158107	0.632	0	0	-9.83019	11	14	9	3UTR		0	0
hsa-miR-514a-5p	NM_001042540	NCBP2	131	173	1	-17	1	0.000317736	0.5	0	0	-6.14858	13	15	13	CDS		0	0
hsa-miR-514a-5p	NM_007362	NCBP2	131	173	0.923077	-17	1	0.000407126	0.5	0	0	-6.14858	13	15	13	CDS		0	0
hsa-miR-514a-5p	NM_025163	PIGZ	2545	2566	0.923077	-19.5	1	0.000729457	0.426	0	0	-4.84971	15	17	15	3UTR		0	0
hsa-miR-514a-5p	NM_025163	PIGZ	1156	1170	0.923077	-18.3	1	7.41885e-05	0.324	0	0	-5.76291	13	14	13	CDS		0	0
hsa-miR-514a-5p	NM_001290983	DLG1	4519	4534	0.923077	-16.3	1	0.00036263	0.721	0	0	-4.02637	14	15	14	3UTR		0	0
hsa-miR-514a-5p	NM_001204386	DLG1	4414	4429	0.923077	-16.3	1	0.00036263	0.721	0	0	-4.02637	14	15	14	3UTR		0	0
hsa-miR-514a-5p	NM_001098424	DLG1	4450	4465	0.923077	-16.3	1	0.00036263	0.721	0	0	-4.02637	14	15	14	3UTR		0	0
hsa-miR-514a-5p	NM_004087	DLG1	4516	4531	0.923077	-16.3	1	0.00036263	0.721	0	0	-4.02637	14	15	14	3UTR		0	0
hsa-miR-514a-5p	NM_001204388	DLG1	4235	4250	0.923077	-16.3	1	0.00036263	0.721	0	0	-4.02637	14	15	14	3UTR		0	0
hsa-miR-514a-5p	NM_001204387	DLG1	4271	4286	0.923077	-16.3	1	0.00036263	0.721	0	0	-4.02637	14	15	14	3UTR		0	0
hsa-miR-514a-5p	XM_017005808	DLG1	4354	4369	0.923077	-16.3	1	0.00036263	0.721	0	0	-4.02637	14	15	14	3UTR		0	0
hsa-miR-514a-5p	XM_011512505	DLG1	4636	4651	0.923077	-16.3	1	0.00036263	0.721	0	0	-4.02637	14	15	14	3UTR		0	0
hsa-miR-514a-5p	XM_017005820	DLG1	4294	4309	0.923077	-16.3	1	0.00036263	0.721	0	0	-4.02637	14	15	14	3UTR		0	0
hsa-miR-514a-5p	NM_203315	BDH1	1449	1474	0.846154	-22.7	1	1.91486e-06	0.647	0	0	-6.47918	18	25	10	3UTR		0	0
hsa-miR-514a-5p	NM_004051	BDH1	1513	1538	0.846154	-22.7	1	1.91486e-06	0.647	0	0	-6.47918	18	25	10	3UTR		0	0
hsa-miR-514a-5p	NM_203314	BDH1	1665	1690	0.846154	-22.7	1	1.91486e-06	0.647	0	0	-6.47918	18	25	10	3UTR		0	0
hsa-miR-514a-5p	NM_032773	LRCH3	537	554	1	-20.2	1	0.00154659	0.662	0	0	-7.75705	16	17	16	CDS		0	0
hsa-miR-514a-5p	XM_017007350	LRCH3	493	510	1	-20.2	1	0.00154659	0.662	0	0	-7.75705	16	17	16	CDS		0	0
hsa-miR-514a-5p	XM_006713791	LRCH3	2702	2756	0.961538	-24.6	1	0.000168402	0.676	0	0	-3.93757	21	30	8	3UTR		0	0
hsa-miR-514a-5p	XM_006713791	LRCH3	493	510	1	-20.2	1	0.00154659	0.662	0	0	-7.75705	16	17	16	CDS		0	0
hsa-miR-514a-5p	XM_005269362	LRCH3	493	510	1	-20.2	1	0.00154659	0.662	0	0	-7.75705	16	17	16	CDS		0	0
hsa-miR-514a-5p	NM_001136049	LMLN	3284	3319	1	-23.2	1	0.0027155	0.618	0	0	-4.65016	19	22	15	3UTR		0	0
hsa-miR-514a-5p	NM_001136049	LMLN	1089	1109	1	-21.6	1	0.00591164	0.588	0	0	-12.4177	16	20	8	CDS		0	0
hsa-miR-514a-5p	NM_033029	LMLN	3173	3208	1	-23.2	1	0.0027155	0.618	0	0	-4.65016	19	22	15	3UTR		0	0
hsa-miR-514a-5p	NM_033029	LMLN	1089	1109	1	-21.6	1	0.00591164	0.588	0	0	-12.4177	16	20	8	CDS		0	0
hsa-miR-514a-5p	NM_182524	ZNF595	595	630	1	-20.6	1	0.0208647	0.676	0	0	-7.2559	17	23	6	CDS		0	0
hsa-miR-514a-5p	NM_182524	ZNF595	339	376	0.846154	-17.1	1	0.000698836	0.559	0	0	-6.19951	13	17	7	CDS		0	0
hsa-miR-514a-5p	NM_001286052	ZNF595	499	534	1	-20.6	1	0.0208647	0.676	0	0	-7.2559	17	23	6	CDS		0	0
hsa-miR-514a-5p	NM_001286053	ZNF595	372	407	1	-20.6	1	0.0208647	0.676	0	0	-7.2559	17	23	6	5UTR		0	0
hsa-miR-514a-5p	NM_001137608	ZNF732	538	573	1	-22.3	1	0.0296302	0.721	0	0	-6.19951	18	23	7	CDS		0	0
hsa-miR-514a-5p	NM_003441	ZNF141	610	632	0.923077	-20.5	1	0.0240472	0.676	0	0	-7.2559	17	22	6	CDS		0	0
hsa-miR-514a-5p	NM_003441	ZNF141	3550	3573	0.923077	-19.1	1	0.00359173	0.618	0	0	-6.01339	19	23	8	3UTR		0	0
hsa-miR-514a-5p	NM_003441	ZNF141	10165	10184	0.846154	-18.9	1	0.000664452	0.559	0	0	-7.27064	14	19	7	3UTR		0	0
hsa-miR-514a-5p	NM_001348278	ZNF141	597	632	1	-20.9	1	0.0240472	0.676	0	0	-7.2559	17	23	6	CDS		0	0
hsa-miR-514a-5p	NM_001289053	PIGG	566	580	1	-17.7	1	0.00529448	0.382	0	0	-5.9255	12	14	7	5UTR		0	0
hsa-miR-514a-5p	NM_006315	PCGF3	1072	1094	0.923077	-23.5	1	0.00311394	0.456	0	0	-9.56953	18	22	13	CDS		0	0
hsa-miR-514a-5p	NM_006315	PCGF3	2855	2878	0.923077	-18.7	1	0.123279	0.618	0	0	-4.02637	14	16	14	3UTR		0	0
hsa-miR-514a-5p	NM_006651	CPLX1	2074	2108	0.923077	-19.5	1	0.00566526	0.456	0	0	-7.80367	17	19	17	3UTR		0	0
hsa-miR-514a-5p	XM_011513391	CPLX1	2005	2039	0.923077	-19.5	1	0.00169119	0.456	0	0	-7.80367	17	19	17	3UTR		0	0
hsa-miR-514a-5p	NM_001318134	GAK	1220	1240	0.923077	-21.3	1	0.000150779	0.529	0	0	-6.01339	18	20	16	CDS		0	0
hsa-miR-514a-5p	NM_005255	GAK	1457	1477	0.923077	-21.3	1	0.000150779	0.529	0	0	-6.01339	18	20	16	CDS		0	0
hsa-miR-514a-5p	NM_001297426	TMEM175	1960	1979	0.923077	-18.2	1	0.00104416	0.338	0	0	-7.30252	12	15	6	3UTR		0	0
hsa-miR-514a-5p	NM_032326	TMEM175	1719	1738	0.923077	-18.2	1	0.00104416	0.338	0	0	-7.30252	12	15	6	3UTR		0	0
hsa-miR-514a-5p	NM_001297428	TMEM175	1532	1551	0.923077	-18.2	1	0.00104416	0.338	0	0	-7.30252	12	15	6	3UTR		0	0
hsa-miR-514a-5p	NM_001297424	TMEM175	1496	1515	0.923077	-18.2	1	0.00104416	0.338	0	0	-7.30252	12	15	6	3UTR		0	0
hsa-miR-514a-5p	NM_001347	DGKQ	2435	2454	1	-21.3	1	9.79636e-05	0.368	0	0	-6.50069	16	19	13	CDS		0	0
hsa-miR-514a-5p	NM_001347	DGKQ	4376	4394	0.923077	-19.1	1	1.07245e-06	0.5	0	0	-10.6512	15	18	8	3UTR		0	0
hsa-miR-514a-5p	NM_000203	IDUA	361	390	0.923077	-19.4	1	0.000292075	0.338	0	0	-8.83816	14	17	8	CDS		0	0
hsa-miR-514a-5p	NM_194439	RNF212	670	709	0.846154	-20.1	1	2.26608e-05	0.456	0	0	-8.3038	17	19	17	CDS		0	0
hsa-miR-514a-5p	NM_194439	RNF212	1614	1628	1	-17	1	3.76238e-05	0.574	0	0	-5.61866	12	14	7	3UTR		0	0
hsa-miR-514a-5p	NM_001131034	RNF212	744	762	0.846154	-20.3	1	1.93159e-05	0.471	0	0	-8.3038	17	18	17	CDS		0	0
hsa-miR-514a-5p	NM_001131034	RNF212	1667	1681	1	-17	1	3.76238e-05	0.574	0	0	-5.61866	12	14	7	3UTR		0	0
hsa-miR-514a-5p	NM_001199021	SPON2	2029	2042	1	-19.2	1	2.57398e-05	0.338	0	0	-7.82646	11	13	8	3UTR		0	0
hsa-miR-514a-5p	NM_001128325	SPON2	1675	1688	1	-19.2	1	2.57398e-05	0.338	0	0	-7.82646	11	13	8	3UTR		0	0
hsa-miR-514a-5p	NM_012445	SPON2	1733	1746	1	-19.2	1	2.57398e-05	0.338	0	0	-7.82646	11	13	8	3UTR		0	0
hsa-miR-514a-5p	NM_001328	CTBP1	385	416	0.923077	-18.2	1	6.58274e-06	0.397	0	0	-5.19005	13	17	7	CDS		0	0
hsa-miR-514a-5p	NM_001328	CTBP1	1495	1508	0.846154	-18.3	1	1.87973e-06	0.294	0	0	-11.1389	10	13	9	3UTR		0	0
hsa-miR-514a-5p	NM_001012614	CTBP1	580	611	0.923077	-18.2	1	6.58274e-06	0.397	0	0	-5.19005	13	17	7	CDS		0	0
hsa-miR-514a-5p	NM_001012614	CTBP1	1690	1703	0.846154	-18.3	1	1.87973e-06	0.294	0	0	-11.1389	10	13	9	3UTR		0	0
hsa-miR-514a-5p	XM_024454162	UVSSA	32	47	0.923077	-17.2	1	0.000469602	0.529	0	0	-7.09101	12	15	9	5UTR		0	0
hsa-miR-514a-5p	NM_175918	CRIPAK	2265	2278	0.846154	-15.9	1	0.00358232	0.574	0	0	-6.90779	11	13	7	5UTR		0	0
hsa-miR-514a-5p	NM_001174070	FAM53A	1201	1232	1	-18.9	1	8.58862e-05	0.353	0	0	-6.87023	13	16	10	CDS		0	1
hsa-miR-514a-5p	NM_001297435	FAM53A	1708	1739	1	-18.9	1	8.58862e-05	0.353	0	0	-6.87023	13	16	10	3UTR		0	1
hsa-miR-514a-5p	NM_001013622	FAM53A	1154	1185	1	-18.9	1	8.58862e-05	0.353	0	0	-6.87023	13	16	10	CDS		0	1
hsa-miR-514a-5p	NM_001306075	SLBP	1491	1533	0.853846	-21.1	1	3.73061e-05	0.529	0	0	-11.3983	16	18	16	3UTR		0	0
hsa-miR-514a-5p	NM_001306074	SLBP	1503	1545	0.853846	-21.1	1	3.73061e-05	0.529	0	0	-11.3983	16	18	16	3UTR		0	0
hsa-miR-514a-5p	NM_006527	SLBP	1608	1650	0.853846	-21.1	1	3.73061e-05	0.529	0	0	-11.3983	16	18	16	3UTR		0	0
hsa-miR-514a-5p	NM_138385	TMEM129	171	186	0.923077	-17.9	1	2.41163e-06	0.279	0	0	-8.51722	13	15	11	5UTR		0	0
hsa-miR-514a-5p	NM_138385	TMEM129	3	19	0.923077	-17.1	1	3.98659e-05	0.375	0	0	-8.80656	13	16	11	5UTR		0	0
hsa-miR-514a-5p	NM_001127266	TMEM129	171	186	0.923077	-17.9	1	2.41163e-06	0.279	0	0	-8.51722	13	15	11	5UTR		0	0
hsa-miR-514a-5p	NM_006342	TACC3	310	331	1	-19.7	1	0.00116582	0.471	0	0	-7.37138	17	21	10	CDS		0	0
hsa-miR-514a-5p	NM_001163213	FGFR3	2274	2289	1	-20.4	1	6.87941e-06	0.426	0	0	-5.96246	13	15	8	CDS		0	0
hsa-miR-514a-5p	NM_000142	FGFR3	2268	2283	1	-20.4	1	6.87941e-06	0.426	0	0	-5.96246	13	15	8	CDS		0	0
hsa-miR-514a-5p	NM_022965	FGFR3	1932	1947	1	-20.4	1	6.87941e-06	0.426	0	0	-5.96246	13	15	8	CDS		0	0
hsa-miR-514a-5p	NM_012318	LETM1	5190	5205	1	-19.5	1	0.00142835	0.515	0	0	-10.5818	12	15	6	3UTR		0	0
hsa-miR-514a-5p	NM_012318	LETM1	478	497	1	-19.2	1	0.0015096	0.382	0	0	-7.78178	14	19	8	CDS		0	0
hsa-miR-514a-5p	NM_012318	LETM1	1976	1993	0.923077	-17.8	1	0.0113145	0.456	0	0	-6.01339	13	17	7	CDS		0	0
hsa-miR-514a-5p	NM_001042424	NSD2	5530	5554	0.846154	-18.9	1	0.00172955	0.559	0	0	-7.82646	16	24	8	3UTR		0	0
hsa-miR-514a-5p	NM_001042424	NSD2	532	545	1	-18.5	1	0.0437028	0.603	0	0	-7.60443	11	13	10	CDS		0	0
hsa-miR-514a-5p	NM_133335	NSD2	5493	5517	0.846154	-18.9	1	0.00172955	0.559	0	0	-7.82646	16	24	8	3UTR		0	0
hsa-miR-514a-5p	NM_133335	NSD2	495	508	1	-18.5	1	0.0437028	0.603	0	0	-7.60443	11	13	10	CDS		0	0
hsa-miR-514a-5p	NM_133330	NSD2	5848	5872	0.846154	-18.9	1	0.00172955	0.559	0	0	-7.82646	16	24	8	3UTR		0	0
hsa-miR-514a-5p	NM_133330	NSD2	850	863	1	-18.5	1	0.0437028	0.603	0	0	-7.60443	11	13	10	CDS		0	0
hsa-miR-514a-5p	NM_133331	NSD2	5668	5692	0.846154	-18.9	1	0.00172955	0.559	0	0	-7.82646	16	24	8	3UTR		0	0
hsa-miR-514a-5p	NM_133331	NSD2	670	683	1	-18.5	1	0.0437028	0.603	0	0	-7.60443	11	13	10	CDS		0	0
hsa-miR-514a-5p	NM_007331	NSD2	850	863	1	-18.5	1	0.0437028	0.603	0	0	-7.60443	11	13	10	CDS		0	0
hsa-miR-514a-5p	XM_006713914	NSD2	4441	4482	0.961538	-23.6	1	2.1091e-05	0.5	0	0	-7.82644	16	21	9	3UTR		0	0
hsa-miR-514a-5p	XM_006713914	NSD2	3481	3504	0.846154	-20.4	1	5.78963e-07	0.441	0	0	-7.61919	18	23	10	3UTR		0	0
hsa-miR-514a-5p	NM_133334	NSD2	4086	4127	0.961538	-23.6	1	2.1091e-05	0.5	0	0	-7.82644	16	21	9	3UTR		0	0
hsa-miR-514a-5p	NM_133334	NSD2	3126	3149	0.846154	-20.4	1	5.78963e-07	0.441	0	0	-7.61919	18	23	10	3UTR		0	0
hsa-miR-514a-5p	XM_017008588	NSD2	4106	4130	0.846154	-18.9	1	0.00172955	0.559	0	0	-7.82646	16	24	8	3UTR		0	0
hsa-miR-514a-5p	XM_017008588	NSD2	3912	3939	0.923077	-18.6	1	8.26012e-05	0.426	0	0	-3.93757	16	27	7	3UTR		0	0
hsa-miR-514a-5p	NM_005663	NELFA	2007	2029	0.884615	-17.7	1	0.0343125	0.662	0	0	-4.67302	19	22	10	3UTR		0	0
hsa-miR-514a-5p	NM_005663	NELFA	565	582	0.923077	-17.4	1	4.52061e-05	0.426	0	0	-7.80367	15	17	12	CDS		0	0
hsa-miR-514a-5p	NM_181808	POLN	426	457	1	-20.1	1	0.0014489	0.559	0	0	-7.79385	12	15	10	CDS		0	0
hsa-miR-514a-5p	NM_001172656	ZFYVE28	2561	2575	0.846154	-17.5	1	1.91102e-05	0.412	0	0	-8.07655	12	14	7	CDS		0	0
hsa-miR-514a-5p	NM_020972	ZFYVE28	2651	2665	0.846154	-17.5	1	1.91102e-05	0.412	0	0	-8.07655	12	14	7	CDS		0	0
hsa-miR-514a-5p	NM_001172659	ZFYVE28	2684	2698	0.846154	-17.5	1	1.91102e-05	0.412	0	0	-8.07655	12	14	7	CDS		0	0
hsa-miR-514a-5p	NM_001172657	ZFYVE28	1389	1411	0.846154	-22.2	1	0.000142844	0.382	0	0	-9.34574	19	22	11	3UTR		0	0
hsa-miR-514a-5p	NM_001172657	ZFYVE28	1082	1107	0.846154	-21.4	1	2.45436e-05	0.412	0	0	-6.24613	19	25	12	CDS		0	0
hsa-miR-514a-5p	NM_002938	RNF4	111	126	1	-18.6	1	0.000132318	0.338	0	0	-5.45975	14	15	14	5UTR		0	0
hsa-miR-514a-5p	NM_001185010	RNF4	111	126	1	-18.6	1	0.000132318	0.338	0	0	-5.45975	14	15	14	5UTR		0	0
hsa-miR-514a-5p	NM_001185009	RNF4	685	701	1	-19.9	1	4.90465e-05	0.485	0	0	-10.3422	13	16	10	5UTR		0	0
hsa-miR-514a-5p	XM_006713930	FAM193A	5137	5154	0.923077	-20	1	1.00301e-05	0.368	0	0	-6.28309	15	17	8	3UTR		0	0
hsa-miR-514a-5p	NM_001256667	FAM193A	4445	4462	0.923077	-20	1	1.00301e-05	0.368	0	0	-6.28309	15	17	8	3UTR		0	0
hsa-miR-514a-5p	NM_001256666	FAM193A	4502	4519	0.923077	-20	1	1.00301e-05	0.368	0	0	-6.28309	15	17	8	3UTR		0	0
hsa-miR-514a-5p	NM_001256668	FAM193A	4472	4489	0.923077	-20	1	1.00301e-05	0.368	0	0	-6.28309	15	17	8	3UTR		0	0
hsa-miR-514a-5p	NM_003704	FAM193A	4379	4396	0.923077	-20	1	1.00301e-05	0.368	0	0	-6.28309	15	17	8	3UTR		0	0
hsa-miR-514a-5p	XM_011513593	FAM193A	4313	4330	0.923077	-20	1	1.00301e-05	0.368	0	0	-6.28309	15	17	8	3UTR		0	0
hsa-miR-514a-5p	NM_001292016	TNIP2	1473	1498	0.846154	-18.3	1	2.84892e-07	0.426	0	0	-4.99396	15	25	8	3UTR		0	0
hsa-miR-514a-5p	NM_001292016	TNIP2	677	692	0.846154	-17.6	1	0.000181184	0.515	0	0	-7.43771	12	15	9	CDS		0	0
hsa-miR-514a-5p	NM_024309	TNIP2	1722	1747	0.846154	-18.3	1	2.84892e-07	0.426	0	0	-4.99396	15	25	8	3UTR		0	0
hsa-miR-514a-5p	NM_024309	TNIP2	677	692	0.846154	-17.6	1	0.000160704	0.515	0	0	-7.43771	12	15	9	CDS		0	0
hsa-miR-514a-5p	NM_001161527	TNIP2	1436	1461	0.846154	-18.3	1	2.84892e-07	0.426	0	0	-4.99396	15	25	8	3UTR		0	0
hsa-miR-514a-5p	NM_001161527	TNIP2	391	406	0.846154	-17.6	1	0.000160704	0.515	0	0	-7.43771	12	15	9	CDS		0	0
hsa-miR-514a-5p	NM_001122681	SH3BP2	2366	2390	0.923077	-23.7	1	0.000104409	0.426	0	0	-8.57351	19	24	8	3UTR		0	0
hsa-miR-514a-5p	NM_001122681	SH3BP2	2999	3030	0.961538	-19.6	1	0.00094236	0.5	0	0	-10.977	12	16	10	3UTR		0	0
hsa-miR-514a-5p	NM_001145855	SH3BP2	2509	2533	0.923077	-23.7	1	0.000104409	0.426	0	0	-8.57351	19	24	8	3UTR		0	0
hsa-miR-514a-5p	NM_001145855	SH3BP2	3142	3173	0.961538	-19.6	1	0.00094236	0.5	0	0	-10.977	12	16	10	3UTR		0	0
hsa-miR-514a-5p	NM_001145856	SH3BP2	2456	2480	0.923077	-23.7	1	0.000104409	0.426	0	0	-8.57351	19	24	8	3UTR		0	0
hsa-miR-514a-5p	NM_001145856	SH3BP2	3089	3120	0.961538	-19.6	1	0.00094236	0.5	0	0	-10.977	12	16	10	3UTR		0	0
hsa-miR-514a-5p	NM_003023	SH3BP2	2507	2531	0.923077	-23.7	1	0.000104409	0.426	0	0	-8.57351	19	24	8	3UTR		0	0
hsa-miR-514a-5p	NM_003023	SH3BP2	3140	3171	0.961538	-19.6	1	0.00094236	0.5	0	0	-10.977	12	16	10	3UTR		0	0
hsa-miR-514a-5p	NM_176801	ADD1	4011	4034	1	-22	1	0.0151447	0.618	0	0	-8.25873	18	23	8	3UTR		0	0
hsa-miR-514a-5p	NM_176801	ADD1	2546	2561	0.923077	-20	1	0.000335283	0.324	0	0	-7.48864	13	15	7	3UTR		0	0
hsa-miR-514a-5p	NM_176801	ADD1	3523	3545	0.846154	-19.3	1	0.00106201	0.441	0	0	-4.957	17	22	9	3UTR		0	0
hsa-miR-514a-5p	NM_014189	ADD1	3977	4000	1	-22	1	0.0151447	0.618	0	0	-8.25873	18	23	8	3UTR		0	0
hsa-miR-514a-5p	NM_014189	ADD1	2512	2527	0.923077	-20	1	0.000335283	0.324	0	0	-7.48864	13	15	7	3UTR		0	0
hsa-miR-514a-5p	NM_014189	ADD1	3489	3511	0.846154	-19.3	1	0.00106201	0.441	0	0	-4.957	17	22	9	3UTR		0	0
hsa-miR-514a-5p	NM_014190	ADD1	3918	3941	1	-22	1	0.0151447	0.618	0	0	-8.25873	18	23	8	3UTR		0	0
hsa-miR-514a-5p	NM_014190	ADD1	2453	2468	0.923077	-20	1	0.000335283	0.324	0	0	-7.48864	13	15	7	3UTR		0	0
hsa-miR-514a-5p	NM_014190	ADD1	3430	3452	0.846154	-19.3	1	0.00106201	0.441	0	0	-4.957	17	22	9	3UTR		0	0
hsa-miR-514a-5p	NM_001119	ADD1	3884	3907	1	-22	1	0.0151447	0.618	0	0	-8.25873	18	23	8	3UTR		0	0
hsa-miR-514a-5p	NM_001119	ADD1	2419	2434	0.923077	-20	1	0.000335283	0.324	0	0	-7.48864	13	15	7	3UTR		0	0
hsa-miR-514a-5p	NM_001119	ADD1	3396	3418	0.846154	-19.3	1	0.00106201	0.441	0	0	-4.957	17	22	9	3UTR		0	0
hsa-miR-514a-5p	NM_001286645	ADD1	4686	4709	1	-22	1	0.0151447	0.618	0	0	-8.25873	18	23	8	3UTR		0	0
hsa-miR-514a-5p	NM_001286645	ADD1	3221	3236	0.923077	-20	1	0.000335283	0.324	0	0	-7.48864	13	15	7	3UTR		0	0
hsa-miR-514a-5p	NM_001286645	ADD1	4198	4220	0.846154	-19.3	1	0.00106201	0.441	0	0	-4.957	17	22	9	3UTR		0	0
hsa-miR-514a-5p	XM_024453887	ADD1	2635	2650	0.923077	-20	1	0.000335283	0.324	0	0	-7.48864	13	15	7	3UTR		0	0
hsa-miR-514a-5p	XM_024453887	ADD1	2814	2829	1	-18.1	1	0.0167056	0.338	0	0	-7.78982	14	15	14	3UTR		0	0
hsa-miR-514a-5p	XM_005247927	MFSD10	1062	1081	0.923077	-17.5	1	2.72949e-06	0.324	0	0	-8.7403	14	19	9	CDS		0	0
hsa-miR-514a-5p	NM_001146069	MFSD10	1067	1086	0.923077	-17.5	1	2.72949e-06	0.324	0	0	-8.7403	14	19	9	CDS		0	0
hsa-miR-514a-5p	NM_001120	MFSD10	1269	1288	0.923077	-17.5	1	2.72949e-06	0.324	0	0	-8.7403	14	19	9	CDS		0	0
hsa-miR-514a-5p	NM_001291979	NOP14	1981	2008	0.846154	-17.6	1	0.000168019	0.574	0	0	-5.81384	14	20	6	CDS		0	0
hsa-miR-514a-5p	NM_001291979	NOP14	134	155	0.846154	-17.9	1	6.92685e-05	0.279	0	0	-7.80367	13	16	9	5UTR		0	0
hsa-miR-514a-5p	NM_003703	NOP14	1981	2008	0.846154	-17.6	1	0.000168019	0.574	0	0	-5.81384	14	20	6	CDS		0	0
hsa-miR-514a-5p	NM_003703	NOP14	134	155	0.846154	-17.9	1	6.92685e-05	0.279	0	0	-7.80367	13	16	9	5UTR		0	0
hsa-miR-514a-5p	NM_001291978	NOP14	1981	2008	0.846154	-17.6	1	0.000168019	0.574	0	0	-5.81384	14	20	6	CDS		0	0
hsa-miR-514a-5p	NM_182982	GRK4	2122	2133	0.846154	-14.8	1	0.00471478	0.456	0	0	-8.33988	10	11	10	CDS		0	0
hsa-miR-514a-5p	NM_001004056	GRK4	2026	2037	0.846154	-14.8	1	0.00471478	0.456	0	0	-8.33988	10	11	10	CDS		0	0
hsa-miR-514a-5p	NM_002111	HTT	12238	12261	1	-21.2	1	0.0411035	0.559	0	0	-8.82806	19	23	9	3UTR		0	0
hsa-miR-514a-5p	NM_002111	HTT	12890	12910	0.846154	-19.2	1	2.97689e-05	0.412	0	0	-6.54929	14	20	8	3UTR		0	0
hsa-miR-514a-5p	NM_001330620	MSANTD1	1880	1927	1	-20.5	1	9.08127e-05	0.529	0	0	-7.79385	12	15	10	3UTR		0	0
hsa-miR-514a-5p	NM_001042690	MSANTD1	1259	1306	1	-20.5	1	9.08127e-05	0.529	0	0	-7.79385	12	15	10	3UTR		0	0
hsa-miR-514a-5p	NM_001297439	HGFAC	1128	1152	0.846154	-20.2	1	5.8692e-06	0.382	0	0	-4.90607	14	18	8	CDS		0	0
hsa-miR-514a-5p	NM_001528	HGFAC	1128	1152	0.897436	-20.2	1	6.20038e-06	0.353	0	0	-4.90607	14	18	8	CDS		0	0
hsa-miR-514a-5p	NM_001256896	DOK7	94	109	0.846154	-16.1	1	0.000398505	0.279	0	0	-8.22207	12	15	7	5UTR		0	0
hsa-miR-514a-5p	NM_000683	ADRA2C	1522	1538	0.923077	-19.5	1	2.65354e-06	0.294	0	0	-9.37406	15	16	15	3UTR		0	0
hsa-miR-514a-5p	NM_017816	LYAR	1098	1115	0.923077	-18.6	1	0.000120695	0.544	0	0	-7.83873	13	17	10	CDS		0	0
hsa-miR-514a-5p	NM_001145725	LYAR	1000	1017	0.923077	-18.6	1	0.000120695	0.544	0	0	-7.83873	13	17	10	CDS		0	0
hsa-miR-514a-5p	NM_145291	ZBTB49	2414	2428	1	-16.9	1	0.000162554	0.5	0	0	-6.04689	12	14	11	CDS		0	0
hsa-miR-514a-5p	NM_002448	MSX1	1291	1306	1	-18.7	1	0.0301073	0.485	0	0	-8.14541	13	15	10	3UTR		0	0
hsa-miR-514a-5p	NM_001345969	STK32B	815	831	1	-17.7	1	0.0525999	0.471	0	0	-7.73085	13	16	7	CDS		0	0
hsa-miR-514a-5p	NM_001166136	EVC2	3188	3236	0.846154	-21.9	1	0.0426586	0.515	0	0	-8.00486	18	27	5	CDS		0	0
hsa-miR-514a-5p	NM_147127	EVC2	2750	2798	0.846154	-21.9	1	0.0426586	0.515	0	0	-8.00486	18	27	5	CDS		0	0
hsa-miR-514a-5p	NM_153717	EVC	1729	1749	0.923077	-24.1	1	0.000318777	0.412	0	0	-7.24999	18	20	13	CDS		0	0
hsa-miR-514a-5p	NM_153717	EVC	4837	4851	1	-19.1	1	0.00365634	0.456	0	0	-5.19005	13	14	13	3UTR		0	0
hsa-miR-514a-5p	NM_001306092	EVC	1729	1749	0.923077	-25	1	0.000151177	0.441	0	0	-7.24999	18	20	13	CDS		0	0
hsa-miR-514a-5p	NM_001014809	CRMP1	644	662	1	-21.2	1	0.000107319	0.471	0	0	-6.01339	16	18	13	CDS		0	0
hsa-miR-514a-5p	NM_001014809	CRMP1	399	416	0.846154	-20.3	1	1.80019e-05	0.221	0	0	-4.957	14	17	6	CDS		0	0
hsa-miR-514a-5p	NM_001288661	CRMP1	733	769	1	-20.9	1	0.000107319	0.471	0	0	-6.01339	16	19	13	CDS		0	0
hsa-miR-514a-5p	NM_001313	CRMP1	520	556	1	-20.9	1	0.000107319	0.471	0	0	-6.01339	16	19	13	CDS		0	0
hsa-miR-514a-5p	XM_017008892	C4orf50	14211	14234	1	-22.8	1	5.67047e-05	0.485	0	0	-8.55011	19	23	7	3UTR		0	0
hsa-miR-514a-5p	XM_017008892	C4orf50	4318	4339	1	-21.9	1	0.000564808	0.603	0	0	-5.19005	13	15	13	3UTR		0	0
hsa-miR-514a-5p	XM_017008892	C4orf50	11431	11453	0.846154	-21.2	1	2.26557e-05	0.485	0	0	-8.82818	18	22	7	3UTR		0	0
hsa-miR-514a-5p	NM_006005	WFS1	1077	1099	0.923077	-21	1	3.71375e-07	0.426	0	0	-8.51722	17	22	8	CDS		0	0
hsa-miR-514a-5p	NM_006005	WFS1	1930	1950	0.846154	-20.1	1	0.000246838	0.353	0	0	-5.19005	18	20	9	CDS		0	0
hsa-miR-514a-5p	NM_001145853	WFS1	1073	1095	0.923077	-21	1	3.71375e-07	0.426	0	0	-8.51722	17	22	8	CDS		0	0
hsa-miR-514a-5p	NM_001145853	WFS1	1926	1946	0.846154	-20.1	1	0.000246838	0.353	0	0	-5.19005	18	20	9	CDS		0	0
hsa-miR-514a-5p	NM_001206994	PPP2R2C	290	303	1	-20.8	1	0.00872149	0.456	0	0	-5.9255	12	13	12	CDS		0	0
hsa-miR-514a-5p	NM_001206995	PPP2R2C	394	407	1	-20.8	1	0.00872149	0.456	0	0	-5.9255	12	13	12	CDS		0	0
hsa-miR-514a-5p	NM_020416	PPP2R2C	582	595	1	-20.8	1	0.00872149	0.456	0	0	-5.9255	12	13	12	CDS		0	0
hsa-miR-514a-5p	NM_001206996	PPP2R2C	444	457	1	-20.8	1	0.00872149	0.456	0	0	-5.9255	12	13	12	CDS		0	0
hsa-miR-514a-5p	NM_181876	PPP2R2C	236	249	1	-20.8	1	0.00872149	0.456	0	0	-5.9255	12	13	12	CDS		0	0
hsa-miR-514a-5p	NM_203462	MRFAP1L1	136	173	1	-23.7	1	0.000102531	0.456	0	0	-3.93757	20	30	7	5UTR		0	0
hsa-miR-514a-5p	NM_018366	BLOC1S4	370	384	0.846154	-15.9	1	0.000335007	0.397	0	0	-6.8193	12	14	8	CDS		0	0
hsa-miR-514a-5p	NM_014743	KIAA0232	906	944	0.846154	-23	1	2.44083e-06	0.529	0	0	-6.24613	15	23	10	CDS		0	1
hsa-miR-514a-5p	NM_014743	KIAA0232	5472	5493	1	-21	1	0.000282158	0.618	0	0	-7.98902	19	21	18	3UTR		0	1
hsa-miR-514a-5p	NM_014743	KIAA0232	6955	6994	0.923077	-21	1	0.00284122	0.647	0	0	-9.06125	20	39	8	3UTR		0	1
hsa-miR-514a-5p	NM_001100590	KIAA0232	822	860	0.846154	-23	1	2.44083e-06	0.529	0	0	-6.24613	15	23	10	CDS		0	1
hsa-miR-514a-5p	NM_001100590	KIAA0232	5388	5409	1	-21	1	0.000282158	0.618	0	0	-7.98902	19	21	18	3UTR		0	1
hsa-miR-514a-5p	NM_001100590	KIAA0232	6871	6910	0.923077	-21	1	0.00284122	0.647	0	0	-9.06125	20	39	8	3UTR		0	1
hsa-miR-514a-5p	NM_001113361	TBC1D14	4386	4403	0.923077	-20.1	1	2.22159e-06	0.456	0	0	-6.24613	16	17	16	3UTR		0	0
hsa-miR-514a-5p	NM_001113361	TBC1D14	3938	3955	0.846154	-19	1	3.457e-05	0.441	0	0	-7.61919	14	17	9	3UTR		0	0
hsa-miR-514a-5p	NM_020773	TBC1D14	4508	4525	0.923077	-20.1	1	2.22159e-06	0.456	0	0	-6.24613	16	17	16	3UTR		0	0
hsa-miR-514a-5p	NM_020773	TBC1D14	4060	4077	0.846154	-19	1	3.457e-05	0.441	0	0	-7.61919	14	17	9	3UTR		0	0
hsa-miR-514a-5p	NM_001330638	TBC1D14	3758	3775	0.923077	-20.1	1	2.22159e-06	0.456	0	0	-6.24613	16	17	16	3UTR		0	0
hsa-miR-514a-5p	NM_001330638	TBC1D14	3310	3327	0.846154	-19	1	3.457e-05	0.441	0	0	-7.61919	14	17	9	3UTR		0	0
hsa-miR-514a-5p	NM_001113363	TBC1D14	3652	3669	0.923077	-20.1	1	2.22159e-06	0.456	0	0	-6.24613	16	17	16	3UTR		0	0
hsa-miR-514a-5p	NM_001113363	TBC1D14	3204	3221	0.846154	-19	1	3.457e-05	0.441	0	0	-7.61919	14	17	9	3UTR		0	0
hsa-miR-514a-5p	NM_001286805	TBC1D14	3521	3538	0.923077	-20.1	1	2.22159e-06	0.456	0	0	-6.24613	16	17	16	3UTR		0	0
hsa-miR-514a-5p	NM_001286805	TBC1D14	3073	3090	0.846154	-19	1	3.457e-05	0.441	0	0	-7.61919	14	17	9	3UTR		0	0
hsa-miR-514a-5p	NM_153376	CCDC96	1019	1033	1	-16.8	1	0.00128349	0.382	0	0	-6.8193	12	14	8	CDS		0	0
hsa-miR-514a-5p	NM_152293	TADA2B	2245	2261	0.846154	-18.3	1	2.91899e-05	0.382	0	0	-4.957	14	16	11	3UTR		0	0
hsa-miR-514a-5p	XM_011513595	TADA2B	2925	2941	0.846154	-18.3	1	2.91899e-05	0.382	0	0	-4.957	14	16	11	3UTR		0	0
hsa-miR-514a-5p	XM_011513516	SORCS2	4875	4895	1	-20.9	1	5.75027e-06	0.382	0	0	-7.78982	16	20	9	3UTR		0	0
hsa-miR-514a-5p	NM_020777	SORCS2	4832	4852	1	-20.9	1	5.75027e-06	0.382	0	0	-7.78982	16	20	9	3UTR		0	0
hsa-miR-514a-5p	NM_001085382	PSAPL1	548	563	0.923077	-18.5	1	3.16876e-06	0.397	0	0	-5.9255	12	15	9	CDS		0	0
hsa-miR-514a-5p	NM_198595	AFAP1	5453	5490	1	-25.5	1	0.000174136	0.515	0	0	-4.957	15	17	15	3UTR		0	0
hsa-miR-514a-5p	NM_198595	AFAP1	6663	6679	0.923077	-20.2	0	0.0436845	0.559	0	0	-16.8091	14	16	11	3UTR		0	0
hsa-miR-514a-5p	NM_001134647	AFAP1	5705	5742	1	-25.5	1	0.000174136	0.515	0	0	-4.957	15	17	15	3UTR		0	0
hsa-miR-514a-5p	NM_001134647	AFAP1	6915	6931	0.923077	-20.2	0	0.0436845	0.559	0	0	-16.8091	14	16	11	3UTR		0	0
hsa-miR-514a-5p	NM_001130088	ABLIM2	1859	1889	1	-17.9	1	0.000145118	0.353	0	0	-9.07091	13	16	9	3UTR		0	0
hsa-miR-514a-5p	NM_018986	SH3TC1	4069	4098	0.961538	-21.4	1	0.000194907	0.412	0	0	-6.51454	18	29	8	CDS		0	0
hsa-miR-514a-5p	NM_018986	SH3TC1	1338	1353	1	-18.9	1	3.88716e-05	0.529	0	0	-7.98902	13	15	12	CDS		0	0
hsa-miR-514a-5p	NM_053044	HTRA3	535	550	0.846154	-18.1	1	2.79545e-06	0.206	0	0	-8.10683	12	15	10	CDS		0	0
hsa-miR-514a-5p	NM_001297559	HTRA3	535	550	0.846154	-18.1	1	2.79545e-06	0.206	0	0	-8.10683	12	15	10	CDS		0	0
hsa-miR-514a-5p	NM_001297559	HTRA3	1622	1648	0.807692	-18.9	1	1.79952e-05	0.559	0	0	-4.90607	14	17	9	3UTR		0	0
hsa-miR-514a-5p	NM_080819	GPR78	2088	2109	1	-23.3	1	2.92092e-06	0.412	0	0	-6.442	17	21	11	3UTR		0	0
hsa-miR-514a-5p	NM_080819	GPR78	1946	1980	0.846154	-23.1	1	5.72924e-05	0.456	0	0	-3.79332	19	28	9	3UTR		0	0
hsa-miR-514a-5p	NM_001014448	CPZ	1675	1687	1	-16.9	1	0.00173431	0.412	0	0	-8.02485	10	12	7	CDS		0	0
hsa-miR-514a-5p	NM_001014447	CPZ	1412	1424	1	-16.9	1	0.00173431	0.412	0	0	-8.02485	10	12	7	CDS		0	0
hsa-miR-514a-5p	NM_003652	CPZ	1379	1391	1	-16.9	1	0.00173431	0.412	0	0	-8.02485	10	12	7	CDS		0	0
hsa-miR-514a-5p	NM_001358418	FAM90A26	1225	1255	0.961538	-20.3	1	0.00235819	0.338	0	0	-7.09101	12	15	9	CDS		0	0
hsa-miR-514a-5p	NM_001256852	USP17L10	739	780	0.923077	-22.6	1	7.49654e-07	0.485	0	0	-9.59293	17	21	9	CDS		0	0
hsa-miR-514a-5p	NM_001256852	USP17L10	549	567	0.846154	-19.6	1	0.00525726	0.471	0	0	-10.3719	14	18	8	CDS		0	0
hsa-miR-514a-5p	NM_001256854	USP17L11	739	780	0.923077	-22.6	1	2.22252e-07	0.485	0	0	-9.59293	17	21	9	CDS		0	0
hsa-miR-514a-5p	NM_001256853	USP17L12	739	780	0.923077	-22.6	1	1.27378e-06	0.5	0	0	-9.59293	17	21	9	CDS		0	0
hsa-miR-514a-5p	NM_001256855	USP17L13	739	780	0.923077	-22.6	1	2.22252e-07	0.485	0	0	-9.59293	17	21	9	CDS		0	0
hsa-miR-514a-5p	NM_001256894	USP17L15	739	780	0.923077	-22.6	1	2.22252e-07	0.485	0	0	-9.59293	17	21	9	CDS		0	0
hsa-miR-514a-5p	NM_001256857	USP17L17	739	780	0.923077	-22.6	1	2.22252e-07	0.485	0	0	-9.59293	17	21	9	CDS		0	0
hsa-miR-514a-5p	NM_001256859	USP17L18	739	780	0.923077	-22.6	1	2.22252e-07	0.485	0	0	-9.59293	17	21	9	CDS		0	0
hsa-miR-514a-5p	NM_001256860	USP17L19	739	780	0.923077	-22.6	1	2.22252e-07	0.485	0	0	-9.59293	17	21	9	CDS		0	0
hsa-miR-514a-5p	NM_001256861	USP17L20	739	780	0.923077	-22.6	1	2.22252e-07	0.485	0	0	-9.59293	17	21	9	CDS		0	0
hsa-miR-514a-5p	NM_001256862	USP17L21	739	780	0.923077	-22.6	1	1.27378e-06	0.5	0	0	-9.59293	17	21	9	CDS		0	0
hsa-miR-514a-5p	NM_001256863	USP17L22	739	780	0.923077	-22.6	1	2.22252e-07	0.485	0	0	-9.59293	17	21	9	CDS		0	0
hsa-miR-514a-5p	NM_001242327	USP17L24	739	780	0.923077	-22.6	1	2.22252e-07	0.485	0	0	-9.59293	17	21	9	CDS		0	0
hsa-miR-514a-5p	NM_001242326	USP17L25	739	780	0.923077	-22.6	1	2.22252e-07	0.485	0	0	-9.59293	17	21	9	CDS		0	0
hsa-miR-514a-5p	NM_001242328	USP17L26	739	780	0.923077	-22.6	1	2.22252e-07	0.485	0	0	-9.59293	17	21	9	CDS		0	0
hsa-miR-514a-5p	NM_001242329	USP17L5	739	780	0.923077	-22.6	1	2.23336e-07	0.485	0	0	-9.59293	17	21	9	CDS		0	0
hsa-miR-514a-5p	NM_001242330	USP17L27	739	780	0.923077	-22.6	1	2.22252e-07	0.485	0	0	-9.59293	17	21	9	CDS		0	0
hsa-miR-514a-5p	NM_001242331	USP17L28	739	780	0.923077	-22.6	1	2.22252e-07	0.485	0	0	-9.59293	17	21	9	CDS		0	0
hsa-miR-514a-5p	NM_001242332	USP17L29	739	780	0.923077	-22.6	1	2.22252e-07	0.485	0	0	-9.59293	17	21	9	CDS		0	0
hsa-miR-514a-5p	NM_001256867	USP17L30	739	780	0.923077	-22.6	1	2.22252e-07	0.485	0	0	-9.59293	17	21	9	CDS		0	0
hsa-miR-514a-5p	NM_000798	DRD5	260	282	0.846154	-19.9	1	4.19434e-09	0.265	0	0	-8.75027	17	22	8	5UTR		0	0
hsa-miR-514a-5p	NM_001001290	SLC2A9	640	679	0.923077	-20.9	1	0.000130806	0.441	0	0	-5.81384	16	21	11	CDS		0	0
hsa-miR-514a-5p	NM_020041	SLC2A9	629	668	0.923077	-20.9	1	0.000130806	0.441	0	0	-5.81384	16	21	11	CDS		0	0
hsa-miR-514a-5p	NM_017491	WDR1	2321	2346	0.846154	-21.8	1	2.82478e-05	0.456	0	0	-6.48426	19	25	7	3UTR		0	0
hsa-miR-514a-5p	NM_005112	WDR1	1816	1841	0.846154	-21.8	1	2.82478e-05	0.456	0	0	-6.48426	19	25	7	3UTR		0	0
hsa-miR-514a-5p	NM_053042	ZNF518B	2543	2567	1	-21	1	0.000127931	0.515	0	0	-7.27064	13	16	8	CDS		0	0
hsa-miR-514a-5p	NM_053042	ZNF518B	1934	1947	1	-18.9	1	0.00213744	0.647	0	0	-9.54656	12	13	12	CDS		0	0
hsa-miR-514a-5p	NM_052964	CLNK	4316	4337	0.846154	-17.8	1	4.12184e-05	0.574	0	0	-6.19951	13	16	7	3UTR		0	0
hsa-miR-514a-5p	NM_005114	HS3ST1	1772	1788	0.846154	-15.1	1	0.00190148	0.603	0	0	-8.40165	14	16	11	3UTR		0	0
hsa-miR-514a-5p	NM_001189	NKX3-2	2139	2159	0.865385	-18.7	1	0.00166858	0.618	0	0	-4.99396	16	20	8	3UTR		0	0
hsa-miR-514a-5p	NM_148894	BOD1L1	7028	7052	1	-22.5	1	4.99405e-05	0.485	0	0	-8.10683	18	24	8	CDS		0	0
hsa-miR-514a-5p	NM_148894	BOD1L1	2377	2407	0.923077	-19.6	1	9.49482e-05	0.662	0	0	-7.09101	15	21	9	CDS		0	0
hsa-miR-514a-5p	NM_001177381	CPEB2	6640	6659	0.846154	-16.9	1	0.110818	0.691	0	0	-9.79437	17	19	9	3UTR		0	0
hsa-miR-514a-5p	NM_001177382	CPEB2	6721	6740	0.846154	-16.9	1	0.110818	0.691	0	0	-9.79437	17	19	9	3UTR		0	0
hsa-miR-514a-5p	NM_001080522	CC2D2A	4278	4301	0.923077	-19	1	0.000779386	0.529	0	0	-8.63862	18	23	10	CDS		0	0
hsa-miR-514a-5p	XM_017008482	CC2D2A	4027	4050	0.923077	-19	1	0.000779386	0.529	0	0	-8.63862	18	23	10	CDS		0	0
hsa-miR-514a-5p	NM_001193535	FBXL5	1212	1227	0.923077	-17.7	1	9.53977e-06	0.5	0	0	-6.09222	13	15	7	CDS		0	0
hsa-miR-514a-5p	NM_012161	FBXL5	1263	1278	0.923077	-17.7	1	9.53977e-06	0.5	0	0	-6.09222	13	15	7	CDS		0	0
hsa-miR-514a-5p	XM_011513832	FBXL5	1192	1207	0.923077	-17.7	1	9.53977e-06	0.5	0	0	-6.09222	13	15	7	CDS		0	0
hsa-miR-514a-5p	NM_001145191	FAM200B	3822	3863	0.846154	-25.6	1	0.0131506	0.721	0	0	-3.93757	21	29	13	3UTR		0	0
hsa-miR-514a-5p	NM_001145191	FAM200B	4002	4019	0.961538	-20.2	1	0.060096	0.676	0	0	-4.99396	15	17	10	3UTR		0	0
hsa-miR-514a-5p	NM_004334	BST1	462	506	0.923077	-17.1	1	0.000384917	0.559	0	0	-5.9255	12	18	6	CDS		0	0
hsa-miR-514a-5p	NM_001775	CD38	3277	3316	0.846154	-21.6	1	3.54729e-05	0.471	0	0	-9.18534	14	18	5	3UTR		0	0
hsa-miR-514a-5p	NM_001775	CD38	5608	5622	1	-18.3	1	0.010193	0.676	0	0	-10.4034	12	14	9	3UTR		0	0
hsa-miR-514a-5p	NM_153365	TAPT1	1314	1329	1	-16.7	1	0.000850454	0.632	0	0	-5.08276	13	15	7	CDS		0	0
hsa-miR-514a-5p	NM_001304435	LDB2	1271	1294	0.846154	-20.6	1	0.00259049	0.618	0	0	-10.568	18	23	12	3UTR		0	0
hsa-miR-514a-5p	NM_001304435	LDB2	1224	1244	0.923077	-17.8	1	0.00124136	0.485	0	0	-6.82535	17	20	11	CDS		0	0
hsa-miR-514a-5p	NM_015907	LAP3	1947	1990	1	-21.8	1	0.067039	0.765	0	0	-4.17062	15	17	15	3UTR		0	1
hsa-miR-514a-5p	NM_025205	MED28	1379	1404	0.923077	-20.1	1	0.0390397	0.662	0	0	-5.08246	19	25	8	3UTR		0	0
hsa-miR-514a-5p	NM_025205	MED28	1068	1086	0.923077	-16.3	1	0.0109888	0.706	0	0	-10.4498	13	18	9	3UTR		0	0
hsa-miR-514a-5p	NM_015688	FAM184B	613	662	1	-22.1	1	0.0067409	0.382	0	0	-5.9255	12	14	12	CDS		0	0
hsa-miR-514a-5p	NM_017741	DCAF16	2651	2670	0.961538	-20.4	1	0.00487871	0.662	0	0	-4.76182	18	19	18	3UTR		0	0
hsa-miR-514a-5p	NM_017741	DCAF16	2514	2533	0.884615	-19.5	1	0.0177811	0.765	0	0	-4.76182	18	19	18	3UTR		0	0
hsa-miR-514a-5p	NM_017741	DCAF16	1459	1471	1	-18.4	1	7.66322e-05	0.515	0	0	-6.78234	11	12	11	CDS		0	0
hsa-miR-514a-5p	XM_011513822	LCORL	2307	2345	0.923077	-20.5	1	0.000155587	0.662	0	0	-7.61919	17	19	17	CDS		0	0
hsa-miR-514a-5p	XM_005248211	SLIT2	7974	8010	1	-21.7	1	0.0492196	0.647	0	0	-7.80367	17	22	9	3UTR		0	0
hsa-miR-514a-5p	NM_001289135	SLIT2	7950	7986	1	-21.7	1	0.0538541	0.647	0	0	-7.80367	17	22	9	3UTR		0	0
hsa-miR-514a-5p	NM_004787	SLIT2	7962	7998	1	-21.7	1	0.0538541	0.647	0	0	-7.80367	17	22	9	3UTR		0	0
hsa-miR-514a-5p	NM_001289136	SLIT2	7938	7974	1	-21.7	1	0.0538541	0.647	0	0	-7.80367	17	22	9	3UTR		0	0
hsa-miR-514a-5p	XM_017008845	SLIT2	5989	6025	1	-21.7	1	0.0492196	0.647	0	0	-7.80367	17	22	9	3UTR		0	0
hsa-miR-514a-5p	NM_001035003	KCNIP4	224	240	0.846154	-16.3	1	5.24656e-05	0.588	0	0	-6.04689	12	16	7	5UTR		0	0
hsa-miR-514a-5p	NM_145290	ADGRA3	1287	1327	0.923077	-17.5	1	0.000107806	0.544	0	0	-12.4177	12	14	12	CDS		0	0
hsa-miR-514a-5p	NM_001358	DHX15	73	92	0.846154	-20.7	1	0.000757153	0.382	0	0	-11.254	16	19	12	5UTR		0	0
hsa-miR-514a-5p	NM_001358	DHX15	1079	1097	0.846154	-17.1	0	0.0446745	0.588	0	0	-16.8557	14	18	10	CDS		0	0
hsa-miR-514a-5p	NM_173463	CCDC149	3096	3114	1	-19.1	1	6.19589e-05	0.5	0	0	-6.8193	14	18	12	3UTR		0	0
hsa-miR-514a-5p	NM_173463	CCDC149	3223	3241	0.846154	-18.2	1	0.0148642	0.426	0	0	-10.5968	17	18	17	3UTR		0	0
hsa-miR-514a-5p	NM_001130726	CCDC149	3000	3013	1	-18.1	1	6.19589e-05	0.5	0	0	-6.8193	12	13	12	3UTR		0	0
hsa-miR-514a-5p	NM_001130726	CCDC149	3122	3140	0.846154	-18.2	1	0.0148642	0.426	0	0	-10.5968	17	18	17	3UTR		0	0
hsa-miR-514a-5p	NM_001330643	CCDC149	3033	3046	1	-18.1	1	6.19589e-05	0.5	0	0	-6.8193	12	13	12	3UTR		0	0
hsa-miR-514a-5p	NM_001330643	CCDC149	3155	3173	0.846154	-18.2	1	0.0148642	0.426	0	0	-10.5968	17	18	17	3UTR		0	0
hsa-miR-514a-5p	NM_018176	LGI2	3893	3910	0.923077	-18	1	7.05282e-06	0.471	0	0	-7.27064	14	17	7	3UTR		0	0
hsa-miR-514a-5p	NM_018176	LGI2	4937	4951	0.923077	-17.7	1	0.00210156	0.647	0	0	-5.9255	12	14	8	3UTR		0	0
hsa-miR-514a-5p	NM_016955	SEPSECS	3597	3621	1	-17.8	1	0.000425888	0.632	0	0	-8.21039	15	19	11	3UTR		0	0
hsa-miR-514a-5p	NM_018323	PI4K2B	1434	1460	0.846154	-17.7	1	0.00861903	0.515	0	0	-5.22671	15	19	11	CDS		0	0
hsa-miR-514a-5p	NM_018323	PI4K2B	2352	2374	0.846154	-16.3	1	4.60729e-05	0.662	0	0	-7.51743	17	22	10	3UTR		0	0
hsa-miR-514a-5p	XM_005248175	PI4K2B	1212	1238	0.846154	-17.7	1	0.00861903	0.515	0	0	-5.22671	15	19	11	CDS		0	0
hsa-miR-514a-5p	XM_005248175	PI4K2B	2130	2152	0.846154	-16.3	1	4.60729e-05	0.662	0	0	-7.51743	17	22	10	3UTR		0	0
hsa-miR-514a-5p	NM_024936	ZCCHC4	2676	2703	1	-18.8	1	0.000966963	0.588	0	0	-13.6656	11	13	11	3UTR		0	0
hsa-miR-514a-5p	NM_001286756	ANAPC4	1168	1193	1	-17.7	1	0.00104278	0.647	0	0	-7.3076	14	17	7	CDS		0	0
hsa-miR-514a-5p	NM_013367	ANAPC4	1168	1193	1	-17.7	1	0.00104278	0.647	0	0	-7.3076	14	17	7	CDS		0	0
hsa-miR-514a-5p	NM_001297592	SEL1L3	3037	3049	1	-17.5	1	0.00325655	0.544	0	0	-7.48304	11	12	11	CDS		0	0
hsa-miR-514a-5p	NM_001297592	SEL1L3	3373	3403	1	-17.8	1	0.000138617	0.515	0	0	-7.80367	12	14	12	CDS		0	0
hsa-miR-514a-5p	NM_001297594	SEL1L3	3059	3071	1	-17.5	1	0.00325655	0.544	0	0	-7.48304	11	12	11	CDS		0	0
hsa-miR-514a-5p	NM_001297594	SEL1L3	3395	3425	1	-17.8	1	0.000138617	0.515	0	0	-7.80367	12	14	12	CDS		0	0
hsa-miR-514a-5p	NM_015187	SEL1L3	3254	3266	1	-17.5	1	0.00325655	0.544	0	0	-7.48304	11	12	11	CDS		0	0
hsa-miR-514a-5p	NM_015187	SEL1L3	3590	3620	1	-17.8	1	0.000138617	0.515	0	0	-7.80367	12	14	12	CDS		0	0
hsa-miR-514a-5p	NM_001145432	SMIM20	382	413	0.923077	-19.2	1	1.64369e-05	0.5	0	0	-6.01339	13	17	6	3UTR		0	0
hsa-miR-514a-5p	NM_005349	RBPJ	2823	2845	0.923077	-21.7	1	1.82718e-05	0.603	0	0	-7.54065	19	22	12	3UTR		0	0
hsa-miR-514a-5p	NM_005349	RBPJ	4921	4964	1	-20.6	1	0.00474797	0.662	0	0	-6.51454	18	27	11	3UTR		0	0
hsa-miR-514a-5p	NM_203283	RBPJ	2707	2729	0.923077	-21.7	1	1.82718e-05	0.603	0	0	-7.54065	19	22	12	3UTR		0	0
hsa-miR-514a-5p	NM_203283	RBPJ	4805	4848	1	-20.6	1	0.00474797	0.662	0	0	-6.51454	18	27	11	3UTR		0	0
hsa-miR-514a-5p	NM_203284	RBPJ	2953	2975	0.923077	-21.7	1	1.82718e-05	0.603	0	0	-7.54065	19	22	12	3UTR		0	0
hsa-miR-514a-5p	NM_203284	RBPJ	5051	5094	1	-20.6	1	0.00474797	0.662	0	0	-6.51454	18	27	11	3UTR		0	0
hsa-miR-514a-5p	NM_015874	RBPJ	2770	2792	0.923077	-21.7	1	1.82718e-05	0.603	0	0	-7.54065	19	22	12	3UTR		0	0
hsa-miR-514a-5p	NM_015874	RBPJ	4868	4911	1	-20.6	1	0.00474797	0.662	0	0	-6.51454	18	27	11	3UTR		0	0
hsa-miR-514a-5p	XM_024454033	RBPJ	359	380	0.846154	-17.4	1	0.000946565	0.529	0	0	-6.98341	16	21	6	5UTR		0	0
hsa-miR-514a-5p	NM_000730	CCKAR	822	870	0.923077	-19.7	1	0.00122301	0.588	0	0	-6.54929	14	19	6	CDS		0	0
hsa-miR-514a-5p	NM_018317	TBC1D19	366	384	1	-17.3	1	3.62891e-06	0.5	0	0	-9.2723	11	14	9	CDS		0	0
hsa-miR-514a-5p	NM_032456	PCDH7	131	194	1	-24	1	1.32866e-05	0.471	0	0	-4.90607	14	16	14	5UTR		0	0
hsa-miR-514a-5p	NM_002589	PCDH7	124	187	1	-24	1	1.32866e-05	0.471	0	0	-4.90607	14	16	14	5UTR		0	0
hsa-miR-514a-5p	NM_001144990	NWD2	4831	4881	0.923077	-21.9	1	0.000195725	0.544	0	0	-5.69245	15	18	11	CDS		0	0
hsa-miR-514a-5p	NM_001104629	C4orf19	1266	1312	0.820513	-19.8	1	0.000535592	0.529	0	0	-7.86061	17	23	8	3UTR		0	0
hsa-miR-514a-5p	NM_001104629	C4orf19	3412	3434	0.846154	-16.7	1	5.72131e-07	0.559	0	0	-8.52688	17	22	9	3UTR		0	0
hsa-miR-514a-5p	NM_018302	C4orf19	1261	1307	0.820513	-19.8	1	0.000535592	0.529	0	0	-7.86061	17	23	8	3UTR		0	0
hsa-miR-514a-5p	NM_018302	C4orf19	3407	3429	0.846154	-16.7	1	5.72131e-07	0.559	0	0	-8.52688	17	22	9	3UTR		0	0
hsa-miR-514a-5p	NM_001085399	RELL1	90	116	0.846154	-18.1	1	1.74654e-05	0.265	0	0	-5.81821	12	14	12	5UTR		0	0
hsa-miR-514a-5p	NM_001085400	RELL1	90	116	0.846154	-18.1	1	1.74654e-05	0.265	0	0	-5.81821	12	14	12	5UTR		0	0
hsa-miR-514a-5p	NM_018290	PGM2	2225	2241	0.846154	-15.2	0	0.272907	0.706	0	0	-16.8557	13	16	10	3UTR		0	0
hsa-miR-514a-5p	NM_001253912	TBC1D1	2288	2322	0.846154	-16.7	1	8.89232e-05	0.412	0	0	-12.8934	11	14	7	CDS		0	0
hsa-miR-514a-5p	NM_016531	KLF3	807	822	1	-19.8	1	0.0869873	0.456	0	0	-7.78178	13	15	11	CDS		0	0
hsa-miR-514a-5p	NM_001017388	TLR10	155	202	0.923077	-20	1	0.000109233	0.515	0	0	-8.63862	16	22	8	CDS		0	0
hsa-miR-514a-5p	NM_001017388	TLR10	314	328	0.846154	-16.1	1	0.0328751	0.632	0	0	-10.198	12	14	9	CDS		0	0
hsa-miR-514a-5p	NM_001195107	TLR10	344	391	0.923077	-20	1	0.000109233	0.515	0	0	-8.63862	16	22	8	CDS		0	0
hsa-miR-514a-5p	NM_001195107	TLR10	503	517	0.846154	-16.1	1	0.0328751	0.632	0	0	-10.198	12	14	9	CDS		0	0
hsa-miR-514a-5p	NM_001195106	TLR10	472	519	0.923077	-20	1	0.000109233	0.515	0	0	-8.63862	16	22	8	CDS		0	0
hsa-miR-514a-5p	NM_001195106	TLR10	631	645	0.846154	-16.1	1	0.0328751	0.632	0	0	-10.198	12	14	9	CDS		0	0
hsa-miR-514a-5p	NM_030956	TLR10	661	708	0.923077	-20	1	0.000109233	0.515	0	0	-8.63862	16	22	8	CDS		0	0
hsa-miR-514a-5p	NM_030956	TLR10	820	834	0.846154	-16.1	1	0.0328751	0.632	0	0	-10.198	12	14	9	CDS		0	0
hsa-miR-514a-5p	NM_003263	TLR1	49	78	1	-21	1	0.00351189	0.603	0	0	-6.01339	13	15	13	5UTR		0	0
hsa-miR-514a-5p	NM_138389	FAM114A1	2449	2492	0.846154	-19.9	1	0.000510032	0.603	0	0	-3.79332	21	43	15	3UTR		0	0
hsa-miR-514a-5p	NM_138389	FAM114A1	3826	3871	0.846154	-20.1	1	0.000685868	0.515	0	0	-4.957	15	39	10	3UTR		0	0
hsa-miR-514a-5p	NM_001330764	FAM114A1	2093	2136	0.846154	-19.9	1	0.000510032	0.603	0	0	-3.79332	21	43	15	3UTR		0	0
hsa-miR-514a-5p	NM_001330764	FAM114A1	3456	3515	0.846154	-20.1	1	0.000685868	0.515	0	0	-4.957	15	39	10	3UTR		0	0
hsa-miR-514a-5p	NM_001007075	KLHL5	2577	2599	0.923077	-20.5	1	0.000462327	0.647	0	0	-10.9252	17	22	8	3UTR		0	0
hsa-miR-514a-5p	NM_001007075	KLHL5	922	944	0.846154	-18.9	1	0.000691614	0.544	0	0	-14.4376	16	22	7	CDS		0	0
hsa-miR-514a-5p	NM_001171654	KLHL5	2100	2122	0.923077	-20.5	1	0.000462327	0.647	0	0	-10.9252	17	22	8	3UTR		0	0
hsa-miR-514a-5p	NM_001171654	KLHL5	445	467	0.846154	-18.9	1	0.000691614	0.544	0	0	-14.4376	16	22	7	CDS		0	0
hsa-miR-514a-5p	NM_015990	KLHL5	2639	2661	0.923077	-20.5	1	0.000462327	0.647	0	0	-10.9252	17	22	8	3UTR		0	0
hsa-miR-514a-5p	NM_015990	KLHL5	984	1006	0.846154	-18.9	1	0.000691614	0.544	0	0	-14.4376	16	22	7	CDS		0	0
hsa-miR-514a-5p	NM_199039	KLHL5	2456	2478	0.923077	-20.5	1	0.000462327	0.647	0	0	-10.9252	17	22	8	3UTR		0	0
hsa-miR-514a-5p	NM_199039	KLHL5	801	823	1	-18.9	1	0.000736288	0.574	0	0	-14.4376	16	22	7	CDS		0	0
hsa-miR-514a-5p	NM_025132	WDR19	4298	4313	0.846154	-17.2	1	0.000181015	0.5	0	0	-7.37138	12	15	8	3UTR		0	0
hsa-miR-514a-5p	NM_175737	KLB	243	264	0.846154	-16.9	1	0.00240424	0.603	0	0	-4.957	15	21	9	CDS		0	0
hsa-miR-514a-5p	NM_001184701	UGDH	774	806	0.923077	-17.1	1	0.0038825	0.588	0	0	-5.19005	16	32	9	CDS		0	0
hsa-miR-514a-5p	NM_005339	UBE2K	2711	2748	0.846154	-18.8	1	0.00037639	0.603	0	0	-8.11448	16	21	8	3UTR		0	0
hsa-miR-514a-5p	NM_005339	UBE2K	3433	3465	0.923077	-18.6	1	8.84928e-05	0.544	0	0	-4.957	14	21	6	3UTR		0	0
hsa-miR-514a-5p	NM_001111112	UBE2K	2582	2619	0.846154	-18.8	1	0.00037639	0.603	0	0	-8.11448	16	21	8	3UTR		0	0
hsa-miR-514a-5p	NM_001111112	UBE2K	3304	3336	0.923077	-18.6	1	8.84928e-05	0.544	0	0	-4.957	14	21	6	3UTR		0	0
hsa-miR-514a-5p	NM_001312646	UBE2K	2528	2565	0.846154	-18.8	1	0.00037639	0.603	0	0	-8.11448	16	21	8	3UTR		0	0
hsa-miR-514a-5p	NM_001312646	UBE2K	3250	3282	0.923077	-18.6	1	8.84928e-05	0.544	0	0	-4.957	14	21	6	3UTR		0	0
hsa-miR-514a-5p	NM_001111113	UBE2K	2558	2595	0.846154	-18.8	1	0.00037639	0.603	0	0	-8.11448	16	21	8	3UTR		0	0
hsa-miR-514a-5p	NM_001111113	UBE2K	3280	3312	0.923077	-18.6	1	8.84928e-05	0.544	0	0	-4.957	14	21	6	3UTR		0	0
hsa-miR-514a-5p	NM_001100399	PDS5A	5794	5817	0.923077	-21.7	1	0.169458	0.676	0	0	-13.6656	18	23	7	3UTR		0	0
hsa-miR-514a-5p	NM_001100399	PDS5A	5905	5937	0.923077	-20.6	1	0.0146152	0.515	0	0	-5.08246	21	32	8	3UTR		0	0
hsa-miR-514a-5p	NM_001100399	PDS5A	2562	2575	1	-19.1	1	0.00181625	0.559	0	0	-8.23913	11	13	6	CDS		0	0
hsa-miR-514a-5p	NM_001100400	PDS5A	223	235	0.923077	-18.2	1	0.000740478	0.309	0	0	-6.98189	11	12	11	5UTR		0	0
hsa-miR-514a-5p	NM_018177	N4BP2	4081	4096	1	-18.7	1	0.0111459	0.662	0	0	-8.25873	14	15	14	CDS		0	0
hsa-miR-514a-5p	NM_153366	SVEP1	10793	10814	0.923077	-22.2	1	0.000137147	0.412	4.90667	4.54301	-7.48864	17	21	7	CDS		0	0
hsa-miR-514a-5p	NM_153366	SVEP1	6423	6437	1	-19.2	1	0.00260735	0.426	1.20973	2.67875	-5.9255	12	14	9	CDS		0	0
hsa-miR-514a-5p	XM_011518520	OR2K2	1565	1584	0.846154	-21.5	1	0.000117293	0.544	0	0	-14.5224	16	19	8	3UTR		0	0
hsa-miR-514a-5p	XM_011518520	OR2K2	989	1006	1	-17.8	1	0.00357936	0.632	0	0	-7.3076	14	17	7	CDS		0	0
hsa-miR-514a-5p	NM_205859	OR2K2	821	838	1	-17.8	1	0.00357936	0.632	0	0	-7.3076	14	17	7	CDS		0	0
hsa-miR-514a-5p	XM_005251854	KIAA0368	3923	3938	0.961538	-17.8	1	0.0426332	0.676	0	0	-4.90607	14	15	14	CDS		0	0
hsa-miR-514a-5p	XM_005251854	KIAA0368	2664	2682	0.923077	-18.2	1	0.00115068	0.559	0	0	-5.52986	14	18	9	CDS		0	0
hsa-miR-514a-5p	NM_133464	ZNF483	2433	2467	1	-26	1	0.00120642	0.529	0	0	-6.48426	18	21	11	CDS		0	0
hsa-miR-514a-5p	NM_001015882	DNAJC25	1780	1797	0.846154	-17	1	3.19276e-06	0.574	0	0	-5.76291	13	17	8	3UTR		0	0
hsa-miR-514a-5p	NM_003358	UGCG	3786	3800	1	-16	1	0.000491626	0.662	0	0	-8.56007	11	14	6	3UTR		0	0
hsa-miR-514a-5p	NM_022486	SUSD1	1736	1765	0.846154	-21.1	1	0.000389501	0.456	0	0	-9.86134	13	16	8	CDS		0	0
hsa-miR-514a-5p	NM_001282640	SUSD1	1736	1765	0.846154	-21.1	1	0.000389501	0.456	0	0	-9.86134	13	16	8	CDS		0	0
hsa-miR-514a-5p	NM_001282643	SUSD1	1736	1765	0.846154	-21.1	1	0.000389501	0.456	0	0	-9.86134	13	16	8	CDS		0	0
hsa-miR-514a-5p	NM_001244896	PTBP3	5599	5614	0.923077	-16.2	1	0.0250336	0.676	0	0	-6.24613	13	15	10	3UTR		0	0
hsa-miR-514a-5p	NM_001163788	PTBP3	5769	5784	0.923077	-16.2	1	0.0250336	0.676	0	0	-6.24613	13	15	10	3UTR		0	0
hsa-miR-514a-5p	NM_005156	PTBP3	5794	5809	0.923077	-16.2	1	0.0250336	0.676	0	0	-6.24613	13	15	10	3UTR		0	0
hsa-miR-514a-5p	NM_001163790	PTBP3	5803	5818	0.923077	-16.2	1	0.0250336	0.676	0	0	-6.24613	13	15	10	3UTR		0	0
hsa-miR-514a-5p	NM_001244898	PTBP3	5808	5823	0.923077	-16.2	1	0.0250336	0.676	0	0	-6.24613	13	15	10	3UTR		0	0
hsa-miR-514a-5p	NM_032303	HSDL2	2282	2302	0.846154	-20.5	1	0.00203025	0.588	0	0	-7.05635	16	20	7	3UTR		0	0
hsa-miR-514a-5p	NM_032303	HSDL2	2040	2062	0.923077	-17.6	1	0.00136907	0.706	0	0	-8.79494	16	22	12	3UTR		0	0
hsa-miR-514a-5p	NM_032303	HSDL2	1222	1274	0.846154	-17.8	1	0.0160003	0.529	0	0	-9.58131	15	20	9	CDS		0	0
hsa-miR-514a-5p	NM_001195822	HSDL2	2063	2083	0.846154	-20.5	1	0.00203025	0.588	0	0	-7.05635	16	20	7	3UTR		0	0
hsa-miR-514a-5p	NM_001195822	HSDL2	1821	1843	0.923077	-17.6	1	0.00136907	0.706	0	0	-8.79494	16	22	12	3UTR		0	0
hsa-miR-514a-5p	NM_001195822	HSDL2	1003	1055	0.846154	-17.8	1	0.0160003	0.529	0	0	-9.58131	15	20	9	CDS		0	0
hsa-miR-514a-5p	NM_001287036	KIAA1958	2113	2131	0.846154	-17.4	1	1.13728e-06	0.456	0	0	-6.74884	17	18	17	CDS		0	0
hsa-miR-514a-5p	NM_133465	KIAA1958	2029	2047	0.846154	-17.4	1	1.13728e-06	0.456	0	0	-6.74884	17	18	17	CDS		0	0
hsa-miR-514a-5p	XM_011518311	KIAA1958	6319	6339	1	-20.7	1	0.0107806	0.662	0	0	-3.79332	16	20	8	3UTR		0	0
hsa-miR-514a-5p	XM_011518311	KIAA1958	13761	13805	0.846154	-19.3	1	0.00107105	0.603	0	0	-6.6181	15	22	11	3UTR		0	0
hsa-miR-514a-5p	NM_001329589	INIP	1432	1457	0.846154	-19.1	1	0.000121448	0.5	0	0	-3.93757	17	25	7	3UTR		0	0
hsa-miR-514a-5p	NM_001329589	INIP	267	283	0.846154	-18.6	1	0.0128873	0.515	0	0	-8.79368	14	16	11	CDS		0	0
hsa-miR-514a-5p	NM_021218	INIP	1513	1538	0.846154	-19.1	1	0.000121448	0.5	0	0	-3.93757	17	25	7	3UTR		0	0
hsa-miR-514a-5p	NM_021218	INIP	348	364	0.846154	-18.6	1	0.0128873	0.515	0	0	-8.79368	14	16	11	CDS		0	0
hsa-miR-514a-5p	NM_033051	SLC46A2	185	203	1	-18.3	1	0.0197368	0.456	0	0	-8.81344	13	18	8	5UTR		0	0
hsa-miR-514a-5p	NM_001101338	ZNF883	212	255	0.923077	-17.9	1	0.00341844	0.485	0	0	-7.2559	13	18	6	5UTR		0	0
hsa-miR-514a-5p	NM_003408	ZFP37	93	120	0.846154	-21	1	7.71885e-05	0.324	0	0	-11.3358	13	17	7	5UTR		0	0
hsa-miR-514a-5p	NM_001282518	ZFP37	93	120	0.846154	-21	1	7.71885e-05	0.324	0	0	-11.3358	13	17	7	5UTR		0	0
hsa-miR-514a-5p	NM_001282515	ZFP37	93	120	0.846154	-21	1	7.71885e-05	0.324	0	0	-11.3358	13	17	7	5UTR		0	0
hsa-miR-514a-5p	NM_001860	SLC31A2	1607	1622	0.923077	-16.2	1	0.00991772	0.647	0	0	-8.10683	12	15	10	3UTR		0	0
hsa-miR-514a-5p	NM_015258	FKBP15	4059	4074	0.923077	-17.7	1	0.00298378	0.559	0	0	-7.80367	13	15	8	3UTR		0	0
hsa-miR-514a-5p	NM_015258	FKBP15	3159	3176	0.846154	-17.7	1	3.05827e-05	0.485	0	0	-7.46919	14	17	11	CDS		0	0
hsa-miR-514a-5p	NM_001859	SLC31A1	3082	3104	0.923077	-20.7	1	0.000609528	0.588	0	0	-8.10683	17	22	10	3UTR		0	0
hsa-miR-514a-5p	NM_001859	SLC31A1	4680	4699	0.884615	-19.7	1	0.000589044	0.662	0	0	-6.87023	16	19	10	3UTR		0	0
hsa-miR-514a-5p	NM_004697	PRPF4	90	105	0.846154	-18.7	1	2.39684e-08	0.324	0	0	-8.01482	12	15	8	5UTR		0	0
hsa-miR-514a-5p	NM_001244926	PRPF4	90	105	0.846154	-18.7	1	6.80987e-09	0.324	0	0	-8.01482	12	15	8	5UTR		0	0
hsa-miR-514a-5p	XM_011518220	RNF183	1173	1199	0.923077	-18.7	1	5.54389e-07	0.353	0	0	-8.58769	12	15	10	5UTR		0	0
hsa-miR-514a-5p	XM_006716952	RNF183	461	505	1	-23.8	1	0.00908965	0.632	0	0	-7.80367	17	22	9	5UTR		0	0
hsa-miR-514a-5p	NM_145051	RNF183	20	46	0.923077	-18.7	1	1.19848e-06	0.353	0	0	-8.58769	12	15	10	5UTR		0	0
hsa-miR-514a-5p	NM_000031	ALAD	2413	2430	1	-17.8	1	0.00148193	0.618	0	0	-4.17062	15	17	11	3UTR		0	0
hsa-miR-514a-5p	NM_001278629	C9orf43	1908	1923	0.923077	-17.2	1	4.98261e-07	0.426	0	0	-6.78234	11	13	11	3UTR		0	0
hsa-miR-514a-5p	NM_152786	C9orf43	1981	1996	0.923077	-17.2	1	4.98261e-07	0.426	0	0	-6.78234	11	13	11	3UTR		0	0
hsa-miR-514a-5p	NM_144488	RGS3	2053	2067	1	-18.7	1	0.000871022	0.426	0	0	-7.73085	13	14	13	CDS		0	0
hsa-miR-514a-5p	NM_017790	RGS3	1609	1623	1	-18.7	1	0.000871022	0.426	0	0	-7.73085	13	14	13	CDS		0	0
hsa-miR-514a-5p	NM_130795	RGS3	1149	1163	1	-18.7	1	0.000871022	0.426	0	0	-7.73085	13	14	13	CDS		0	0
hsa-miR-514a-5p	NM_001276261	RGS3	1149	1163	1	-18.7	1	0.000871022	0.426	0	0	-7.73085	13	14	13	CDS		0	0
hsa-miR-514a-5p	NM_134427	RGS3	337	388	1	-22	1	1.1178e-05	0.456	0	0	-6.1952	13	16	12	5UTR		0	0
hsa-miR-514a-5p	NM_001318042	ZNF618	1747	1772	1	-21.6	1	5.78272e-05	0.397	0	0	-5.72941	15	18	13	CDS		0	0
hsa-miR-514a-5p	NM_001318042	ZNF618	8461	8486	0.846154	-20.2	1	0.000163254	0.647	0	0	-7.12766	18	25	6	3UTR		0	0
hsa-miR-514a-5p	NM_133374	ZNF618	1468	1493	1	-21.6	1	5.78272e-05	0.397	0	0	-5.72941	15	18	13	CDS		0	0
hsa-miR-514a-5p	NM_133374	ZNF618	8182	8207	0.846154	-20.2	1	0.000163254	0.647	0	0	-7.12766	18	25	6	3UTR		0	0
hsa-miR-514a-5p	NM_001318040	ZNF618	1648	1673	1	-21.6	1	5.78272e-05	0.397	0	0	-5.72941	15	18	13	CDS		0	0
hsa-miR-514a-5p	NM_001318040	ZNF618	8362	8387	0.846154	-20.2	1	0.000163254	0.647	0	0	-7.12766	18	25	6	3UTR		0	0
hsa-miR-514a-5p	XM_024447408	KIF12	546	564	0.846154	-18	1	0.0683208	0.382	0	0	-12.9192	13	18	7	5UTR		0	0
hsa-miR-514a-5p	NM_138424	KIF12	9	49	0.846154	-17.7	1	0.000266194	0.353	0	0	-11.1655	14	19	8	5UTR		0	0
hsa-miR-514a-5p	NM_032888	COL27A1	5292	5314	0.923077	-17.8	1	3.21152e-05	0.456	0	0	-5.52986	17	22	10	CDS		0	0
hsa-miR-514a-5p	NM_001317952	AKNA	1266	1305	0.923077	-21.5	1	2.80803e-07	0.279	0	0	-7.21971	13	16	7	CDS		0	0
hsa-miR-514a-5p	NM_030767	AKNA	1653	1692	0.923077	-21.5	1	2.80803e-07	0.279	0	0	-7.21971	13	16	7	CDS		0	0
hsa-miR-514a-5p	NM_001317950	AKNA	1708	1747	0.923077	-21.5	1	2.80803e-07	0.279	0	0	-7.21971	13	16	7	CDS		0	0
hsa-miR-514a-5p	XM_011519066	AKNA	1720	1766	0.923077	-21.5	1	2.80803e-07	0.279	0	0	-7.21971	13	16	7	CDS		0	0
hsa-miR-514a-5p	NM_015404	WHRN	3166	3199	1	-25.5	1	0.00327853	0.397	0	0	-6.19951	17	20	10	CDS		0	0
hsa-miR-514a-5p	NM_001083885	WHRN	2002	2035	1	-25.5	1	0.00327853	0.397	0	0	-6.19951	17	20	10	CDS		0	0
hsa-miR-514a-5p	NM_001346890	WHRN	2489	2522	1	-25.5	1	0.00327853	0.397	0	0	-6.19951	17	20	10	CDS		0	0
hsa-miR-514a-5p	NM_004888	ATP6V1G1	1351	1371	1	-24.2	1	0.00086109	0.5	0	0	-6.24613	17	20	10	3UTR		0	0
hsa-miR-514a-5p	NM_005118	TNFSF15	5591	5607	0.846154	-18.4	1	0.000295561	0.485	0	0	-6.87023	13	16	6	3UTR		0	1
hsa-miR-514a-5p	NM_005118	TNFSF15	892	917	0.846154	-18.1	1	0.028152	0.691	0	0	-5.08246	19	25	7	3UTR		0	1
hsa-miR-514a-5p	NM_005118	TNFSF15	5920	5944	0.846154	-18.1	1	0.211098	0.588	0	0	-4.957	15	24	8	3UTR		0	1
hsa-miR-514a-5p	NM_005118	TNFSF15	5396	5412	1	-18	1	2.4082e-06	0.471	0	0	-6.01339	13	16	7	3UTR		0	1
hsa-miR-514a-5p	NM_001252290	TNFSF8	643	664	0.923077	-19.3	1	0.00421682	0.559	0	0	-4.52877	17	21	10	CDS		0	0
hsa-miR-514a-5p	NM_001244	TNFSF8	3675	3692	0.923077	-21.5	1	8.85953e-05	0.603	0	0	-5.33701	15	17	10	3UTR		0	0
hsa-miR-514a-5p	NM_001244	TNFSF8	1954	1971	0.923077	-18.9	1	2.96163e-05	0.544	0	0	-8.54503	13	17	6	3UTR		0	0
hsa-miR-514a-5p	NM_002581	PAPPA	7522	7567	0.923077	-22.5	1	0.0308758	0.485	0	0	-6.51454	15	18	9	3UTR		0	0
hsa-miR-514a-5p	NM_002581	PAPPA	3891	3910	0.923077	-20.3	1	6.08898e-08	0.368	0	0	-5.48126	15	19	6	CDS		0	0
hsa-miR-514a-5p	NM_002581	PAPPA	6414	6438	0.846154	-19.9	1	6.57912e-05	0.618	0	0	-10.6166	17	24	7	3UTR		0	0
hsa-miR-514a-5p	NM_014010	ASTN2	667	679	0.846154	-19.8	1	0.000183082	0.324	0	0	-7.48304	11	12	11	CDS		0	0
hsa-miR-514a-5p	NM_014010	ASTN2	2425	2442	0.923077	-19.2	1	1.74266e-07	0.324	0	0	-8.14709	14	17	12	CDS		0	0
hsa-miR-514a-5p	NM_198186	ASTN2	196	233	0.846154	-19	1	4.92433e-05	0.485	0	0	-7.61919	14	17	12	5UTR		0	0
hsa-miR-514a-5p	NM_003266	TLR4	2614	2650	0.846154	-22	1	0.000139049	0.529	0	0	-4.957	20	36	8	CDS		0	0
hsa-miR-514a-5p	NM_003266	TLR4	1961	1991	0.846154	-20	1	0.0538378	0.603	0	0	-4.17062	15	23	11	CDS		0	0
hsa-miR-514a-5p	NM_138554	TLR4	2494	2530	0.846154	-22	1	0.000139049	0.529	0	0	-4.957	20	36	8	CDS		0	0
hsa-miR-514a-5p	NM_138554	TLR4	1841	1871	0.846154	-20	1	0.0538378	0.603	0	0	-4.17062	15	23	11	CDS		0	0
hsa-miR-514a-5p	NM_001272039	CDK5RAP2	3931	3961	1	-21.6	1	2.03776e-06	0.456	0	0	-7.80367	14	19	9	CDS		0	0
hsa-miR-514a-5p	NM_001011649	CDK5RAP2	4621	4651	1	-21.6	1	2.03776e-06	0.456	0	0	-7.80367	14	19	9	CDS		0	0
hsa-miR-514a-5p	NM_018249	CDK5RAP2	4621	4651	1	-21.6	1	2.03776e-06	0.456	0	0	-7.80367	14	19	9	CDS		0	0
hsa-miR-514a-5p	XM_017014924	CDK5RAP2	3595	3625	1	-21.6	1	2.03776e-06	0.456	0	0	-7.80367	14	19	9	CDS		0	0
hsa-miR-514a-5p	NM_001080497	MEGF9	717	735	1	-20	1	0.00023914	0.412	0	0	-6.9954	14	18	10	CDS		0	0
hsa-miR-514a-5p	NM_001270427	PSMD5	416	432	0.923077	-15.7	1	0.0274754	0.618	0	0	-6.74759	12	16	7	CDS		0	0
hsa-miR-514a-5p	NM_005047	PSMD5	416	432	0.923077	-15.7	1	0.0274754	0.618	0	0	-6.74759	12	16	7	CDS		0	0
hsa-miR-514a-5p	NM_001190945	TRAF1	743	763	0.923077	-20.9	1	2.8415e-05	0.426	0	0	-7.57093	17	20	7	CDS		0	0
hsa-miR-514a-5p	NM_001190945	TRAF1	205	220	1	-20.9	1	0.000626779	0.5	0	0	-9.02428	12	15	7	5UTR		0	0
hsa-miR-514a-5p	NM_001190945	TRAF1	1385	1424	0.923077	-20.6	1	1.55872e-05	0.426	0	0	-3.93757	17	36	12	CDS		0	0
hsa-miR-514a-5p	NM_005658	TRAF1	890	910	0.923077	-20.9	1	2.8415e-05	0.426	0	0	-7.57093	17	20	7	CDS		0	0
hsa-miR-514a-5p	NM_005658	TRAF1	352	367	1	-20.9	1	0.000626779	0.5	0	0	-9.02428	12	15	7	5UTR		0	0
hsa-miR-514a-5p	NM_005658	TRAF1	1532	1571	0.923077	-20.6	1	1.55872e-05	0.426	0	0	-3.93757	17	36	12	CDS		0	0
hsa-miR-514a-5p	NM_001190947	TRAF1	155	175	0.923077	-20.9	1	2.8415e-05	0.426	0	0	-7.57093	17	20	7	5UTR		0	0
hsa-miR-514a-5p	NM_001190947	TRAF1	797	836	0.923077	-20.6	1	1.55872e-05	0.426	0	0	-3.93757	17	36	12	CDS		0	0
hsa-miR-514a-5p	NM_001190947	TRAF1	2015	2031	0.923077	-18.2	1	0.000113895	0.471	0	0	-8.10683	13	16	10	3UTR		0	0
hsa-miR-514a-5p	NM_001735	C5	2329	2343	1	-18.8	1	0.000266793	0.559	0	0	-6.51454	13	14	13	CDS		0	0
hsa-miR-514a-5p	XM_005251679	CNTRL	283	299	0.923077	-17.3	1	0.000787921	0.485	0	0	-6.9954	14	16	10	5UTR		0	0
hsa-miR-514a-5p	NM_016322	RAB14	1408	1426	0.923077	-16.5	0	0.199509	0.5	0	0	-18.6244	15	18	7	3UTR		0	0
hsa-miR-514a-5p	NM_001258030	GSN	10	25	0.846154	-17.1	1	0.0016817	0.463	0	0	-6.87023	14	15	14	5UTR		0	0
hsa-miR-514a-5p	NM_198194	STOM	907	920	0.923077	-17.5	1	0.0089813	0.588	0	0	-8.01482	12	13	12	3UTR		0	0
hsa-miR-514a-5p	NM_004099	STOM	1402	1415	0.923077	-17.5	1	0.0089813	0.588	0	0	-8.01482	12	13	12	3UTR		0	0
hsa-miR-514a-5p	NM_032552	DAB2IP	2137	2160	0.846154	-19.9	1	4.80807e-06	0.441	0	0	-6.6181	16	23	9	CDS		0	0
hsa-miR-514a-5p	NM_032552	DAB2IP	390	410	0.846154	-18.3	1	5.3186e-05	0.338	0	0	-5.08276	15	20	9	CDS		0	0
hsa-miR-514a-5p	XM_005251719	DAB2IP	2229	2252	0.846154	-19.9	1	4.80807e-06	0.441	0	0	-6.6181	16	23	9	CDS		0	0
hsa-miR-514a-5p	XM_005251719	DAB2IP	482	502	0.846154	-18.3	1	5.3186e-05	0.338	0	0	-5.08276	15	20	9	CDS		0	0
hsa-miR-514a-5p	XM_024447417	DAB2IP	2238	2261	0.846154	-19.9	1	4.80807e-06	0.441	0	0	-6.6181	16	23	9	CDS		0	0
hsa-miR-514a-5p	XM_024447417	DAB2IP	491	511	0.846154	-18.3	1	5.20772e-05	0.338	0	0	-5.08276	15	20	9	CDS		0	0
hsa-miR-514a-5p	NM_138709	DAB2IP	1909	1932	0.846154	-19.9	1	4.80807e-06	0.441	0	0	-6.6181	16	23	9	CDS		0	0
hsa-miR-514a-5p	NM_138709	DAB2IP	162	182	0.846154	-18.3	1	5.2064e-05	0.338	0	0	-5.08276	15	20	9	CDS		0	0
hsa-miR-514a-5p	NM_001139442	TTLL11	1811	1836	0.923077	-19.5	1	0.000375539	0.529	0	0	-6.78234	16	25	9	CDS		0	0
hsa-miR-514a-5p	NM_001139442	TTLL11	1642	1668	0.923077	-18.8	1	3.99344e-05	0.456	0	0	-7.78178	15	26	8	CDS		0	0
hsa-miR-514a-5p	NM_194252	TTLL11	1653	1668	1	-17.3	1	3.99099e-05	0.456	0	0	-5.9255	12	15	8	CDS		0	0
hsa-miR-514a-5p	NM_014222	NDUFA8	338	383	0.923077	-20.3	1	0.000475103	0.603	0	0	-8.51314	12	16	6	CDS		0	0
hsa-miR-514a-5p	NM_033117	RBM18	1876	1903	0.923077	-18.5	1	0.0157282	0.647	0	0	-8.4155	18	27	9	3UTR		0	0
hsa-miR-514a-5p	NM_138777	MRRF	774	826	0.923077	-19.7	1	0.00768815	0.529	0	0	-4.99396	20	52	10	CDS		0	0
hsa-miR-514a-5p	NM_199177	MRRF	774	826	0.923077	-19.7	1	0.00768815	0.529	0	0	-4.99396	20	52	10	CDS		0	0
hsa-miR-514a-5p	NM_001173512	MRRF	618	670	0.923077	-19.7	1	0.00768815	0.529	0	0	-4.99396	20	52	10	CDS		0	0
hsa-miR-514a-5p	NM_001346343	MRRF	685	737	0.923077	-19.7	1	0.00768815	0.529	0	0	-4.99396	20	52	10	CDS		0	0
hsa-miR-514a-5p	NM_001271368	PTGS1	2253	2274	0.923077	-23.3	1	0.0107841	0.471	0	0	-8.00486	19	21	16	3UTR		0	1
hsa-miR-514a-5p	NM_001271368	PTGS1	1547	1569	0.846154	-18.7	1	0.0171815	0.485	0	0	-12.1981	18	22	10	CDS		0	1
hsa-miR-514a-5p	NM_001271166	PTGS1	2031	2052	0.923077	-23.3	1	0.0107841	0.471	0	0	-8.00486	19	21	16	3UTR		0	1
hsa-miR-514a-5p	NM_001271166	PTGS1	1325	1347	0.846154	-18.7	1	0.0171815	0.485	0	0	-12.1981	18	22	10	CDS		0	1
hsa-miR-514a-5p	NM_000962	PTGS1	1916	1937	0.923077	-23.3	1	0.0107841	0.471	0	0	-8.00486	19	21	16	3UTR		0	1
hsa-miR-514a-5p	NM_000962	PTGS1	1099	1121	0.846154	-18.7	1	0.0171815	0.485	0	0	-12.1981	18	22	10	CDS		0	1
hsa-miR-514a-5p	NM_080591	PTGS1	1805	1826	0.923077	-23.3	1	0.0107841	0.471	0	0	-8.00486	19	21	16	3UTR		0	1
hsa-miR-514a-5p	NM_080591	PTGS1	1099	1121	0.846154	-18.7	1	0.0171815	0.485	0	0	-12.1981	18	22	10	CDS		0	1
hsa-miR-514a-5p	NM_001271164	PTGS1	1772	1793	0.923077	-23.3	1	0.0107841	0.471	0	0	-8.00486	19	21	16	3UTR		0	1
hsa-miR-514a-5p	NM_001271164	PTGS1	955	977	0.846154	-18.7	1	0.0171815	0.485	0	0	-12.1981	18	22	10	CDS		0	1
hsa-miR-514a-5p	NM_001271165	PTGS1	1865	1886	0.923077	-23.3	1	0.0107841	0.471	0	0	-8.00486	19	21	16	3UTR		0	1
hsa-miR-514a-5p	NM_001271165	PTGS1	1048	1070	0.846154	-18.7	1	0.0171815	0.485	0	0	-12.1981	18	22	10	CDS		0	1
hsa-miR-514a-5p	NM_012363	OR1N1	49	61	1	-18	1	0.00587151	0.5	0	0	-8.75027	11	12	11	CDS		0	0
hsa-miR-514a-5p	NM_012363	OR1N1	68	82	0.923077	-17.4	1	0.00104845	0.515	0	0	-7.80367	12	14	9	CDS		0	0
hsa-miR-514a-5p	NM_001004450	OR1B1	19	38	1	-17.8	1	0.0299234	0.522	0	0	-10.5151	10	12	10	CDS		0	0
hsa-miR-514a-5p	NM_001001923	OR5C1	936	949	0.923077	-18.7	1	2.91769e-06	0.34	0	0	-7.16801	11	13	7	CDS		0	0
hsa-miR-514a-5p	NM_001100588	RC3H2	6283	6303	0.923077	-21.1	1	0.00140584	0.588	0	0	-5.81384	18	20	12	3UTR		0	0
hsa-miR-514a-5p	NM_001100588	RC3H2	1262	1286	1	-20.9	1	0.0924513	0.588	0	0	-8.10863	12	15	10	CDS		0	0
hsa-miR-514a-5p	NM_001100588	RC3H2	4093	4111	0.961538	-20.2	1	0.0052439	0.706	0	0	-6.51454	14	17	11	3UTR		0	0
hsa-miR-514a-5p	NM_018835	RC3H2	1247	1286	1	-20.9	1	0.0924513	0.588	0	0	-8.10863	12	15	10	CDS		0	0
hsa-miR-514a-5p	NM_018835	RC3H2	2217	2243	0.923077	-19.8	1	0.0813617	0.471	0	0	-6.6181	18	26	9	CDS		0	0
hsa-miR-514a-5p	NM_001354486	RC3H2	1247	1286	1	-20.9	1	0.0924513	0.588	0	0	-8.10863	12	15	10	CDS		0	0
hsa-miR-514a-5p	NM_012197	RABGAP1	1686	1708	0.948718	-20.5	1	0.000644664	0.574	0	0	-8.09616	17	22	7	CDS		0	0
hsa-miR-514a-5p	NM_005294	GPR21	189	211	0.846154	-17	1	0.0205372	0.456	0	0	-6.13885	13	16	7	5UTR		0	0
hsa-miR-514a-5p	NM_001171137	STRBP	3945	3967	0.846154	-17.7	1	0.0019227	0.691	0	0	-7.57093	16	22	8	3UTR		0	0
hsa-miR-514a-5p	NM_018387	STRBP	3962	3984	0.846154	-17.7	1	0.0019227	0.691	0	0	-7.57093	16	22	8	3UTR		0	0
hsa-miR-514a-5p	NM_173689	CRB2	1123	1138	0.923077	-19.2	1	0.00236234	0.397	0	0	-8.81344	12	15	7	CDS		0	0
hsa-miR-514a-5p	XM_005251934	CRB2	5975	6010	0.846154	-19.9	1	0.00116143	0.368	0	0	-5.81384	16	20	9	3UTR		0	0
hsa-miR-514a-5p	NM_020946	DENND1A	1441	1457	0.846154	-18.6	1	2.93954e-07	0.5	0	0	-11.8012	12	16	8	CDS		0	0
hsa-miR-514a-5p	NM_001352967	DENND1A	1400	1412	0.846154	-16.2	1	6.04359e-07	0.544	0	0	-8.72555	10	12	6	CDS		0	0
hsa-miR-514a-5p	NM_024820	DENND1A	1450	1462	0.846154	-16.2	1	6.04359e-07	0.544	0	0	-8.72555	10	12	6	CDS		0	0
hsa-miR-514a-5p	NM_001352968	DENND1A	1391	1407	0.846154	-18.6	1	2.93954e-07	0.5	0	0	-11.8012	12	16	8	CDS		0	0
hsa-miR-514a-5p	NM_001166167	NEK6	2311	2334	0.846154	-20	1	8.40974e-07	0.412	0	0	-9.33931	17	23	7	3UTR		0	0
hsa-miR-514a-5p	NM_001166167	NEK6	842	880	1	-18.8	1	0.000613644	0.471	0	0	-9.37406	16	23	8	CDS		0	0
hsa-miR-514a-5p	NM_001145001	NEK6	2529	2552	0.846154	-20	1	8.40974e-07	0.412	0	0	-9.33931	17	23	7	3UTR		0	0
hsa-miR-514a-5p	NM_001145001	NEK6	1060	1098	1	-18.8	1	0.000613644	0.471	0	0	-9.37406	16	23	8	CDS		0	0
hsa-miR-514a-5p	NM_014397	NEK6	2364	2387	0.846154	-20	1	8.40974e-07	0.412	0	0	-9.33931	17	23	7	3UTR		0	0
hsa-miR-514a-5p	NM_014397	NEK6	895	933	1	-18.8	1	0.000613644	0.471	0	0	-9.37406	16	23	8	CDS		0	0
hsa-miR-514a-5p	NM_001166168	NEK6	2306	2329	0.846154	-20	1	8.40974e-07	0.412	0	0	-9.33931	17	23	7	3UTR		0	0
hsa-miR-514a-5p	NM_001166168	NEK6	837	875	1	-18.8	1	0.000613644	0.471	0	0	-9.37406	16	23	8	CDS		0	0
hsa-miR-514a-5p	NM_001166171	NEK6	2478	2501	0.846154	-20	1	8.40974e-07	0.412	0	0	-9.33931	17	23	7	3UTR		0	0
hsa-miR-514a-5p	NM_001166171	NEK6	1009	1047	1	-18.8	1	0.000613644	0.471	0	0	-9.37406	16	23	8	CDS		0	0
hsa-miR-514a-5p	NM_001166170	NEK6	2313	2336	0.846154	-20	1	8.40974e-07	0.412	0	0	-9.33931	17	23	7	3UTR		0	0
hsa-miR-514a-5p	NM_001166170	NEK6	844	882	1	-18.8	1	0.000613644	0.471	0	0	-9.37406	16	23	8	CDS		0	0
hsa-miR-514a-5p	NM_001166169	NEK6	2315	2338	0.846154	-20	1	8.40974e-07	0.412	0	0	-9.33931	17	23	7	3UTR		0	0
hsa-miR-514a-5p	NM_001166169	NEK6	846	884	1	-18.8	1	0.000613644	0.471	0	0	-9.37406	16	23	8	CDS		0	0
hsa-miR-514a-5p	NM_002799	PSMB7	823	838	1	-17.3	1	0.000260453	0.529	0	0	-5.19005	13	15	7	CDS		0	0
hsa-miR-514a-5p	XM_006717348	ADGRD2	1651	1665	1	-20.8	1	0.000119378	0.397	0	0	-6.85115	13	14	13	CDS		0	0
hsa-miR-514a-5p	XM_006717348	ADGRD2	23	43	0.846154	-20.3	1	6.24084e-08	0.412	0	0	-9.02428	16	20	9	5UTR		0	0
hsa-miR-514a-5p	NM_004959	NR5A1	2789	2804	1	-20.6	1	2.54108e-05	0.368	0	0	-7.21971	13	15	7	3UTR		0	0
hsa-miR-514a-5p	NM_001489	NR6A1	2788	2836	1	-21.2	1	0.00103122	0.515	0	0	-5.45975	14	17	12	3UTR		0	0
hsa-miR-514a-5p	NM_001489	NR6A1	4439	4459	0.923077	-20.6	1	4.7501e-05	0.397	0	0	-4.99396	16	20	8	3UTR		0	0
hsa-miR-514a-5p	NM_001278546	NR6A1	2791	2839	1	-21.2	1	0.00103122	0.515	0	0	-5.45975	14	17	12	3UTR		0	0
hsa-miR-514a-5p	NM_001278546	NR6A1	4442	4462	0.923077	-20.6	1	4.7501e-05	0.397	0	0	-4.99396	16	20	8	3UTR		0	0
hsa-miR-514a-5p	NM_033334	NR6A1	2803	2851	1	-21.2	1	0.00103122	0.515	0	0	-5.45975	14	17	12	3UTR		0	0
hsa-miR-514a-5p	NM_033334	NR6A1	4454	4474	0.923077	-20.6	1	4.7501e-05	0.397	0	0	-4.99396	16	20	8	3UTR		0	0
hsa-miR-514a-5p	NM_182487	OLFML2A	3382	3397	0.846154	-20.3	1	1.0035e-08	0.279	0	0	-6.87023	12	15	6	3UTR		0	0
hsa-miR-514a-5p	NM_182487	OLFML2A	2893	2908	0.923077	-18.4	1	7.23375e-07	0.309	0	0	-5.76291	13	15	8	3UTR		0	0
hsa-miR-514a-5p	NM_001282715	OLFML2A	2801	2816	0.846154	-20.3	1	1.0035e-08	0.279	0	0	-6.87023	12	15	6	3UTR		0	0
hsa-miR-514a-5p	NM_001282715	OLFML2A	2312	2327	0.923077	-18.4	1	7.23375e-07	0.309	0	0	-5.76291	13	15	8	3UTR		0	0
hsa-miR-514a-5p	NM_001276374	WDR38	1173	1194	0.923077	-20.2	1	4.24714e-05	0.368	0	0	-8.33988	15	21	10	3UTR		0	0
hsa-miR-514a-5p	NM_001276374	WDR38	546	571	0.923077	-19.2	1	0.000728876	0.397	0	0	-5.81384	13	18	7	CDS		0	0
hsa-miR-514a-5p	NM_001045476	WDR38	1170	1191	0.923077	-20.2	1	4.24714e-05	0.368	0	0	-8.33988	15	21	10	3UTR		0	0
hsa-miR-514a-5p	NM_001045476	WDR38	546	571	0.923077	-19.2	1	0.000728876	0.397	0	0	-5.81384	13	18	7	CDS		0	0
hsa-miR-514a-5p	NM_001276376	WDR38	1120	1141	0.923077	-20.2	1	4.24714e-05	0.368	0	0	-8.33988	15	21	10	3UTR		0	0
hsa-miR-514a-5p	NM_001276376	WDR38	493	518	0.923077	-19.2	1	0.000728876	0.397	0	0	-5.81384	13	18	7	CDS		0	0
hsa-miR-514a-5p	NM_030978	ARPC5L	428	442	1	-17.2	1	0.0194627	0.426	0	0	-11.6925	11	14	8	5UTR		0	0
hsa-miR-514a-5p	NM_002077	GOLGA1	2456	2479	0.846154	-19.8	1	0.000646364	0.618	0	0	-10.9252	17	23	7	CDS		0	0
hsa-miR-514a-5p	NM_005347	HSPA5	3661	3677	0.923077	-17.1	1	7.45623e-05	0.544	0	0	-4.957	14	16	10	3UTR		0	0
hsa-miR-514a-5p	NM_001282680	GAPVD1	2736	2773	0.846154	-19.4	1	0.00127648	0.544	0	0	-7.75705	13	17	7	CDS		0	0
hsa-miR-514a-5p	NM_001330777	GAPVD1	2556	2593	0.846154	-19.4	1	0.00127648	0.544	0	0	-7.75705	13	17	7	CDS		0	0
hsa-miR-514a-5p	NM_001330778	GAPVD1	2570	2607	0.846154	-19.4	1	0.00127648	0.544	0	0	-7.75705	13	17	7	CDS		0	0
hsa-miR-514a-5p	NM_001282679	GAPVD1	2736	2773	0.846154	-19.4	1	0.00127648	0.544	0	0	-7.75705	13	17	7	CDS		0	0
hsa-miR-514a-5p	NM_015635	GAPVD1	2570	2607	0.846154	-19.4	1	0.00225889	0.632	0	0	-7.75705	13	17	7	CDS		0	0
hsa-miR-514a-5p	NM_001282681	GAPVD1	2507	2544	0.846154	-19.4	1	0.00127648	0.544	0	0	-7.75705	13	17	7	CDS		0	0
hsa-miR-514a-5p	NM_001354293	GAPVD1	2218	2251	1	-19.9	1	0.00105819	0.515	0	0	-3.93757	23	33	9	3UTR		0	0
hsa-miR-514a-5p	NM_006195	PBX3	2167	2208	1	-19.4	1	0.00010855	0.559	0	0	-5.76291	13	15	13	3UTR		0	0
hsa-miR-514a-5p	NM_001330782	PBX3	2054	2095	1	-19.4	1	0.00010855	0.559	0	0	-5.76291	13	15	13	3UTR		0	0
hsa-miR-514a-5p	XM_006717130	PBX3	2196	2237	1	-19.4	1	0.00010855	0.559	0	0	-5.76291	13	15	13	3UTR		0	0
hsa-miR-514a-5p	NM_001134778	PBX3	2081	2122	1	-19.4	1	0.00010855	0.559	0	0	-5.76291	13	15	13	3UTR		0	0
hsa-miR-514a-5p	NM_033446	MVB12B	1698	1717	1	-24.2	1	3.25844e-05	0.338	0	0	-4.957	18	19	18	3UTR		0	0
hsa-miR-514a-5p	NM_033446	MVB12B	1490	1511	0.923077	-21.1	1	4.56909e-06	0.294	0	0	-5.61866	12	14	12	3UTR		0	0
hsa-miR-514a-5p	NM_033446	MVB12B	1419	1435	0.923077	-19.6	1	6.00273e-05	0.353	0	0	-7.78178	14	16	8	3UTR		0	0
hsa-miR-514a-5p	NM_001011703	MVB12B	1894	1905	0.923077	-14.7	1	0.00853446	0.559	0	0	-7.96418	10	11	10	3UTR		0	0
hsa-miR-514a-5p	NM_001174146	LMX1B	4719	4734	0.923077	-18.8	1	6.50348e-05	0.441	0	0	-9.16064	13	15	10	3UTR		0	0
hsa-miR-514a-5p	NM_001174147	LMX1B	4707	4722	0.923077	-18.8	1	6.50348e-05	0.441	0	0	-9.16064	13	15	10	3UTR		0	0
hsa-miR-514a-5p	NM_002316	LMX1B	4686	4701	0.923077	-18.8	1	6.50348e-05	0.441	0	0	-9.16064	13	15	10	3UTR		0	0
hsa-miR-514a-5p	NM_014007	ZBTB43	2391	2433	1	-21.4	1	0.00248918	0.647	0	0	-4.79441	18	21	13	3UTR		0	0
hsa-miR-514a-5p	NM_001135776	ZBTB43	2268	2310	1	-21.4	1	0.00248918	0.647	0	0	-4.79441	18	21	13	3UTR		0	0
hsa-miR-514a-5p	NM_001099270	ZBTB34	5809	5857	1	-22.6	1	0.000767919	0.529	0	0	-3.93757	22	48	11	3UTR		0	0
hsa-miR-514a-5p	NM_014636	RALGPS1	6052	6069	1	-20.4	1	0.002377	0.529	0	0	-7.59341	15	17	12	3UTR		0	0
hsa-miR-514a-5p	NM_014636	RALGPS1	5505	5526	0.923077	-20	1	0.00240646	0.5	0	0	-6.19951	17	21	6	3UTR		0	0
hsa-miR-514a-5p	NM_014636	RALGPS1	4462	4486	0.923077	-19.5	1	0.0224756	0.603	0	0	-6.26997	13	17	9	3UTR		0	0
hsa-miR-514a-5p	NM_001190729	RALGPS1	1955	1995	0.846154	-20.4	1	5.63061e-06	0.412	0	0	-6.24613	16	19	10	3UTR		0	0
hsa-miR-514a-5p	NM_001190730	RALGPS1	377	389	0.846154	-17.3	1	6.31615e-07	0.353	0	0	-6.78234	11	12	11	CDS		0	0
hsa-miR-514a-5p	NM_001190728	RALGPS1	1692	1732	0.846154	-20.4	1	5.63061e-06	0.412	0	0	-6.24613	16	19	10	3UTR		0	0
hsa-miR-514a-5p	XM_017015350	RALGPS1	138	150	0.846154	-17.3	1	6.31615e-07	0.353	0	0	-6.78234	11	12	11	CDS		0	0
hsa-miR-514a-5p	NM_001286696	ZNF79	807	851	1	-19.6	1	0.00096259	0.456	0	0	-7.80367	12	15	9	CDS		0	0
hsa-miR-514a-5p	NM_001286698	ZNF79	755	788	0.923077	-17.5	1	0.000139606	0.441	0	0	-5.22671	15	26	6	CDS		0	0
hsa-miR-514a-5p	NM_001286697	ZNF79	833	853	1	-19.6	1	0.00096259	0.456	0	0	-7.80367	12	15	9	CDS		0	0
hsa-miR-514a-5p	NM_007135	ZNF79	700	744	1	-19.6	1	0.00096259	0.456	0	0	-7.80367	12	15	9	CDS		0	0
hsa-miR-514a-5p	NM_000976	RPL12	438	462	1	-19.4	1	0.00219919	0.544	0	0	-9.88456	15	24	7	CDS		0	0
hsa-miR-514a-5p	NM_001035534	FAM129B	3547	3559	0.923077	-16.4	1	0.00060463	0.324	0	0	-7.83873	10	12	6	3UTR		0	0
hsa-miR-514a-5p	NM_022833	FAM129B	3759	3771	0.923077	-16.4	1	0.00060463	0.324	0	0	-7.83873	10	12	6	3UTR		0	0
hsa-miR-514a-5p	NM_003165	STXBP1	3274	3321	0.923077	-20.3	1	0.000213314	0.471	0	0	-4.17062	15	18	11	3UTR		0	0
hsa-miR-514a-5p	NM_001032221	STXBP1	3148	3195	0.923077	-20.3	1	0.000213314	0.471	0	0	-4.17062	15	18	11	3UTR		0	0
hsa-miR-514a-5p	NM_001345979	PTRH1	742	759	0.923077	-17.3	1	9.02633e-05	0.456	0	0	-8.57351	14	17	11	3UTR		0	0
hsa-miR-514a-5p	NM_001345978	PTRH1	796	813	0.923077	-17.3	1	9.02633e-05	0.456	0	0	-8.57351	14	17	11	3UTR		0	0
hsa-miR-514a-5p	NM_001345977	PTRH1	749	766	0.923077	-17.3	1	9.02633e-05	0.456	0	0	-8.57351	14	17	11	3UTR		0	0
hsa-miR-514a-5p	NM_001002913	PTRH1	842	859	0.923077	-17.3	1	9.02633e-05	0.456	0	0	-8.57351	14	17	11	3UTR		0	0
hsa-miR-514a-5p	NM_144965	TTC16	271	285	1	-18.2	1	0.00291036	0.426	0	0	-5.9255	12	14	8	CDS		0	0
hsa-miR-514a-5p	NM_001134431	TOR2A	538	550	0.923077	-16.3	1	0.0108041	0.456	0	0	-7.46919	11	12	11	3UTR		0	0
hsa-miR-514a-5p	NM_130459	TOR2A	804	816	0.923077	-16.3	1	0.0108041	0.456	0	0	-7.46919	11	12	11	CDS		0	0
hsa-miR-514a-5p	NM_170600	SH2D3C	2847	2871	0.923077	-20.4	1	3.806e-05	0.412	0	0	-7.35355	15	17	15	3UTR		0	0
hsa-miR-514a-5p	NM_005489	SH2D3C	2382	2398	0.923077	-20.2	1	3.806e-05	0.412	0	0	-7.35355	15	16	15	3UTR		0	0
hsa-miR-514a-5p	NM_001252334	SH2D3C	2753	2769	0.923077	-20.2	1	3.806e-05	0.412	0	0	-7.35355	15	16	15	3UTR		0	0
hsa-miR-514a-5p	NM_001142532	SH2D3C	2488	2512	0.923077	-20.4	1	3.806e-05	0.412	0	0	-7.35355	15	17	15	3UTR		0	0
hsa-miR-514a-5p	NM_001142533	SH2D3C	2376	2400	0.923077	-20.4	1	3.806e-05	0.412	0	0	-7.35355	15	17	15	3UTR		0	0
hsa-miR-514a-5p	NM_001142534	SH2D3C	2348	2372	0.923077	-20.4	1	3.806e-05	0.412	0	0	-7.35355	15	17	15	3UTR		0	0
hsa-miR-514a-5p	XM_017014665	ST6GALNAC6	506	527	0.846154	-23.2	1	0.00215504	0.368	0	0	-15.7181	16	21	10	CDS		0	0
hsa-miR-514a-5p	XM_017014665	ST6GALNAC6	1536	1549	0.846154	-17.9	1	2.81725e-05	0.397	0	0	-7.82646	11	13	8	3UTR		0	0
hsa-miR-514a-5p	NM_001287002	ST6GALNAC6	440	461	0.846154	-23.2	1	0.00215504	0.368	0	0	-15.7181	16	21	10	CDS		0	0
hsa-miR-514a-5p	NM_001287002	ST6GALNAC6	8	24	0.923077	-19	1	2.53849e-05	0.472	0	0	-6.51454	13	16	7	5UTR		0	0
hsa-miR-514a-5p	NM_001287000	ST6GALNAC6	444	465	0.846154	-23.2	1	0.00215504	0.368	0	0	-15.7181	16	21	10	CDS		0	0
hsa-miR-514a-5p	NM_001286999	ST6GALNAC6	499	520	0.846154	-23.2	1	0.00215504	0.368	0	0	-15.7181	16	21	10	CDS		0	0
hsa-miR-514a-5p	NM_013443	ST6GALNAC6	499	520	0.846154	-23.2	1	0.00215504	0.368	0	0	-15.7181	16	21	10	CDS		0	0
hsa-miR-514a-5p	NM_001287001	ST6GALNAC6	469	490	0.846154	-23.2	1	0.00215504	0.368	0	0	-15.7181	16	21	10	CDS		0	0
hsa-miR-514a-5p	NM_175040	ST6GALNAC4	1318	1332	0.846154	-16.5	1	0.00718894	0.368	0	0	-7.86342	12	14	7	3UTR		0	0
hsa-miR-514a-5p	NM_175039	ST6GALNAC4	1405	1419	0.846154	-16.5	1	0.00718894	0.368	0	0	-7.86342	12	14	7	3UTR		0	0
hsa-miR-514a-5p	NM_001135219	PIP5KL1	1226	1256	0.923077	-20.2	1	4.47343e-06	0.279	0	0	-7.48304	11	13	11	CDS		0	0
hsa-miR-514a-5p	NM_173492	PIP5KL1	782	812	0.923077	-20.2	1	4.47343e-06	0.279	0	0	-7.48304	11	13	11	CDS		0	0
hsa-miR-514a-5p	NM_001035254	FAM102A	830	842	0.923077	-17.1	1	9.02143e-05	0.471	0	0	-6.78234	11	12	11	CDS		0	0
hsa-miR-514a-5p	NM_203305	FAM102A	312	324	0.923077	-17.1	1	9.02143e-05	0.471	0	0	-6.78234	11	12	11	CDS		0	0
hsa-miR-514a-5p	NM_001006641	SLC25A25	2883	2901	0.923077	-19.4	1	0.000430277	0.426	0	0	-4.957	14	18	7	3UTR		0	0
hsa-miR-514a-5p	NM_001006641	SLC25A25	941	957	1	-19.4	1	1.65604e-05	0.426	0	0	-7.27064	13	16	8	CDS		0	0
hsa-miR-514a-5p	NM_001330988	SLC25A25	2919	2937	0.923077	-19.4	1	0.000430277	0.426	0	0	-4.957	14	18	7	3UTR		0	0
hsa-miR-514a-5p	NM_001330988	SLC25A25	977	993	1	-19.4	1	1.65604e-05	0.426	0	0	-7.27064	13	16	8	CDS		0	0
hsa-miR-514a-5p	NM_001265614	SLC25A25	454	475	0.923077	-20.1	1	0.00307489	0.368	0	0	-8.51722	16	21	8	CDS		0	0
hsa-miR-514a-5p	NM_001265614	SLC25A25	3164	3182	0.923077	-19.4	1	0.000430277	0.426	0	0	-4.957	14	18	7	3UTR		0	0
hsa-miR-514a-5p	NM_001265614	SLC25A25	1222	1238	1	-19.4	1	1.65604e-05	0.426	0	0	-7.27064	13	16	8	CDS		0	0
hsa-miR-514a-5p	NM_001006642	SLC25A25	454	475	0.923077	-20.1	1	0.00307489	0.368	0	0	-8.51722	16	21	8	CDS		0	0
hsa-miR-514a-5p	NM_001006642	SLC25A25	3128	3146	0.923077	-19.4	1	0.000430277	0.426	0	0	-4.957	14	18	7	3UTR		0	0
hsa-miR-514a-5p	NM_001006642	SLC25A25	1186	1202	1	-19.4	1	1.65604e-05	0.426	0	0	-7.27064	13	16	8	CDS		0	0
hsa-miR-514a-5p	NM_052901	SLC25A25	2746	2764	0.923077	-19.4	1	0.000430277	0.426	0	0	-4.957	14	18	7	3UTR		0	0
hsa-miR-514a-5p	NM_052901	SLC25A25	804	820	1	-19.4	1	1.65604e-05	0.426	0	0	-7.27064	13	16	8	CDS		0	0
hsa-miR-514a-5p	NM_025072	PTGES2	489	505	0.846154	-17	1	8.14e-05	0.353	0	0	-7.2559	12	16	6	5UTR		0	0
hsa-miR-514a-5p	NM_005564	LCN2	350	362	0.846154	-16.2	1	0.0107985	0.574	0	0	-16.4904	11	12	11	CDS		0	0
hsa-miR-514a-5p	NM_001131015	CIZ1	1249	1260	0.923077	-18.6	1	0.0175184	0.441	0	0	-8.07147	10	11	10	CDS		0	0
hsa-miR-514a-5p	NM_012127	CIZ1	1249	1260	0.923077	-18.6	1	0.0175184	0.441	0	0	-8.07147	10	11	10	CDS		0	0
hsa-miR-514a-5p	NM_001257975	CIZ1	1301	1312	0.923077	-18.6	1	0.0175184	0.441	0	0	-8.07147	10	11	10	CDS		0	0
hsa-miR-514a-5p	XM_006717039	CIZ1	988	999	0.923077	-18.6	1	0.0175184	0.441	0	0	-8.07147	10	11	10	CDS		0	0
hsa-miR-514a-5p	NM_001257976	CIZ1	1093	1104	0.923077	-18.6	1	0.0175184	0.441	0	0	-8.07147	10	11	10	CDS		0	0
hsa-miR-514a-5p	NM_001131018	CIZ1	1137	1148	0.923077	-18.6	1	0.0175184	0.441	0	0	-8.07147	10	11	10	CDS		0	0
hsa-miR-514a-5p	NM_001131016	CIZ1	1209	1220	0.923077	-18.6	1	0.0175184	0.441	0	0	-8.07147	10	11	10	CDS		0	0
hsa-miR-514a-5p	XM_017014596	CIZ1	1196	1207	0.923077	-18.6	1	0.0175184	0.441	0	0	-8.07147	10	11	10	CDS		0	0
hsa-miR-514a-5p	XM_017014371	DNM1	2754	2770	1	-19	1	0.000794413	0.368	0	0	-4.84971	15	16	15	3UTR		0	0
hsa-miR-514a-5p	NM_004486	GOLGA2	3816	3841	0.846154	-22.1	1	7.1942e-06	0.618	0	0	-6.01339	19	25	13	3UTR		0	0
hsa-miR-514a-5p	NM_004486	GOLGA2	197	218	0.923077	-21.9	1	4.60414e-05	0.485	0	0	-8.6498	17	21	7	CDS		0	0
hsa-miR-514a-5p	NM_004486	GOLGA2	2551	2569	0.923077	-18	1	3.38274e-05	0.426	0	0	-6.93496	15	18	8	CDS		0	0
hsa-miR-514a-5p	NM_004486	GOLGA2	1625	1638	0.846154	-16.9	1	0.00695725	0.353	0	0	-7.48304	11	13	8	CDS		0	0
hsa-miR-514a-5p	NM_001318092	SWI5	386	427	0.846154	-19.5	1	0.0198387	0.485	0	0	-7.86061	19	41	8	CDS		0	0
hsa-miR-514a-5p	NM_001040011	SWI5	169	187	0.923077	-21.5	1	1.43675e-05	0.324	0	0	-13.6656	14	18	11	CDS		0	0
hsa-miR-514a-5p	NM_001040011	SWI5	645	686	0.846154	-19.5	1	0.0198387	0.485	0	0	-7.86061	19	41	8	CDS		0	0
hsa-miR-514a-5p	NM_016035	COQ4	75	111	0.846154	-20	1	8.57954e-05	0.412	0	0	-5.69245	20	36	12	5UTR		0	0
[truncated: 33,192 more rows]
