# Supplementary material for: circPRRC2A promotes angiogenesis and metastasis through epithelial-mesenchymal transition and upregulates TRPM3 in renal cell carcinoma
Source: Theranostics. 2020 Mar 15;10(10):4395–409. doi: 10.7150/thno.43239 (PMC7150475; doi:10.7150/thno.43239)
Supplement: Supplementary file 5 — Supplementary table 6. [file thnov10p4395s5.xlsx]

## Sheet: Supplementary Table 4 miRWalk_m
mirnaid	refseqid	genesymbol	start	end	bindingp	energy	seed	accessibility	au	phylopstem	phylopflank	me	number_of_pairings	binding_region_length	longest_consecutive_pairings	position	validated	TargetScan	miRDB
hsa-miR-6776-5p	NM_018225	SMU1	3332	3379	1	-27.7	1	0.00111648	0.5	-0.0728284	0.0956979	-4.76182	13	15	13	3UTR		0	0
hsa-miR-6776-5p	NM_014471	SPINK4	143	191	0.846154	-22.5	1	0.000716242	0.441	0	0	-5.48126	16	21	6	CDS		0	0
hsa-miR-6776-5p	NM_014471	SPINK4	241	260	0.923077	-20.5	1	0.000251531	0.544	0	0	-7.3076	15	19	7	CDS		0	0
hsa-miR-6776-5p	NM_014471	SPINK4	74	90	0.923077	-20	1	1.01314e-06	0.353	0	0	-9.34736	14	16	8	CDS		0	0
hsa-miR-6776-5p	NM_004323	BAG1	2303	2321	0.923077	-25.4	1	0.00439951	0.412	0	0	-7.37318	15	18	9	3UTR		0	0
hsa-miR-6776-5p	NM_004323	BAG1	3386	3406	0.923077	-23.4	1	0.00186358	0.426	0	0	-6.51454	14	20	10	3UTR		0	0
hsa-miR-6776-5p	NM_001172415	BAG1	2303	2321	0.923077	-25.4	1	0.00439951	0.412	0	0	-7.37318	15	18	9	3UTR		0	0
hsa-miR-6776-5p	NM_001172415	BAG1	3386	3406	0.923077	-23.4	1	0.00186358	0.426	0	0	-6.51454	14	20	10	3UTR		0	0
hsa-miR-6776-5p	NM_016410	CHMP5	1544	1565	1	-21.3	1	0.0202442	0.691	0	0	-8.40165	15	21	12	3UTR		0	0
hsa-miR-6776-5p	NM_016410	CHMP5	41	59	0.974359	-20.8	1	1.01317e-05	0.471	0	0	-11.2306	13	18	7	5UTR		0	0
hsa-miR-6776-5p	NM_016410	CHMP5	225	248	0.923077	-20.9	1	3.59586e-05	0.368	0	0	-6.09222	15	18	13	CDS		0	0
hsa-miR-6776-5p	NM_001195536	CHMP5	1431	1452	1	-21.3	1	0.0202442	0.691	0	0	-8.40165	15	21	12	3UTR		0	0
hsa-miR-6776-5p	NM_001195536	CHMP5	41	59	0.974359	-20.8	1	1.01317e-05	0.471	0	0	-11.2306	13	18	7	5UTR		0	0
hsa-miR-6776-5p	NM_001195536	CHMP5	225	248	0.923077	-20.9	1	3.59586e-05	0.368	0	0	-6.09222	15	18	13	CDS		0	0
hsa-miR-6776-5p	NM_002504	NFX1	2446	2466	1	-26.3	1	0.0519781	0.441	0	0	-11.1286	15	20	8	CDS		0	0
hsa-miR-6776-5p	NM_002504	NFX1	1527	1548	1	-24.1	1	0.00312949	0.412	0	0	-7.28438	18	21	7	CDS		0	0
hsa-miR-6776-5p	NM_002504	NFX1	4589	4609	0.923077	-22.7	1	0.00810713	0.397	0	0	-8.82806	17	20	10	3UTR		0	0
hsa-miR-6776-5p	NM_147134	NFX1	2446	2466	1	-26.3	1	0.0519781	0.441	0	0	-11.1286	15	20	8	CDS		0	0
hsa-miR-6776-5p	NM_147134	NFX1	3214	3242	0.923077	-24.8	1	0.000728418	0.441	0	0	-3.79332	17	22	9	3UTR		0	0
hsa-miR-6776-5p	NM_147134	NFX1	1527	1548	1	-24.1	1	0.00312949	0.412	0	0	-7.28438	18	21	7	CDS		0	0
hsa-miR-6776-5p	XM_017014700	AQP7	274	292	0.846154	-22.8	1	0.0676466	0.412	0	0	-7.2559	15	18	6	5UTR		0	0
hsa-miR-6776-5p	XM_017014700	AQP7	150	174	0.923077	-22.7	1	3.83684e-06	0.485	0	0	-11.0369	16	24	8	5UTR		0	0
hsa-miR-6776-5p	XM_024447539	AQP7	612	627	0.846154	-20.7	1	0.00720162	0.368	0	0	-11.1038	13	15	7	CDS		0	0
hsa-miR-6776-5p	NM_001318156	AQP7	267	291	0.923077	-22.7	1	3.83684e-06	0.485	0	0	-11.0369	16	24	8	5UTR		0	0
hsa-miR-6776-5p	NM_001318156	AQP7	909	924	0.846154	-20.7	1	0.00720162	0.368	0	0	-11.1038	13	15	7	CDS		0	0
hsa-miR-6776-5p	NM_001170	AQP7	267	291	0.923077	-22.7	1	3.83684e-06	0.485	0	0	-11.0369	16	24	8	5UTR		0	0
hsa-miR-6776-5p	NM_001170	AQP7	1027	1042	0.846154	-20.7	1	0.00918642	0.368	0	0	-11.1038	13	15	7	CDS		0	0
hsa-miR-6776-5p	NM_001318158	AQP7	1181	1201	0.846154	-23.6	1	6.40551e-10	0.353	0	0	-11.3749	15	20	8	3UTR		0	0
hsa-miR-6776-5p	NM_001318158	AQP7	267	291	0.923077	-22.7	1	3.83684e-06	0.485	0	0	-11.0369	16	24	8	5UTR		0	0
hsa-miR-6776-5p	NM_001318158	AQP7	1083	1101	0.923077	-21.3	1	2.09503e-05	0.441	0	0	-9.56953	13	18	8	CDS		0	0
hsa-miR-6776-5p	NM_001318157	AQP7	1499	1519	0.846154	-23.6	1	6.40551e-10	0.353	0	0	-11.3749	15	20	8	3UTR		0	0
hsa-miR-6776-5p	NM_001318157	AQP7	391	409	0.846154	-22.8	1	0.0676466	0.412	0	0	-7.2559	15	18	6	5UTR		0	0
hsa-miR-6776-5p	NM_001318157	AQP7	267	291	0.923077	-22.7	1	3.83684e-06	0.485	0	0	-11.0369	16	24	8	5UTR		0	0
hsa-miR-6776-5p	NM_001318144	AQP3	786	801	0.846154	-22.8	1	2.66969e-05	0.324	0	0	-5.33701	14	15	14	CDS		0	0
hsa-miR-6776-5p	NM_004925	AQP3	1004	1019	0.846154	-22.8	1	2.66969e-05	0.324	0	0	-5.33701	14	15	14	3UTR		0	0
hsa-miR-6776-5p	NM_139235	NOL6	1686	1703	0.846154	-24.7	1	1.19469e-05	0.412	0	0	-11.6761	15	17	8	CDS		0	0
hsa-miR-6776-5p	NM_139235	NOL6	228	259	0.923077	-24.5	1	2.80517e-05	0.412	0	0	-5.69428	17	31	8	CDS		0	0
hsa-miR-6776-5p	NM_139235	NOL6	801	847	0.846154	-23.8	1	0.000143648	0.368	0	0	-3.79332	18	46	10	CDS		0	0
hsa-miR-6776-5p	NM_139235	NOL6	565	580	0.923077	-23.6	1	3.25557e-05	0.382	0	0	-11.3749	14	15	14	CDS		0	0
hsa-miR-6776-5p	NM_022917	NOL6	2744	2765	1	-25	1	0.0106434	0.338	0	0	-8.84192	16	21	8	CDS		0	0
hsa-miR-6776-5p	NM_022917	NOL6	2135	2176	0.923077	-25.2	1	1.92994e-05	0.397	0	0	-3.79332	16	41	9	CDS		0	0
hsa-miR-6776-5p	NM_022917	NOL6	1686	1703	0.846154	-24.7	1	1.19469e-05	0.412	0	0	-11.6761	15	17	8	CDS		0	0
hsa-miR-6776-5p	NM_022917	NOL6	228	259	0.923077	-24.5	1	2.80517e-05	0.412	0	0	-5.69428	17	31	8	CDS		0	0
hsa-miR-6776-5p	NM_001353432	ANKRD18B	3562	3583	1	-23.4	1	9.15849e-07	0.382	0	0	-12.6408	15	21	9	CDS		0	0
hsa-miR-6776-5p	NM_001197097	PRSS3	180	199	0.846154	-24.2	1	7.50102e-08	0.206	0	0	-7.10297	15	19	10	5UTR		0	0
hsa-miR-6776-5p	NM_001197097	PRSS3	998	1018	0.923077	-22.5	1	0.000226004	0.412	0	0	-5.96215	17	20	12	CDS		0	0
hsa-miR-6776-5p	NM_001197097	PRSS3	73	94	0.846154	-22.2	1	1.36059e-06	0.309	0	0	-9.28323	16	21	8	5UTR		0	0
hsa-miR-6776-5p	NM_001197097	PRSS3	836	856	1	-21.7	1	9.62314e-07	0.412	0	0	-7.54034	16	20	11	CDS		0	0
hsa-miR-6776-5p	NM_007343	PRSS3	180	199	0.846154	-24.2	1	6.74124e-08	0.206	0	0	-7.10297	15	19	10	CDS		0	0
hsa-miR-6776-5p	NM_007343	PRSS3	870	890	0.923077	-22.5	1	0.000226004	0.412	0	0	-5.96215	17	20	12	CDS		0	0
hsa-miR-6776-5p	NM_007343	PRSS3	73	94	0.846154	-22.2	1	1.36059e-06	0.309	0	0	-9.28323	16	21	8	CDS		0	0
hsa-miR-6776-5p	NM_007343	PRSS3	708	728	1	-21.7	1	9.62314e-07	0.412	0	0	-7.54034	16	20	11	CDS		0	0
hsa-miR-6776-5p	NM_001197098	PRSS3	640	660	0.923077	-22.5	1	0.000226004	0.412	0	0	-5.96215	17	20	12	CDS		0	0
hsa-miR-6776-5p	NM_001197098	PRSS3	478	498	1	-21.7	1	9.62314e-07	0.412	0	0	-7.54034	16	20	11	CDS		0	0
hsa-miR-6776-5p	NM_001197098	PRSS3	736	759	0.923077	-21.3	1	0.0161492	0.441	0	0	-8.4155	15	23	8	CDS		0	0
hsa-miR-6776-5p	NM_001197098	PRSS3	414	460	0.846154	-21.4	1	0.0007566	0.412	0	0	-5.22671	16	46	8	CDS		0	0
hsa-miR-6776-5p	NM_002771	PRSS3	661	681	0.923077	-22.5	1	0.000226004	0.412	0	0	-5.96215	17	20	12	CDS		0	0
hsa-miR-6776-5p	NM_002771	PRSS3	499	519	1	-21.7	1	9.62314e-07	0.412	0	0	-7.54034	16	20	11	CDS		0	0
hsa-miR-6776-5p	NM_002771	PRSS3	757	780	0.923077	-21.3	1	0.0165115	0.441	0	0	-8.4155	15	23	8	CDS		0	0
hsa-miR-6776-5p	NM_002771	PRSS3	435	481	0.846154	-21.4	1	0.0007566	0.412	0	0	-5.22671	16	46	8	CDS		0	0
hsa-miR-6776-5p	NM_017811	UBE2R2	3143	3162	1	-24.8	1	0.00254544	0.515	0	0	-4.67302	16	19	9	3UTR		0	1
hsa-miR-6776-5p	NM_018449	UBAP2	2635	2656	1	-25.9	1	0.00142122	0.412	0	0	-4.957	17	21	10	CDS		0	0
hsa-miR-6776-5p	NM_001282530	UBAP2	864	885	1	-25.9	1	0.00142122	0.412	0	0	-4.957	17	21	10	CDS		0	0
hsa-miR-6776-5p	NM_015397	DCAF12	332	353	1	-22.8	1	0.00220194	0.294	0	0	-7.3076	16	21	7	5UTR		0	0
hsa-miR-6776-5p	NM_015397	DCAF12	1419	1454	0.923077	-22.2	1	0.0135133	0.471	0	0	-3.93757	19	35	9	CDS		0	0
hsa-miR-6776-5p	NM_016525	UBAP1	2387	2412	0.923077	-23.7	1	0.000463276	0.485	0	0	-7.28438	18	25	7	3UTR		0	0
hsa-miR-6776-5p	NM_016525	UBAP1	1365	1385	0.923077	-23.2	1	0.00147988	0.426	0	0	-5.71431	16	20	6	CDS		0	0
hsa-miR-6776-5p	NM_016525	UBAP1	1117	1142	1	-23	1	0.00280262	0.456	0	0	-5.18008	17	25	8	CDS		0	0
hsa-miR-6776-5p	NM_001171202	UBAP1	2262	2287	0.923077	-23.7	1	0.000463276	0.485	0	0	-7.28438	18	25	7	3UTR		0	0
hsa-miR-6776-5p	NM_001171202	UBAP1	1240	1260	0.923077	-23.2	1	0.00147988	0.426	0	0	-5.71431	16	20	6	CDS		0	0
hsa-miR-6776-5p	NM_001171202	UBAP1	992	1017	1	-23	1	0.00280262	0.456	0	0	-5.18008	17	25	8	CDS		0	0
hsa-miR-6776-5p	NM_001171201	UBAP1	2346	2371	0.923077	-23.7	1	0.000463276	0.485	0	0	-7.28438	18	25	7	3UTR		0	0
hsa-miR-6776-5p	NM_001171201	UBAP1	1324	1344	0.923077	-23.2	1	0.00147988	0.426	0	0	-5.71431	16	20	6	CDS		0	0
hsa-miR-6776-5p	NM_001171201	UBAP1	1076	1101	1	-23	1	0.00280262	0.456	0	0	-5.18008	17	25	8	CDS		0	0
hsa-miR-6776-5p	XM_006716779	UBAP1	2352	2377	0.923077	-23.7	1	0.000463276	0.485	0	0	-7.28438	18	25	7	3UTR		0	0
hsa-miR-6776-5p	XM_006716779	UBAP1	1330	1350	0.923077	-23.2	1	0.00147988	0.426	0	0	-5.71431	16	20	6	CDS		0	0
hsa-miR-6776-5p	XM_006716779	UBAP1	1082	1107	1	-23	1	0.00280262	0.456	0	0	-5.18008	17	25	8	CDS		0	0
hsa-miR-6776-5p	NM_194313	KIF24	4356	4376	0.923077	-25.1	1	0.0361858	0.353	0	0	-7.28438	16	20	11	3UTR		0	0
hsa-miR-6776-5p	NM_194313	KIF24	5849	5869	1	-24	1	0.000209228	0.441	0	0	-9.45376	16	20	10	3UTR		0	0
hsa-miR-6776-5p	NM_194313	KIF24	3559	3588	1	-23.5	1	0.00389482	0.353	0	0	-5.03583	16	22	8	CDS		0	0
hsa-miR-6776-5p	NM_001161	NUDT2	678	696	0.846154	-20.7	1	0.00651088	0.353	0	0	-8.06785	14	18	7	CDS		0	0
hsa-miR-6776-5p	NM_147172	NUDT2	607	625	0.846154	-20.7	1	0.00651088	0.353	0	0	-8.06785	14	18	7	CDS		0	0
hsa-miR-6776-5p	NM_147172	NUDT2	77	95	0.846154	-18.5	1	0.0244545	0.426	0	0	-8.68381	15	18	9	5UTR		0	0
hsa-miR-6776-5p	NM_147173	NUDT2	565	583	0.846154	-20.7	1	0.00651088	0.353	0	0	-8.06785	14	18	7	CDS		0	0
hsa-miR-6776-5p	NM_147173	NUDT2	77	95	0.846154	-18.5	1	0.00580351	0.426	0	0	-8.68381	15	18	9	5UTR		0	0
hsa-miR-6776-5p	NM_001244390	NUDT2	430	448	0.846154	-20.7	1	0.00651088	0.353	0	0	-8.06785	14	18	7	CDS		0	0
hsa-miR-6776-5p	NM_001244390	NUDT2	77	95	0.846154	-18.5	1	0.00665464	0.426	0	0	-8.68381	15	18	9	5UTR		0	0
hsa-miR-6776-5p	NM_020702	MYORG	5599	5624	0.923077	-24.2	1	0.00173008	0.603	0	0	-3.79332	17	19	17	3UTR		0	0
hsa-miR-6776-5p	NM_020702	MYORG	2070	2096	0.923077	-28	1	3.60523e-06	0.353	0	0	-3.79332	17	26	11	CDS		0	0
hsa-miR-6776-5p	NM_020702	MYORG	2744	2764	1	-27.7	1	0.0619824	0.574	0	0	-6.23647	17	20	9	3UTR		0	0
hsa-miR-6776-5p	NM_020702	MYORG	585	613	1	-26.2	1	0.0145676	0.353	0	0	-4.67302	18	28	9	CDS		0	0
hsa-miR-6776-5p	NM_020702	MYORG	3445	3483	1	-25.4	1	0.00228082	0.412	0	0	-7.28438	17	38	8	3UTR		0	0
hsa-miR-6776-5p	NM_032596	C9orf24	456	475	0.923077	-23.8	1	0.000867781	0.471	0	0	-8.51328	16	19	9	CDS		0	0
hsa-miR-6776-5p	NM_032596	C9orf24	313	331	1	-22.9	1	0.000272811	0.441	0	0	-10.1092	16	18	10	CDS		0	0
hsa-miR-6776-5p	NM_032596	C9orf24	929	952	0.846154	-22.9	1	0.000320889	0.382	0	0	-5.18008	16	23	7	CDS		0	0
hsa-miR-6776-5p	NM_032596	C9orf24	244	263	0.923077	-22.6	1	0.0947534	0.441	0	0	-6.19951	16	19	9	CDS		0	0
hsa-miR-6776-5p	NM_001252195	C9orf24	395	418	0.923077	-22.9	1	0.00046357	0.397	0	0	-5.18008	16	23	7	CDS		0	0
hsa-miR-6776-5p	NM_001252195	C9orf24	438	460	0.923077	-21.4	1	0.0904979	0.485	0	0	-6.19951	14	22	7	CDS		0	0
hsa-miR-6776-5p	NM_147169	C9orf24	360	382	0.923077	-21.4	1	0.0916364	0.485	0	0	-6.19951	14	22	7	CDS		0	0
hsa-miR-6776-5p	NM_147168	C9orf24	471	494	0.846154	-22.9	1	0.000320889	0.382	0	0	-5.18008	16	23	7	CDS		0	0
hsa-miR-6776-5p	NM_147168	C9orf24	514	536	0.923077	-21.4	1	0.0905453	0.485	0	0	-6.19951	14	22	7	CDS		0	0
hsa-miR-6776-5p	NM_001184945	FAM219A	2896	2930	0.846154	-28.7	1	0.117723	0.382	0	0	-3.93757	19	34	8	3UTR		0	1
hsa-miR-6776-5p	NM_001184945	FAM219A	1535	1553	0.807692	-26.1	1	0.691263	0.324	0	0	-7.2559	14	18	8	3UTR		0	1
hsa-miR-6776-5p	NM_001184942	FAM219A	2947	2981	0.846154	-28.7	1	0.117723	0.382	0	0	-3.93757	19	34	8	3UTR		0	1
hsa-miR-6776-5p	NM_001184942	FAM219A	1586	1604	0.807692	-26.1	1	0.691263	0.324	0	0	-7.2559	14	18	8	3UTR		0	1
hsa-miR-6776-5p	NM_001184943	FAM219A	2929	2963	0.846154	-28.7	1	0.117723	0.382	0	0	-3.93757	19	34	8	3UTR		0	1
hsa-miR-6776-5p	NM_001184943	FAM219A	1568	1586	0.807692	-26.1	1	0.691263	0.324	0	0	-7.2559	14	18	8	3UTR		0	1
hsa-miR-6776-5p	NM_147202	FAM219A	2932	2966	0.846154	-28.7	1	0.117723	0.382	0	0	-3.93757	19	34	8	3UTR		0	1
hsa-miR-6776-5p	NM_147202	FAM219A	1571	1589	0.807692	-26.1	1	0.691263	0.324	0	0	-7.2559	14	18	8	3UTR		0	1
hsa-miR-6776-5p	NM_001184941	FAM219A	2980	3014	0.846154	-28.7	1	0.117723	0.382	0	0	-3.93757	19	34	8	3UTR		0	1
hsa-miR-6776-5p	NM_001184941	FAM219A	1619	1637	0.807692	-26.1	1	0.691263	0.324	0	0	-7.2559	14	18	8	3UTR		0	1
hsa-miR-6776-5p	NM_001184940	FAM219A	2983	3017	0.846154	-28.7	1	0.117723	0.382	0	0	-3.93757	19	34	8	3UTR		0	1
hsa-miR-6776-5p	NM_001184940	FAM219A	1622	1640	0.807692	-26.1	1	0.691263	0.324	0	0	-7.2559	14	18	8	3UTR		0	1
hsa-miR-6776-5p	NM_001281428	DNAI1	466	493	0.923077	-25.2	1	0.287213	0.5	0	0	-6.03692	17	21	9	CDS		0	0
hsa-miR-6776-5p	NM_001281428	DNAI1	2432	2453	0.923077	-23.2	1	0.00261023	0.368	0	0	-11.2074	15	21	8	3UTR		0	0
hsa-miR-6776-5p	NM_012144	DNAI1	466	493	0.923077	-25.2	1	0.287213	0.5	0	0	-6.03692	17	21	9	CDS		0	0
hsa-miR-6776-5p	NM_012144	DNAI1	2420	2441	0.923077	-23.2	1	0.00261023	0.368	0	0	-11.2074	15	21	8	3UTR		0	0
hsa-miR-6776-5p	NM_198573	ENHO	283	300	0.923077	-23.7	1	0.000273271	0.412	0	0	-7.38222	16	17	16	5UTR		0	0
hsa-miR-6776-5p	NM_001207011	CNTFR	1719	1733	0.923077	-25.1	1	0.0489144	0.309	0	0	-9.02428	13	14	13	3UTR		0	0
hsa-miR-6776-5p	NM_001842	CNTFR	1732	1746	0.923077	-25.1	1	0.0489144	0.309	0	0	-9.02428	13	14	13	3UTR		0	0
hsa-miR-6776-5p	NM_147164	CNTFR	1843	1857	0.923077	-25.1	1	0.0489144	0.309	0	0	-9.02428	13	14	13	3UTR		0	0
hsa-miR-6776-5p	NM_148178	RPP25L	486	504	0.846154	-26.3	1	0.000543418	0.353	0	0	-10.5818	14	18	8	CDS		0	0
hsa-miR-6776-5p	NM_148178	RPP25L	131	147	1	-23.9	1	0.0339981	0.382	0	0	-8.16179	14	16	8	CDS		0	0
hsa-miR-6776-5p	NM_148179	RPP25L	690	708	0.846154	-26.3	1	0.000543418	0.353	0	0	-10.5818	14	18	8	CDS		0	0
hsa-miR-6776-5p	NM_148179	RPP25L	335	351	1	-23.9	1	0.0339981	0.382	0	0	-8.16179	14	16	8	CDS		0	0
hsa-miR-6776-5p	NM_001281425	DCTN3	325	370	0.846154	-24.9	1	0.000481765	0.368	0	0	-8.14122	16	27	7	CDS		0	0
hsa-miR-6776-5p	NM_001281425	DCTN3	642	665	0.846154	-20.4	1	0.000255771	0.515	0	0	-8.84192	17	23	8	3UTR		0	0
hsa-miR-6776-5p	NM_001281427	DCTN3	409	454	0.846154	-24.9	1	0.000333182	0.426	0	0	-8.14122	16	27	7	CDS		0	0
hsa-miR-6776-5p	NM_001281427	DCTN3	696	719	0.846154	-20.4	1	0.000255771	0.515	0	0	-8.84192	17	23	8	3UTR		0	0
hsa-miR-6776-5p	NM_007234	DCTN3	409	454	0.846154	-24.9	1	0.000497477	0.368	0	0	-8.14122	16	27	7	CDS		0	0
hsa-miR-6776-5p	NM_007234	DCTN3	726	749	0.846154	-20.4	1	0.000255771	0.515	0	0	-8.84192	17	23	8	3UTR		0	0
hsa-miR-6776-5p	NM_001281426	DCTN3	409	454	0.846154	-24.9	1	0.00138123	0.397	0	0	-8.14122	16	27	7	CDS		0	0
hsa-miR-6776-5p	NM_001281426	DCTN3	757	780	0.846154	-20.4	1	0.000255771	0.515	0	0	-8.84192	17	23	8	3UTR		0	0
hsa-miR-6776-5p	NM_024348	DCTN3	823	846	0.846154	-20.4	1	0.000255771	0.515	0	0	-8.84192	17	23	8	3UTR		0	0
hsa-miR-6776-5p	NM_001282206	SIGMAR1	1599	1616	0.923077	-27	1	0.00626031	0.603	0	0	-6.51454	16	17	16	3UTR		0	0
hsa-miR-6776-5p	NM_001282206	SIGMAR1	323	342	1	-25.3	1	0.000120722	0.309	0	0	-6.1952	15	19	12	5UTR		0	0
hsa-miR-6776-5p	NM_001282206	SIGMAR1	639	666	0.923077	-24.2	1	0.00201608	0.412	0	0	-5.52986	17	27	9	CDS		0	0
hsa-miR-6776-5p	NM_147157	SIGMAR1	1553	1570	0.923077	-27	1	0.00626031	0.603	0	0	-6.51454	16	17	16	3UTR		0	0
hsa-miR-6776-5p	NM_147157	SIGMAR1	323	342	1	-25.3	1	0.000120722	0.309	0	0	-6.1952	15	19	12	CDS		0	0
hsa-miR-6776-5p	NM_005866	SIGMAR1	1646	1663	0.923077	-27	1	0.00626031	0.603	0	0	-6.51454	16	17	16	3UTR		0	0
hsa-miR-6776-5p	NM_005866	SIGMAR1	323	342	1	-25.3	1	0.000120722	0.309	0	0	-6.1952	15	19	12	CDS		0	0
hsa-miR-6776-5p	NM_000155	GALT	659	682	1	-25.9	1	0.00619277	0.426	0	0	-11.5013	15	17	15	CDS		0	0
hsa-miR-6776-5p	NM_000155	GALT	759	801	0.923077	-22.1	1	0.000808804	0.426	0	0	-3.93757	19	42	10	CDS		0	0
hsa-miR-6776-5p	NM_001258332	GALT	534	557	1	-25.9	1	0.00619277	0.426	0	0	-11.5013	15	17	15	CDS		0	0
hsa-miR-6776-5p	NM_001258332	GALT	634	676	0.923077	-22.1	1	0.000808804	0.426	0	0	-3.93757	19	42	10	CDS		0	0
hsa-miR-6776-5p	NM_006664	CCL27	116	149	0.846154	-27.4	1	0.0372753	0.426	0	0	-3.79332	17	20	11	CDS		0	0
hsa-miR-6776-5p	NM_006664	CCL27	66	119	0.923077	-26.6	1	0.00662638	0.397	0	0	-3.93757	19	37	8	CDS		0	0
hsa-miR-6776-5p	NM_001320037	LOC730098	911	930	0.846154	-27	1	0.0656152	0.412	0	0	-8.3038	15	19	6	3UTR		0	0
hsa-miR-6776-5p	NM_001320037	LOC730098	325	345	0.846154	-24.1	1	0.000258337	0.353	0	0	-6.42973	15	20	7	CDS		0	0
hsa-miR-6776-5p	NM_001320038	LOC730098	1208	1227	0.846154	-27	1	0.0656152	0.412	0	0	-8.3038	15	19	6	3UTR		0	0
hsa-miR-6776-5p	NM_001320038	LOC730098	154	175	0.923077	-26.6	1	0.00129396	0.309	0	0	-11.6528	16	21	9	5UTR		0	0
hsa-miR-6776-5p	NM_001320038	LOC730098	622	642	0.846154	-24.1	1	0.000258337	0.353	0	0	-6.42973	15	20	7	CDS		0	0
hsa-miR-6776-5p	NM_006274	CCL19	533	551	0.846154	-23.2	1	0.000893252	0.368	0	0	-10.3164	17	18	17	3UTR		0	0
hsa-miR-6776-5p	NM_006274	CCL19	34	52	0.884615	-22.7	1	0.0749009	0.426	0	0	-7.14013	15	18	8	5UTR		0	0
hsa-miR-6776-5p	NM_006274	CCL19	353	392	1	-22.1	1	0.0652339	0.412	0	0	-3.93757	18	39	8	CDS		0	0
hsa-miR-6776-5p	NM_006274	CCL19	71	91	0.923077	-22.2	1	0.000995879	0.368	0	0	-6.23647	17	20	8	5UTR		0	0
hsa-miR-6776-5p	NM_002989	CCL21	655	675	0.923077	-24.4	1	0.0552452	0.441	0	0	-8.42926	15	20	5	3UTR		0	0
hsa-miR-6776-5p	NM_002989	CCL21	34	58	0.923077	-23.8	1	0.0016618	0.353	0	0	-4.957	17	24	8	5UTR		0	0
hsa-miR-6776-5p	NM_001141917	FAM205A	2745	2765	0.923077	-30.4	1	0.264247	0.5	0	0	-4.99396	18	20	13	CDS		0	0
hsa-miR-6776-5p	NM_001309427	FAM205C	668	698	0.846154	-21.7	1	0.0438363	0.485	0	0	-6.6181	16	30	7	CDS		0	0
hsa-miR-6776-5p	NM_001309426	FAM205C	681	703	0.923077	-23.1	1	0.000317842	0.485	0	0	-3.93757	18	22	6	CDS		0	0
hsa-miR-6776-5p	NM_001309426	FAM205C	1058	1088	0.846154	-21.7	1	0.0438363	0.485	0	0	-6.6181	16	30	7	CDS		0	0
hsa-miR-6776-5p	NM_015297	PHF24	5767	5788	0.923077	-26.3	1	0.0164445	0.368	0	0	-5.18008	18	21	9	3UTR		0	0
hsa-miR-6776-5p	NM_015297	PHF24	5363	5379	1	-26.3	1	7.48789e-07	0.397	0	0	-9.07598	14	16	9	3UTR		0	0
hsa-miR-6776-5p	NM_015297	PHF24	4366	4387	0.846154	-25.7	1	5.01986e-05	0.441	0	0	-8.00486	17	21	8	3UTR		0	0
hsa-miR-6776-5p	NM_001349724	DNAJB5	1436	1458	1	-24.6	1	0.00590035	0.5	0	0	-3.79332	15	22	8	3UTR		0	0
hsa-miR-6776-5p	NM_001349724	DNAJB5	802	824	1	-26.4	1	0.0371538	0.338	0	0	-6.51454	16	22	10	CDS		0	0
hsa-miR-6776-5p	NM_001349724	DNAJB5	2062	2080	1	-25.7	1	6.48256e-07	0.382	0	0	-5.48126	16	18	10	3UTR		0	0
hsa-miR-6776-5p	NM_001135004	DNAJB5	195	217	0.846154	-30.8	1	2.9726e-05	0.309	0	0	-3.93757	18	22	11	CDS		0	0
hsa-miR-6776-5p	NM_001135004	DNAJB5	1454	1490	0.923077	-26.5	1	0.00590035	0.5	0	0	-3.79332	17	36	9	3UTR		0	0
hsa-miR-6776-5p	NM_001135004	DNAJB5	834	856	1	-26.4	1	0.0371538	0.338	0	0	-6.51454	16	22	10	CDS		0	0
hsa-miR-6776-5p	NM_012266	DNAJB5	1323	1345	1	-24.6	1	0.00590035	0.5	0	0	-3.79332	15	22	8	3UTR		0	0
hsa-miR-6776-5p	NM_012266	DNAJB5	689	711	1	-26.4	1	0.0371538	0.338	0	0	-6.51454	16	22	10	CDS		0	0
hsa-miR-6776-5p	NM_012266	DNAJB5	1949	1967	1	-25.7	1	6.48256e-07	0.382	0	0	-5.48126	16	18	10	3UTR		0	0
hsa-miR-6776-5p	NM_001135005	DNAJB5	390	407	0.846154	-25.6	1	0.0257947	0.294	0	0	-7.75705	14	17	7	CDS		0	0
hsa-miR-6776-5p	NM_001135005	DNAJB5	1661	1697	0.923077	-26.5	1	0.00590035	0.5	0	0	-3.79332	17	36	9	3UTR		0	0
hsa-miR-6776-5p	NM_001135005	DNAJB5	1041	1063	1	-26.4	1	0.0371538	0.338	0	0	-6.51454	16	22	10	CDS		0	0
hsa-miR-6776-5p	NM_001040412	C9orf131	928	969	0.923077	-27.4	1	0.00359216	0.471	0	0	-7.28438	17	41	10	CDS		0	0
hsa-miR-6776-5p	NM_001040412	C9orf131	2184	2203	0.923077	-25.9	1	2.5957e-05	0.382	0	0	-6.53765	16	19	8	CDS		0	0
hsa-miR-6776-5p	NM_001040412	C9orf131	1597	1619	1	-24.5	1	4.37395e-05	0.368	0	0	-6.9696	17	22	10	CDS		0	0
hsa-miR-6776-5p	NM_001040411	C9orf131	853	894	0.923077	-27.4	1	0.00359216	0.471	0	0	-7.28438	17	41	10	CDS		0	0
hsa-miR-6776-5p	NM_001040411	C9orf131	2109	2128	0.923077	-25.9	1	2.5957e-05	0.382	0	0	-6.53765	16	19	8	CDS		0	0
hsa-miR-6776-5p	NM_001040411	C9orf131	1522	1544	1	-24.5	1	4.37395e-05	0.368	0	0	-6.9696	17	22	10	CDS		0	0
hsa-miR-6776-5p	NM_203299	C9orf131	1069	1110	0.923077	-27.4	1	0.00359216	0.471	0	0	-7.28438	17	41	10	CDS		0	0
hsa-miR-6776-5p	NM_203299	C9orf131	2325	2344	0.923077	-25.9	1	2.5957e-05	0.382	0	0	-6.53765	16	19	8	CDS		0	0
hsa-miR-6776-5p	NM_203299	C9orf131	1738	1760	1	-24.5	1	4.37395e-05	0.368	0	0	-6.9696	17	22	10	CDS		0	0
hsa-miR-6776-5p	NM_007126	VCP	899	926	1	-24.5	1	0.00203447	0.5	0	0	-3.93757	19	27	14	CDS		0	0
hsa-miR-6776-5p	NM_007126	VCP	271	289	0.820513	-22.6	1	1.41148e-05	0.265	0	0	-5.69245	14	18	7	5UTR		0	0
hsa-miR-6776-5p	NM_007126	VCP	1872	1892	0.923077	-22	1	1.65138e-05	0.485	0	0	-12.6408	14	20	9	CDS		0	0
hsa-miR-6776-5p	NM_004629	FANCG	2244	2274	1	-28.2	1	0.100508	0.485	0	0	-7.28438	16	18	16	CDS		0	0
hsa-miR-6776-5p	NM_004629	FANCG	1499	1523	0.923077	-23.4	1	5.11752e-05	0.456	0	0	-3.93757	18	24	9	CDS		0	0
hsa-miR-6776-5p	NM_152850	PIGO	10	31	1	-23.5	1	1.86972e-05	0.3	0	0	-5.91553	16	21	5	5UTR		0	0
hsa-miR-6776-5p	NM_152850	PIGO	169	187	0.846154	-23.6	1	1.08307e-06	0.338	0	0	-9.54854	16	18	8	CDS		0	0
hsa-miR-6776-5p	NM_152850	PIGO	765	783	0.923077	-23.3	1	0.00180725	0.441	0	0	-7.79401	16	18	14	CDS		0	0
hsa-miR-6776-5p	NM_152850	PIGO	1711	1741	0.923077	-23	1	0.000790808	0.397	0	0	-9.69585	16	30	7	CDS		0	0
hsa-miR-6776-5p	NM_032634	PIGO	523	541	0.846154	-23.6	1	1.08307e-06	0.338	0	0	-9.54854	16	18	8	CDS		0	0
hsa-miR-6776-5p	NM_001201484	PIGO	621	639	0.846154	-23.6	1	1.08307e-06	0.338	0	0	-9.54854	16	18	8	CDS		0	0
hsa-miR-6776-5p	NM_001287033	STOML2	913	934	0.923077	-23.6	1	0.00149366	0.397	0	0	-6.57952	16	21	9	CDS		0	0
hsa-miR-6776-5p	NM_001287031	STOML2	916	937	0.923077	-23.6	1	0.00149366	0.397	0	0	-6.57952	16	21	9	CDS		0	0
hsa-miR-6776-5p	NM_013442	STOML2	1051	1072	0.923077	-23.6	1	0.00149366	0.397	0	0	-6.57952	16	21	9	CDS		0	0
hsa-miR-6776-5p	XM_005251591	FAM214B	734	774	0.875	-26	1	0.00267812	0.426	0	0	-3.93757	17	40	7	CDS		0	0
hsa-miR-6776-5p	XM_005251591	FAM214B	1734	1764	1	-25.8	1	0.00107501	0.338	0	0	-3.93757	18	30	8	CDS		0	0
hsa-miR-6776-5p	NM_025182	FAM214B	761	801	0.875	-26	1	0.00267812	0.426	0	0	-3.93757	17	40	7	CDS		0	0
hsa-miR-6776-5p	NM_025182	FAM214B	1761	1791	1	-25.8	1	0.00107501	0.338	0	0	-3.93757	18	30	8	CDS		0	0
hsa-miR-6776-5p	XM_011518037	FAM214B	717	757	0.875	-26	1	0.00267812	0.426	0	0	-3.93757	17	40	7	CDS		0	0
hsa-miR-6776-5p	XM_011518037	FAM214B	1717	1747	1	-25.8	1	0.00107501	0.338	0	0	-3.93757	18	30	8	CDS		0	0
hsa-miR-6776-5p	NM_001317991	FAM214B	760	800	0.875	-26	1	0.00267812	0.426	0	0	-3.93757	17	40	7	CDS		0	0
hsa-miR-6776-5p	NM_001317991	FAM214B	1760	1790	1	-25.8	1	0.00107501	0.338	0	0	-3.93757	18	30	8	CDS		0	0
hsa-miR-6776-5p	NM_001330653	UNC13B	811	838	0.923077	-28	1	0.000189695	0.441	0	0	-3.79332	17	21	7	CDS		0	0
hsa-miR-6776-5p	NM_006377	UNC13B	788	815	0.923077	-28	1	0.000189695	0.441	0	0	-3.79332	17	21	7	CDS		0	0
hsa-miR-6776-5p	NM_014806	RUSC2	371	389	0.961538	-28.3	1	2.44174e-07	0.456	0	0	-6.25121	15	18	8	5UTR		0	0
hsa-miR-6776-5p	NM_014806	RUSC2	5141	5161	0.923077	-25.6	1	0.0285104	0.471	0	0	-5.33701	16	20	10	3UTR		0	0
hsa-miR-6776-5p	NM_014806	RUSC2	2637	2666	0.846154	-25.3	1	0.0303641	0.338	0	0	-5.33701	16	29	11	CDS		0	0
hsa-miR-6776-5p	NM_001135999	RUSC2	508	526	0.961538	-28.3	1	1.74603e-07	0.456	0	0	-6.25121	15	18	8	5UTR		0	0
hsa-miR-6776-5p	NM_001135999	RUSC2	5278	5298	0.923077	-25.6	1	0.0285104	0.471	0	0	-5.33701	16	20	10	3UTR		0	0
hsa-miR-6776-5p	NM_001135999	RUSC2	2774	2803	0.846154	-25.3	1	0.0303641	0.338	0	0	-5.33701	16	29	11	CDS		0	0
hsa-miR-6776-5p	NM_001099951	FAM166B	675	691	0.846154	-26.6	1	0.224904	0.441	0	0	-8.85129	14	16	8	CDS		0	0
hsa-miR-6776-5p	NM_001099951	FAM166B	113	134	0.846154	-22.9	1	0.000214776	0.456	0	0	-4.99396	18	21	10	CDS		0	0
hsa-miR-6776-5p	NM_001099951	FAM166B	63	86	0.846154	-22.8	1	1.00215e-05	0.426	0	0	-5.69428	17	23	7	5UTR		0	0
hsa-miR-6776-5p	NM_001287239	FAM166B	697	713	0.846154	-26.6	1	0.224974	0.441	0	0	-8.85129	14	16	8	CDS		0	0
hsa-miR-6776-5p	NM_001287239	FAM166B	113	134	0.846154	-22.9	1	0.000214776	0.456	0	0	-4.99396	18	21	10	CDS		0	0
hsa-miR-6776-5p	NM_001287239	FAM166B	63	86	0.846154	-22.8	1	1.00215e-05	0.426	0	0	-5.69428	17	23	7	5UTR		0	0
hsa-miR-6776-5p	NM_001164310	FAM166B	743	759	0.846154	-26.6	1	0.224974	0.441	0	0	-8.85129	14	16	8	CDS		0	0
hsa-miR-6776-5p	NM_001164310	FAM166B	113	134	0.846154	-22.9	1	0.000214776	0.456	0	0	-4.99396	18	21	10	CDS		0	0
hsa-miR-6776-5p	NM_001164310	FAM166B	63	86	0.846154	-22.8	1	1.00215e-05	0.426	0	0	-5.69428	17	23	7	5UTR		0	0
hsa-miR-6776-5p	NM_001782	CD72	450	470	0.846154	-22.9	1	0.000346285	0.382	0	0	-9.24873	16	20	6	CDS		0	0
hsa-miR-6776-5p	NM_001782	CD72	1315	1333	1	-22.4	1	0.00372303	0.368	0	0	-8.55977	15	18	9	3UTR		0	0
hsa-miR-6776-5p	NM_014450	SIT1	999	1015	1	-25.2	1	0.0118366	0.338	0	0	-6.57952	15	16	15	3UTR		0	0
hsa-miR-6776-5p	NM_014450	SIT1	525	547	0.923077	-25	1	0.00023758	0.368	0	0	-5.18008	18	22	9	CDS		0	0
hsa-miR-6776-5p	NM_014450	SIT1	710	728	0.974359	-23.9	1	6.40932e-05	0.294	0	0	-6.4269	15	18	11	3UTR		0	0
hsa-miR-6776-5p	NM_014450	SIT1	920	939	0.923077	-23.9	1	0.0167783	0.559	0	0	-12.9186	14	19	8	3UTR		0	0
hsa-miR-6776-5p	NM_174923	CCDC107	391	411	0.923077	-24.9	1	0.000747506	0.412	0	0	-6.80703	16	20	8	CDS		0	0
hsa-miR-6776-5p	NM_001195200	CCDC107	391	411	0.923077	-24.9	1	0.000747506	0.412	0	0	-6.80703	16	20	8	CDS		0	0
hsa-miR-6776-5p	NM_001195201	CCDC107	483	506	0.923077	-26.4	1	0.00240546	0.412	0	0	-11.2074	15	23	8	CDS		0	0
hsa-miR-6776-5p	NM_001195201	CCDC107	391	411	0.923077	-24.9	1	0.000747506	0.412	0	0	-6.80703	16	20	8	CDS		0	0
hsa-miR-6776-5p	NM_001195217	CCDC107	370	411	1	-25.2	1	0.000747506	0.412	0	0	-6.80703	16	21	8	CDS		0	0
hsa-miR-6776-5p	XM_005251403	CCDC107	377	397	0.923077	-24.9	1	0.000747506	0.412	0	0	-6.80703	16	20	8	CDS		0	0
hsa-miR-6776-5p	XM_005251403	CCDC107	469	491	0.846154	-21.5	1	0.00111724	0.441	0	0	-13.717	16	22	7	CDS		0	0
hsa-miR-6776-5p	NM_032818	ARHGEF39	3200	3217	0.923077	-26	1	6.00024e-06	0.382	0	0	-4.52877	14	17	9	3UTR		0	0
hsa-miR-6776-5p	NM_032818	ARHGEF39	2328	2348	1	-25.3	1	3.18047e-06	0.485	0	0	-6.10696	17	20	11	3UTR		0	0
hsa-miR-6776-5p	NM_032818	ARHGEF39	3679	3699	1	-24.9	1	0.000376702	0.588	0	0	-3.93757	17	20	12	3UTR		0	0
hsa-miR-6776-5p	NM_001216	CA9	598	618	1	-29.1	1	0.025081	0.353	0	0	-6.72377	17	20	9	CDS		0	0
hsa-miR-6776-5p	NM_001216	CA9	1040	1058	1	-27.5	1	1.76694e-07	0.456	0	0	-8.01983	16	18	13	CDS		0	0
hsa-miR-6776-5p	NM_001301226	TPM2	225	241	0.884615	-26.1	1	0.0452931	0.324	0	0	-8.10047	13	16	7	5UTR		0	0
hsa-miR-6776-5p	NM_213674	TPM2	225	241	0.884615	-26.1	1	0.0452931	0.324	0	0	-8.10047	13	16	7	5UTR		0	0
hsa-miR-6776-5p	NM_003289	TPM2	225	241	0.884615	-26.1	1	0.0452931	0.324	0	0	-8.10047	13	16	7	5UTR		0	0
hsa-miR-6776-5p	NM_003289	TPM2	1225	1250	0.923077	-23.5	1	0.0558637	0.412	0	0	-4.957	17	25	9	3UTR		0	0
hsa-miR-6776-5p	NM_001301227	TPM2	225	241	0.884615	-26.1	1	0.0452931	0.324	0	0	-8.10047	13	16	7	5UTR		0	0
hsa-miR-6776-5p	NM_001301227	TPM2	1225	1250	0.923077	-23.5	1	0.0558637	0.412	0	0	-4.957	17	25	9	3UTR		0	0
hsa-miR-6776-5p	NM_006289	TLN1	4800	4820	1	-28.9	1	2.43085e-06	0.353	0	0	-5.22671	17	20	12	CDS		0	0
hsa-miR-6776-5p	NM_006289	TLN1	5389	5406	0.923077	-27.2	1	9.74464e-06	0.368	0	0	-5.69428	15	17	11	CDS		0	0
hsa-miR-6776-5p	NM_006289	TLN1	6244	6263	0.923077	-26.1	1	1.0133e-06	0.353	0	0	-5.22671	16	19	7	CDS		0	0
hsa-miR-6776-5p	NM_006289	TLN1	3306	3329	0.923077	-25.3	1	0.00186078	0.353	0	0	-5.83853	17	23	11	CDS		0	0
hsa-miR-6776-5p	NM_006368	CREB3	155	198	0.923077	-28.7	1	0.000340446	0.426	0	0	-4.957	17	29	11	5UTR		0	0
hsa-miR-6776-5p	NM_001330660	GBA2	686	721	0.846154	-27.1	1	4.73223e-05	0.426	0	0	-3.93757	19	35	7	CDS		0	0
hsa-miR-6776-5p	NM_020944	GBA2	678	713	0.846154	-27.1	1	4.73223e-05	0.426	0	0	-3.93757	19	35	7	CDS		0	0
hsa-miR-6776-5p	NM_001080496	RGP1	240	265	1	-23.7	1	0.0109174	0.338	0	0	-7.87558	16	20	10	CDS		0	0
hsa-miR-6776-5p	NM_001080496	RGP1	48	65	0.846154	-24	1	3.18183e-06	0.206	0	0	-5.77128	15	17	12	5UTR		0	0
hsa-miR-6776-5p	NM_001080496	RGP1	1264	1297	0.923077	-24.2	1	0.000191157	0.397	0	0	-5.48126	18	33	12	CDS		0	0
hsa-miR-6776-5p	NM_001044264	MSMP	472	514	0.923077	-26.3	1	1.88542e-05	0.324	0	0	-3.93757	19	42	8	CDS		0	0
hsa-miR-6776-5p	NM_001044264	MSMP	228	247	1	-24.9	1	4.00127e-05	0.485	0	0	-8.52688	16	19	9	CDS		0	0
hsa-miR-6776-5p	NM_001044264	MSMP	334	354	0.923077	-21.2	1	0.00386559	0.426	0	0	-6.51454	16	20	12	CDS		0	0
hsa-miR-6776-5p	NM_003995	NPR2	490	515	0.846154	-23.4	1	0.0201354	0.426	0	0	-4.67302	17	21	12	CDS		0	0
hsa-miR-6776-5p	NM_003995	NPR2	2034	2070	1	-25	1	0.000771125	0.412	0	0	-5.48126	17	36	11	CDS		0	0
hsa-miR-6776-5p	NM_003995	NPR2	426	443	0.846154	-25	1	0.000240357	0.426	0	0	-9.84749	15	17	11	CDS		0	0
hsa-miR-6776-5p	NM_172312	SPAG8	1089	1110	1	-24.9	1	0.21932	0.441	0	0	-9.06125	15	21	8	CDS		0	0
hsa-miR-6776-5p	XM_024447513	SPAG8	1099	1120	1	-24.9	1	0.21932	0.441	0	0	-9.06125	15	21	8	CDS		0	0
hsa-miR-6776-5p	NM_001039592	SPAG8	1089	1110	1	-24.9	1	0.21932	0.441	0	0	-9.06125	15	21	8	CDS		0	0
hsa-miR-6776-5p	NM_032593	HINT2	252	272	1	-18.9	1	0.0147093	0.441	0	0	-6.51454	16	20	5	CDS		0	0
hsa-miR-6776-5p	NM_001012446	FAM221B	27	45	0.923077	-24.2	1	0.00570067	0.397	0	0	-7.7949	15	18	9	5UTR		0	0
hsa-miR-6776-5p	NM_001012446	FAM221B	1192	1209	0.923077	-23.3	1	0.00382415	0.441	0	0	-6.23647	14	17	8	CDS		0	0
hsa-miR-6776-5p	NM_001042589	TMEM8B	1030	1067	0.923077	-29.1	1	0.024929	0.309	0	0	-6.21671	17	22	7	CDS		0	0
hsa-miR-6776-5p	NM_001042589	TMEM8B	1211	1228	0.923077	-26.9	1	0.00132866	0.338	0	0	-11.2074	13	17	8	CDS		0	0
hsa-miR-6776-5p	NM_016446	TMEM8B	1102	1139	0.923077	-29.1	1	0.024929	0.309	0	0	-6.21671	17	22	7	CDS		0	0
hsa-miR-6776-5p	NM_016446	TMEM8B	1283	1300	0.923077	-26.9	1	0.00132866	0.338	0	0	-11.2074	13	17	8	CDS		0	0
hsa-miR-6776-5p	NM_001042590	TMEM8B	1314	1351	0.923077	-29.1	1	0.024929	0.309	0	0	-6.21671	17	22	7	CDS		0	0
hsa-miR-6776-5p	NM_001042590	TMEM8B	1495	1512	0.923077	-26.9	1	0.00132866	0.338	0	0	-11.2074	13	17	8	CDS		0	0
hsa-miR-6776-5p	NM_001004487	OR13J1	62	98	1	-22.1	1	0.00856573	0.382	0	0	-7.14013	15	18	10	CDS		0	0
hsa-miR-6776-5p	NM_001039792	HRCT1	720	741	1	-25.2	1	0.0479587	0.426	0	0	-9.07598	17	21	8	3UTR		0	0
hsa-miR-6776-5p	NM_001348107	SPAAR	454	490	0.846154	-24.4	1	1.38443e-05	0.353	0	0	-3.93757	17	36	10	CDS		0	0
hsa-miR-6776-5p	NM_001348107	SPAAR	604	624	0.923077	-20.7	1	0.0270435	0.412	0	0	-4.957	17	20	9	CDS		0	0
hsa-miR-6776-5p	NM_019897	OR2S2	212	235	0.923077	-24.2	1	0.09214	0.412	0	0	-4.957	17	23	9	CDS		0	0
hsa-miR-6776-5p	NM_019897	OR2S2	289	308	0.923077	-22.3	1	2.10572e-05	0.471	0	0	-7.7949	15	19	8	CDS		0	0
hsa-miR-6776-5p	NM_021111	RECK	291	314	0.846154	-21.3	1	0.000523764	0.588	0	0	-11.3749	14	23	7	CDS		0	0
hsa-miR-6776-5p	NM_021111	RECK	2867	2887	1	-21	1	0.0179014	0.397	0	0	-10.0938	14	20	8	CDS		0	0
hsa-miR-6776-5p	NM_005893	CCIN	1631	1653	0.923077	-20	1	0.0115291	0.456	0	0	-7.62723	15	22	8	CDS		0	0
hsa-miR-6776-5p	NM_005893	CCIN	672	689	1	-19.7	1	0.000400723	0.426	0	0	-6.19951	16	17	16	CDS		0	0
hsa-miR-6776-5p	NM_005893	CCIN	258	288	0.846154	-19.6	1	0.00102418	0.456	0	0	-7.65065	14	30	9	CDS		0	0
hsa-miR-6776-5p	NM_007096	CLTA	881	911	0.923077	-26.9	1	0.0156256	0.382	0	0	-3.79332	16	19	9	CDS		0	0
hsa-miR-6776-5p	NM_001076677	CLTA	845	875	0.923077	-26.9	1	0.0156256	0.382	0	0	-3.79332	16	19	9	CDS		0	0
hsa-miR-6776-5p	NM_001184760	CLTA	827	857	0.923077	-26.9	1	0.0156256	0.382	0	0	-3.79332	16	19	9	CDS		0	0
hsa-miR-6776-5p	NM_001833	CLTA	791	821	0.923077	-26.9	1	0.0156256	0.382	0	0	-3.79332	16	19	9	CDS		0	0
hsa-miR-6776-5p	NM_001311204	CLTA	725	755	0.923077	-26.9	1	0.0156256	0.382	0	0	-3.79332	16	19	9	CDS		0	0
hsa-miR-6776-5p	NM_001184762	CLTA	635	665	0.923077	-26.9	1	0.0156256	0.382	0	0	-3.79332	16	19	9	CDS		0	0
hsa-miR-6776-5p	NM_001190388	GNE	2794	2816	0.923077	-28.2	1	9.78765e-05	0.426	0	0	-3.79332	18	22	9	3UTR		0	0
hsa-miR-6776-5p	NM_001128227	GNE	3000	3022	0.923077	-28.2	1	9.78765e-05	0.426	0	0	-3.79332	18	22	9	3UTR		0	0
hsa-miR-6776-5p	NM_001190384	GNE	2606	2628	0.923077	-28.2	1	9.78765e-05	0.426	0	0	-3.79332	18	22	9	3UTR		0	0
hsa-miR-6776-5p	NM_001190383	GNE	2743	2765	0.923077	-28.2	1	9.78765e-05	0.426	0	0	-3.79332	18	22	9	3UTR		0	0
hsa-miR-6776-5p	NM_005476	GNE	2965	2987	0.923077	-28.2	1	9.78765e-05	0.426	0	0	-3.79332	18	22	9	3UTR		0	0
hsa-miR-6776-5p	XM_017014167	GNE	2861	2883	0.923077	-28.2	1	9.78765e-05	0.426	0	0	-3.79332	18	22	9	3UTR		0	0
hsa-miR-6776-5p	NM_194330	RNF38	1285	1302	1	-22.5	1	0.000128304	0.559	0	0	-10.9523	13	17	5	CDS		0	0
hsa-miR-6776-5p	NM_194330	RNF38	4402	4438	0.974359	-21.4	1	0.0124771	0.588	0	0	-9.54854	16	36	8	3UTR		0	0
hsa-miR-6776-5p	NM_194330	RNF38	1166	1186	0.846154	-20.8	1	0.000111869	0.5	0	0	-5.48126	16	20	9	CDS		0	0
hsa-miR-6776-5p	NM_194332	RNF38	1404	1421	1	-22.5	1	0.000128304	0.559	0	0	-10.9523	13	17	5	CDS		0	0
hsa-miR-6776-5p	NM_194332	RNF38	4521	4557	0.974359	-21.4	1	0.0124771	0.588	0	0	-9.54854	16	36	8	3UTR		0	0
hsa-miR-6776-5p	NM_194332	RNF38	1285	1305	0.846154	-20.8	1	0.000111869	0.5	0	0	-5.48126	16	20	9	CDS		0	0
hsa-miR-6776-5p	NM_194328	RNF38	1554	1571	1	-22.5	1	0.000128304	0.559	0	0	-10.9523	13	17	5	CDS		0	0
hsa-miR-6776-5p	NM_194328	RNF38	4671	4707	0.974359	-21.4	1	0.0124771	0.588	0	0	-9.54854	16	36	8	3UTR		0	0
hsa-miR-6776-5p	NM_194329	RNF38	1237	1254	1	-22.5	1	0.000128304	0.559	0	0	-10.9523	13	17	5	CDS		0	0
hsa-miR-6776-5p	NM_194329	RNF38	4354	4390	0.974359	-21.4	1	0.0124771	0.588	0	0	-9.54854	16	36	8	3UTR		0	0
hsa-miR-6776-5p	NM_194329	RNF38	1118	1138	0.846154	-20.8	1	0.000111869	0.5	0	0	-5.48126	16	20	9	CDS		0	0
hsa-miR-6776-5p	NM_022781	RNF38	1387	1404	1	-22.5	1	0.000128304	0.559	0	0	-10.9523	13	17	5	CDS		0	0
hsa-miR-6776-5p	NM_022781	RNF38	4504	4540	0.974359	-21.4	1	0.0124771	0.588	0	0	-9.54854	16	36	8	3UTR		0	0
hsa-miR-6776-5p	NM_022781	RNF38	1268	1288	0.846154	-20.8	1	0.000111869	0.5	0	0	-5.48126	16	20	9	CDS		0	0
hsa-miR-6776-5p	NM_014791	MELK	1803	1850	0.923077	-19.3	1	0.0114486	0.5	0	0	-11.0539	13	22	7	CDS		0	0
hsa-miR-6776-5p	NM_014791	MELK	1119	1135	0.846154	-18.5	1	0.00985243	0.485	0	0	-6.19951	13	16	6	CDS		0	0
hsa-miR-6776-5p	NM_001256685	MELK	1680	1727	0.923077	-19.3	1	0.0114486	0.5	0	0	-11.0539	13	22	7	CDS		0	0
hsa-miR-6776-5p	NM_001256685	MELK	1119	1135	0.846154	-18.5	1	0.00985243	0.485	0	0	-6.19951	13	16	6	CDS		0	0
hsa-miR-6776-5p	NM_001256687	MELK	1659	1706	0.923077	-19.3	1	0.0114486	0.5	0	0	-11.0539	13	22	7	CDS		0	0
hsa-miR-6776-5p	NM_001256687	MELK	975	991	0.846154	-18.5	1	0.00985243	0.485	0	0	-6.19951	13	16	6	CDS		0	0
hsa-miR-6776-5p	NM_001256688	MELK	1590	1637	0.923077	-19.3	1	0.0114486	0.5	0	0	-11.0539	13	22	7	CDS		0	0
hsa-miR-6776-5p	NM_001256688	MELK	906	922	0.846154	-18.5	1	0.00985243	0.485	0	0	-6.19951	13	16	6	CDS		0	0
hsa-miR-6776-5p	NM_001256689	MELK	1717	1764	0.923077	-19.3	1	0.0114486	0.5	0	0	-11.0539	13	22	7	CDS		0	0
hsa-miR-6776-5p	NM_001256689	MELK	1033	1049	0.846154	-18.5	1	0.00985243	0.485	0	0	-6.19951	13	16	6	CDS		0	0
hsa-miR-6776-5p	NM_001256690	MELK	1600	1647	0.923077	-19.3	1	0.0114486	0.5	0	0	-11.0539	13	22	7	CDS		0	0
hsa-miR-6776-5p	NM_001256690	MELK	916	932	0.846154	-18.5	1	0.00985243	0.485	0	0	-6.19951	13	16	6	CDS		0	0
hsa-miR-6776-5p	NM_001256692	MELK	130	163	0.923077	-23.1	1	0.00141336	0.412	0	0	-5.48126	17	33	9	5UTR		0	0
hsa-miR-6776-5p	NM_001256692	MELK	1477	1524	0.923077	-19.3	1	0.0114486	0.5	0	0	-11.0539	13	22	7	CDS		0	0
hsa-miR-6776-5p	NM_001280551	PAX5	3628	3648	0.865385	-30	1	0.0588492	0.338	0	0	-6.23647	16	20	8	3UTR		0	1
hsa-miR-6776-5p	NM_001280551	PAX5	1134	1154	0.846154	-26.9	1	6.94226e-05	0.309	0	0	-6.9696	17	20	10	CDS		0	1
hsa-miR-6776-5p	NM_001280551	PAX5	1788	1811	1	-27	1	2.22755e-05	0.368	0	0	-5.22671	18	23	10	3UTR		0	1
hsa-miR-6776-5p	NM_001280551	PAX5	2345	2360	1	-25.8	1	0.295362	0.544	0	0	-8.55011	14	15	14	3UTR		0	1
hsa-miR-6776-5p	NM_001280556	PAX5	3817	3837	0.865385	-30	1	0.0588492	0.338	0	0	-6.23647	16	20	8	3UTR		0	1
hsa-miR-6776-5p	NM_001280556	PAX5	1134	1154	0.846154	-26.9	1	6.49204e-05	0.309	0	0	-6.9696	17	20	10	CDS		0	1
hsa-miR-6776-5p	NM_001280556	PAX5	1977	2000	1	-27	1	2.22755e-05	0.368	0	0	-5.22671	18	23	10	3UTR		0	1
hsa-miR-6776-5p	NM_001280556	PAX5	2534	2549	1	-25.8	1	0.295362	0.544	0	0	-8.55011	14	15	14	3UTR		0	1
hsa-miR-6776-5p	NM_001280555	PAX5	3683	3703	0.865385	-30	1	0.0588492	0.338	0	0	-6.23647	16	20	8	3UTR		0	1
hsa-miR-6776-5p	NM_001280555	PAX5	1102	1122	0.846154	-26.9	1	7.21206e-05	0.309	0	0	-6.9696	17	20	10	CDS		0	1
hsa-miR-6776-5p	NM_001280555	PAX5	1843	1866	1	-27	1	2.22755e-05	0.368	0	0	-5.22671	18	23	10	3UTR		0	1
hsa-miR-6776-5p	NM_001280555	PAX5	2400	2415	1	-25.8	1	0.295362	0.544	0	0	-8.55011	14	15	14	3UTR		0	1
hsa-miR-6776-5p	NM_001280553	PAX5	3767	3787	0.865385	-30	1	0.0588492	0.338	0	0	-6.23647	16	20	8	3UTR		0	1
hsa-miR-6776-5p	NM_001280553	PAX5	1171	1191	0.846154	-26.9	1	6.49204e-05	0.309	0	0	-6.9696	17	20	10	CDS		0	1
hsa-miR-6776-5p	NM_001280553	PAX5	1927	1950	1	-27	1	2.22755e-05	0.368	0	0	-5.22671	18	23	10	3UTR		0	1
hsa-miR-6776-5p	NM_001280553	PAX5	2484	2499	1	-25.8	1	0.295362	0.544	0	0	-8.55011	14	15	14	3UTR		0	1
hsa-miR-6776-5p	NM_001280554	PAX5	3854	3874	0.865385	-30	1	0.0588492	0.338	0	0	-6.23647	16	20	8	3UTR		0	1
hsa-miR-6776-5p	NM_001280554	PAX5	1171	1191	0.846154	-26.9	1	6.49204e-05	0.309	0	0	-6.9696	17	20	10	CDS		0	1
hsa-miR-6776-5p	NM_001280554	PAX5	2014	2037	1	-27	1	2.22755e-05	0.368	0	0	-5.22671	18	23	10	3UTR		0	1
hsa-miR-6776-5p	NM_001280554	PAX5	2571	2586	1	-25.8	1	0.295362	0.544	0	0	-8.55011	14	15	14	3UTR		0	1
hsa-miR-6776-5p	NM_001280550	PAX5	3664	3684	0.865385	-30	1	0.0588492	0.338	0	0	-6.23647	16	20	8	3UTR		0	1
hsa-miR-6776-5p	NM_001280550	PAX5	1824	1847	1	-27	1	2.22755e-05	0.368	0	0	-5.22671	18	23	10	3UTR		0	1
hsa-miR-6776-5p	NM_001280550	PAX5	2381	2396	1	-25.8	1	0.295362	0.544	0	0	-8.55011	14	15	14	3UTR		0	1
hsa-miR-6776-5p	NM_001280549	PAX5	3751	3771	0.865385	-30	1	0.0588492	0.338	0	0	-6.23647	16	20	8	3UTR		0	1
hsa-miR-6776-5p	NM_001280549	PAX5	1911	1934	1	-27	1	2.22755e-05	0.368	0	0	-5.22671	18	23	10	3UTR		0	1
hsa-miR-6776-5p	NM_001280549	PAX5	2468	2483	1	-25.8	1	0.295362	0.544	0	0	-8.55011	14	15	14	3UTR		0	1
hsa-miR-6776-5p	NM_001280552	PAX5	3794	3814	0.865385	-30	1	0.0588492	0.338	0	0	-6.23647	16	20	8	3UTR		0	1
hsa-miR-6776-5p	NM_001280552	PAX5	1300	1320	0.846154	-26.9	1	6.94226e-05	0.309	0	0	-6.9696	17	20	10	CDS		0	1
hsa-miR-6776-5p	NM_001280552	PAX5	1954	1977	1	-27	1	2.22755e-05	0.368	0	0	-5.22671	18	23	10	3UTR		0	1
hsa-miR-6776-5p	NM_001280552	PAX5	2511	2526	1	-25.8	1	0.295362	0.544	0	0	-8.55011	14	15	14	3UTR		0	1
hsa-miR-6776-5p	NM_001280547	PAX5	3881	3901	0.865385	-30	1	0.0588492	0.338	0	0	-6.23647	16	20	8	3UTR		0	1
hsa-miR-6776-5p	NM_001280547	PAX5	1300	1320	0.846154	-26.9	1	7.21206e-05	0.309	0	0	-6.9696	17	20	10	CDS		0	1
hsa-miR-6776-5p	NM_001280547	PAX5	2041	2064	1	-27	1	2.22755e-05	0.368	0	0	-5.22671	18	23	10	3UTR		0	1
hsa-miR-6776-5p	NM_001280547	PAX5	2598	2613	1	-25.8	1	0.295362	0.544	0	0	-8.55011	14	15	14	3UTR		0	1
hsa-miR-6776-5p	NM_001280548	PAX5	3896	3916	0.865385	-30	1	0.0588492	0.338	0	0	-6.23647	16	20	8	3UTR		0	1
hsa-miR-6776-5p	NM_001280548	PAX5	1300	1320	0.846154	-26.9	1	6.49204e-05	0.309	0	0	-6.9696	17	20	10	CDS		0	1
hsa-miR-6776-5p	NM_001280548	PAX5	2056	2079	1	-27	1	2.22755e-05	0.368	0	0	-5.22671	18	23	10	3UTR		0	1
hsa-miR-6776-5p	NM_001280548	PAX5	2613	2628	1	-25.8	1	0.295362	0.544	0	0	-8.55011	14	15	14	3UTR		0	1
hsa-miR-6776-5p	NM_016734	PAX5	3983	4003	0.865385	-30	1	0.0588492	0.338	0	0	-6.23647	16	20	8	3UTR		0	1
hsa-miR-6776-5p	NM_016734	PAX5	1300	1320	0.846154	-26.9	1	6.49204e-05	0.309	0	0	-6.9696	17	20	10	CDS		0	1
hsa-miR-6776-5p	NM_016734	PAX5	2143	2166	1	-27	1	2.22755e-05	0.368	0	0	-5.22671	18	23	10	3UTR		0	1
hsa-miR-6776-5p	NM_016734	PAX5	2700	2715	1	-25.8	1	0.295362	0.544	0	0	-8.55011	14	15	14	3UTR		0	1
hsa-miR-6776-5p	NM_032226	ZCCHC7	1009	1045	0.846154	-21.7	1	0.0318453	0.515	0	0	-7.28438	18	36	9	CDS		0	0
hsa-miR-6776-5p	NM_032226	ZCCHC7	1221	1238	0.923077	-20.3	1	0.0012494	0.529	0	0	-9.81149	14	17	9	CDS		0	0
hsa-miR-6776-5p	NM_001289121	ZCCHC7	1154	1190	0.846154	-21.7	1	0.0318453	0.515	0	0	-7.28438	18	36	9	CDS		0	0
hsa-miR-6776-5p	NM_001289121	ZCCHC7	67	83	0.846154	-21.1	1	0.0138947	0.25	0	0	-8.81344	14	16	9	5UTR		0	0
hsa-miR-6776-5p	NM_012203	GRHPR	644	665	0.846154	-21.5	1	0.00058205	0.441	0	0	-4.957	16	21	6	CDS		0	0
hsa-miR-6776-5p	NM_014872	ZBTB5	4101	4121	0.923077	-26.9	1	2.38687e-06	0.382	0	0	-10.8871	16	20	7	3UTR		0	0
hsa-miR-6776-5p	NM_014872	ZBTB5	4271	4297	0.846154	-23.2	1	0.000282045	0.485	0	0	-3.93757	17	26	10	3UTR		0	0
hsa-miR-6776-5p	NM_014872	ZBTB5	1569	1586	0.923077	-22.8	1	1.016e-06	0.368	0	0	-11.405	14	17	7	CDS		0	0
hsa-miR-6776-5p	NM_014872	ZBTB5	703	740	0.846154	-22.7	1	0.000171754	0.368	0	0	-5.18008	18	37	9	CDS		0	0
hsa-miR-6776-5p	NM_022490	POLR1E	1296	1336	0.846154	-29.8	1	0.000108975	0.324	0	0	-3.93757	17	24	10	CDS		0	0
hsa-miR-6776-5p	NM_012166	FBXO10	3903	3921	0.923077	-25.6	1	4.81862e-06	0.397	0	0	-9.45376	14	18	5	3UTR		0	0
hsa-miR-6776-5p	NM_012166	FBXO10	2182	2201	0.923077	-25.1	1	0.00428711	0.426	0	0	-8.22207	15	19	11	CDS		0	0
hsa-miR-6776-5p	NM_012166	FBXO10	3491	3517	1	-24.9	1	0.00028492	0.412	0	0	-6.77039	17	26	11	3UTR		0	0
hsa-miR-6776-5p	XM_005251439	FBXO10	1014	1033	0.846154	-21.7	1	2.94675e-05	0.441	0	0	-9.83106	16	19	7	CDS		0	0
hsa-miR-6776-5p	NM_001001790	TOMM5	99	149	1	-24.2	1	0.000583459	0.382	0	0	-9.13263	14	20	7	5UTR		0	0
hsa-miR-6776-5p	NM_001001790	TOMM5	315	346	1	-23.9	1	0.00244828	0.559	0	0	-7.28438	18	31	7	3UTR		0	0
hsa-miR-6776-5p	NM_001134485	TOMM5	122	149	1	-24.2	1	0.000583459	0.382	0	0	-9.13263	14	20	7	CDS		0	0
hsa-miR-6776-5p	NM_001134485	TOMM5	417	448	1	-23.9	1	0.00244828	0.559	0	0	-7.28438	18	31	7	3UTR		0	0
hsa-miR-6776-5p	NM_001134484	TOMM5	122	149	1	-24.2	1	0.000583459	0.382	0	0	-9.13263	14	20	7	CDS		0	0
hsa-miR-6776-5p	NM_001134484	TOMM5	474	505	1	-23.9	1	0.00244828	0.559	0	0	-7.28438	18	31	7	3UTR		0	0
hsa-miR-6776-5p	NM_014907	FRMPD1	2298	2319	1	-27.3	1	0.00538522	0.382	0	0	-4.957	17	21	9	CDS		0	0
hsa-miR-6776-5p	NM_014907	FRMPD1	2387	2409	0.923077	-25.8	1	3.75162e-06	0.397	0	0	-10.8405	16	22	7	CDS		0	0
hsa-miR-6776-5p	NM_014907	FRMPD1	4720	4756	1	-25.6	1	0.00227061	0.368	0	0	-5.18008	18	36	9	CDS		0	0
hsa-miR-6776-5p	XM_017014480	FRMPD1	2979	3000	1	-27.3	1	0.00538522	0.382	0	0	-4.957	17	21	9	CDS		0	0
hsa-miR-6776-5p	XM_017014480	FRMPD1	3068	3090	0.923077	-25.8	1	3.75162e-06	0.397	0	0	-10.8405	16	22	7	CDS		0	0
hsa-miR-6776-5p	XM_017014480	FRMPD1	5401	5437	1	-25.6	1	0.00227061	0.368	0	0	-5.18008	18	36	9	CDS		0	0
hsa-miR-6776-5p	XM_011517742	TRMT10B	561	592	1	-21.7	1	6.55849e-06	0.471	0	0	-3.93757	19	31	10	CDS		0	0
hsa-miR-6776-5p	XM_011517742	TRMT10B	160	194	0.846154	-21	1	0.00195021	0.441	0	0	-4.79441	17	34	7	CDS		0	0
hsa-miR-6776-5p	NM_144964	TRMT10B	120	154	0.846154	-21	1	0.00195021	0.441	0	0	-4.79441	17	34	7	CDS		0	0
hsa-miR-6776-5p	NM_144964	TRMT10B	2076	2095	1	-21.1	1	0.0224837	0.485	0	0	-8.81432	14	19	10	3UTR		0	0
hsa-miR-6776-5p	NM_001286950	TRMT10B	120	154	0.846154	-21	1	0.00195021	0.441	0	0	-4.79441	17	34	7	CDS		0	0
hsa-miR-6776-5p	NM_001286950	TRMT10B	1896	1915	1	-21.1	1	0.0224837	0.485	0	0	-8.81432	14	19	10	3UTR		0	0
hsa-miR-6776-5p	NM_001286951	TRMT10B	120	154	0.846154	-21	1	0.00195021	0.441	0	0	-4.79441	17	34	7	5UTR		0	0
hsa-miR-6776-5p	NM_001286951	TRMT10B	1967	1986	1	-21.1	1	0.0224837	0.485	0	0	-8.81432	14	19	10	3UTR		0	0
hsa-miR-6776-5p	NM_001286952	TRMT10B	120	154	0.846154	-21	1	0.00195021	0.441	0	0	-4.79441	17	34	7	CDS		0	0
hsa-miR-6776-5p	NM_001286952	TRMT10B	1815	1834	1	-21.1	1	0.0224837	0.485	0	0	-8.81432	14	19	10	3UTR		0	0
hsa-miR-6776-5p	NM_001002269	EXOSC3	95	113	1	-23.1	1	1.57166e-05	0.324	0	0	-10.1659	14	18	8	CDS		0	0
hsa-miR-6776-5p	NM_001002269	EXOSC3	787	808	0.923077	-22.3	1	0.0887851	0.662	0	0	-4.99396	16	21	8	3UTR		0	0
hsa-miR-6776-5p	NM_016042	EXOSC3	95	113	1	-23.1	1	1.57166e-05	0.324	0	0	-10.1659	14	18	8	CDS		0	0
hsa-miR-6776-5p	NM_016042	EXOSC3	939	960	0.923077	-22.3	1	0.0887851	0.662	0	0	-4.99396	16	21	8	3UTR		0	0
hsa-miR-6776-5p	NM_001286810	DCAF10	42	63	0.923077	-24.6	1	8.54654e-05	0.412	0	0	-8.87667	16	21	7	5UTR		0	1
hsa-miR-6776-5p	NM_001286810	DCAF10	3007	3025	0.923077	-23.9	1	0.00225013	0.426	0	0	-4.76182	15	18	9	3UTR		0	1
hsa-miR-6776-5p	NM_001286810	DCAF10	5584	5605	1	-24.2	1	0.00772256	0.662	0	0	-5.48126	16	21	10	3UTR		0	1
hsa-miR-6776-5p	NM_024345	DCAF10	255	275	0.846154	-25.1	1	0.000457213	0.206	0	0	-5.33701	16	20	6	CDS		0	1
hsa-miR-6776-5p	NM_024345	DCAF10	3533	3551	0.923077	-23.9	1	0.00225013	0.426	0	0	-4.76182	15	18	9	3UTR		0	1
hsa-miR-6776-5p	NM_033412	SLC25A51	705	722	0.923077	-24.2	1	0.000894173	0.574	0	0	-10.3702	15	17	11	CDS		0	0
hsa-miR-6776-5p	NM_033412	SLC25A51	191	208	1	-23.2	1	4.02299e-07	0.265	0	0	-6.74759	14	17	10	5UTR		0	0
hsa-miR-6776-5p	NM_003028	SHB	3111	3142	0.923077	-27.5	1	4.77853e-05	0.382	0	0	-5.03583	17	24	8	3UTR		0	0
hsa-miR-6776-5p	NM_000692	ALDH1B1	1200	1225	0.923077	-25.4	1	2.49273e-07	0.412	0	0	-3.79332	18	25	7	CDS		0	0
hsa-miR-6776-5p	NM_000692	ALDH1B1	231	252	0.923077	-25	1	0.0087679	0.441	0	0	-10.8871	16	21	7	CDS		0	0
hsa-miR-6776-5p	NM_000692	ALDH1B1	2798	2816	0.846154	-23.3	1	0.0247674	0.426	0	0	-10.0938	15	18	9	3UTR		0	0
hsa-miR-6776-5p	NM_001007563	IGFBPL1	1	17	0.846154	-23.8	1	3.47529e-05	0.326	0	0	-6.21671	14	16	13	5UTR		0	1
hsa-miR-6776-5p	NM_001007563	IGFBPL1	3457	3476	1	-25.9	1	0.0410936	0.529	0	0	-9.54656	14	19	9	3UTR		0	1
hsa-miR-6776-5p	NM_001007563	IGFBPL1	1789	1805	0.846154	-26	1	0.0823462	0.603	0	0	-6.09222	13	16	7	3UTR		0	1
hsa-miR-6776-5p	NM_001007563	IGFBPL1	219	237	0.923077	-25.4	1	5.45913e-06	0.176	0	0	-8.74633	15	18	10	CDS		0	1
hsa-miR-6776-5p	NM_147195	ANKRD18A	627	656	0.846154	-21.3	1	0.000568919	0.5	0	0	-3.93757	18	29	7	CDS		0	0
hsa-miR-6776-5p	NM_033655	CNTNAP3	2174	2193	0.846154	-27.1	1	2.36563e-07	0.25	0	0	-9.02428	14	19	7	CDS		0	0
hsa-miR-6776-5p	NM_033655	CNTNAP3	1865	1886	1	-24.1	1	0.000373413	0.426	0	0	-5.18008	18	21	9	CDS		0	0
hsa-miR-6776-5p	NM_001085452	SPATA31A1	1438	1473	0.923077	-27.9	1	0.00351087	0.353	0	0	-3.79332	16	26	10	CDS		0	0
hsa-miR-6776-5p	NM_001085452	SPATA31A1	2835	2871	1	-25.1	1	0.00184374	0.412	0	0	-5.03583	17	36	8	CDS		0	0
hsa-miR-6776-5p	NM_001085452	SPATA31A1	3975	4000	1	-24.3	1	0.00443245	0.426	0	0	-3.93757	18	25	8	CDS		0	0
hsa-miR-6776-5p	NM_001012421	ANKRD20A2	63	83	0.923077	-19.5	1	0.000263002	0.426	0	0	-9.06431	14	20	9	5UTR		0	0
hsa-miR-6776-5p	NM_001012421	ANKRD20A2	2662	2687	0.923077	-19	1	0.0899803	0.691	0	0	-3.93757	16	25	9	3UTR		0	0
hsa-miR-6776-5p	NM_001085476	FOXD4L6	1351	1388	1	-27.6	1	0.00272447	0.309	0	0	-4.957	16	37	10	CDS		0	0
hsa-miR-6776-5p	XM_017015035	CBWD6	485	521	0.846154	-19.4	1	9.39549e-05	0.544	0	0	-3.93757	18	36	11	CDS		0	0
hsa-miR-6776-5p	XM_017015035	CBWD6	422	442	0.846154	-17.7	1	2.40033e-05	0.471	0	0	-6.85796	16	20	8	CDS		0	0
hsa-miR-6776-5p	NM_001085457	CBWD6	425	461	0.846154	-19.4	1	9.39549e-05	0.544	0	0	-3.93757	18	36	11	CDS		0	0
hsa-miR-6776-5p	NM_001085457	CBWD6	362	382	0.846154	-17.7	1	2.40033e-05	0.471	0	0	-6.85796	16	20	8	CDS		0	0
hsa-miR-6776-5p	NM_001201380	CNTNAP3B	2345	2364	0.923077	-27.1	1	1.86235e-07	0.265	0	0	-9.02428	14	19	7	CDS		0	0
hsa-miR-6776-5p	NM_001201380	CNTNAP3B	2036	2057	1	-24.1	1	0.000373413	0.426	0	0	-5.18008	18	21	9	CDS		0	0
hsa-miR-6776-5p	NM_001145196	SPATA31A6	1405	1440	0.923077	-27.9	1	0.00326654	0.426	0	0	-3.79332	16	26	10	CDS		0	0
hsa-miR-6776-5p	NM_001145196	SPATA31A6	2790	2826	1	-25.1	1	0.00184374	0.412	0	0	-5.03583	17	36	8	CDS		0	0
hsa-miR-6776-5p	NM_001145196	SPATA31A6	3930	3955	1	-24.3	1	0.00451147	0.412	0	0	-3.93757	18	25	8	CDS		0	0
hsa-miR-6776-5p	NM_001113541	SPATA31A5	1405	1440	0.923077	-27.9	1	0.00184264	0.368	0	0	-3.79332	16	26	10	CDS		0	0
hsa-miR-6776-5p	NM_001113541	SPATA31A5	3942	3967	1	-24.3	1	0.00451147	0.412	0	0	-3.93757	18	25	8	CDS		0	0
hsa-miR-6776-5p	NM_015667	SPATA31A7	1405	1440	0.923077	-27.9	1	0.00184264	0.368	0	0	-3.79332	16	26	10	CDS		0	0
hsa-miR-6776-5p	NM_015667	SPATA31A7	3942	3967	1	-24.3	1	0.00451147	0.412	0	0	-3.93757	18	25	8	CDS		0	0
hsa-miR-6776-5p	XM_017015380	LOC100289279	1802	1824	1	-23.3	1	1.1789e-05	0.5	0	0	-4.957	17	22	10	CDS		0	0
hsa-miR-6776-5p	NM_001098805	ANKRD20A4	63	83	0.846154	-19.5	1	0.000195988	0.426	0	0	-9.06431	14	20	9	5UTR		0	0
hsa-miR-6776-5p	NM_001098805	ANKRD20A4	2662	2687	0.923077	-19	1	0.0899803	0.691	0	0	-3.93757	16	25	9	3UTR		0	0
hsa-miR-6776-5p	NM_001126334	FOXD4L5	1956	1976	0.961538	-27.9	1	7.52289e-08	0.412	0	0	-4.67302	17	20	7	CDS		0	0
hsa-miR-6776-5p	NM_001126334	FOXD4L5	1591	1628	1	-27.6	1	0.00201288	0.324	0	0	-4.957	16	37	10	CDS		0	0
hsa-miR-6776-5p	NM_001286835	CBWD5	709	725	0.923077	-23.5	1	0.0190233	0.485	0	0	-7.27064	14	16	12	5UTR		0	0
hsa-miR-6776-5p	NM_001286835	CBWD5	462	498	0.846154	-19.4	1	9.39549e-05	0.544	0	0	-3.93757	18	36	11	5UTR		0	0
hsa-miR-6776-5p	NM_001286835	CBWD5	1203	1217	0.923077	-19.6	1	9.92063e-06	0.456	0	0	-6.00433	12	14	8	5UTR		0	0
hsa-miR-6776-5p	NM_001024916	CBWD5	462	498	0.846154	-19.4	1	9.39549e-05	0.544	0	0	-3.93757	18	36	11	CDS		0	0
hsa-miR-6776-5p	NM_001024916	CBWD5	399	419	0.846154	-17.7	1	2.40033e-05	0.471	0	0	-6.85796	16	20	8	CDS		0	0
hsa-miR-6776-5p	NM_001286836	CBWD5	399	419	0.846154	-17.7	1	2.38083e-05	0.471	0	0	-6.85796	16	20	8	CDS		0	0
hsa-miR-6776-5p	NM_001330668	CBWD5	422	458	0.846154	-19.4	1	9.39549e-05	0.544	0	0	-3.93757	18	36	11	CDS		0	0
hsa-miR-6776-5p	NM_001330668	CBWD5	359	379	0.846154	-17.7	1	2.40033e-05	0.471	0	0	-6.85796	16	20	8	CDS		0	0
hsa-miR-6776-5p	XM_005272749	CBWD5	422	458	0.846154	-19.4	1	9.39549e-05	0.544	0	0	-3.93757	18	36	11	CDS		0	0
hsa-miR-6776-5p	XM_005272749	CBWD5	359	379	0.846154	-17.7	1	2.40033e-05	0.471	0	0	-6.85796	16	20	8	CDS		0	0
hsa-miR-6776-5p	XM_005272750	CBWD5	422	458	0.846154	-19.4	1	9.39549e-05	0.544	0	0	-3.93757	18	36	11	CDS		0	0
hsa-miR-6776-5p	XM_005272750	CBWD5	359	379	0.846154	-17.7	1	2.40033e-05	0.471	0	0	-6.85796	16	20	8	CDS		0	0
hsa-miR-6776-5p	NM_199244	FOXD4L4	1124	1144	0.961538	-27.9	1	7.52289e-08	0.412	0	0	-4.67302	17	20	7	CDS		0	0
hsa-miR-6776-5p	NM_199244	FOXD4L4	759	796	1	-27.6	1	0.00266416	0.309	0	0	-4.957	16	37	10	CDS		0	0
hsa-miR-6776-5p	NM_001012419	ANKRD20A3	3873	3890	0.923077	-22.3	1	0.00586612	0.691	0	0	-6.10696	15	17	9	3UTR		0	0
hsa-miR-6776-5p	NM_001012419	ANKRD20A3	29	49	0.846154	-19.5	1	0.000363429	0.426	0	0	-9.06431	14	20	9	5UTR		0	0
hsa-miR-6776-5p	NM_001317916	ZNF658	243	270	1	-24.5	1	0.0251714	0.426	0	0	-5.33701	14	27	9	5UTR		0	0
hsa-miR-6776-5p	NM_001317916	ZNF658	3249	3270	1	-24.3	1	0.085103	0.529	0	0	-6.76235	17	21	5	CDS		0	0
hsa-miR-6776-5p	NM_001317916	ZNF658	3333	3354	0.923077	-23	1	0.0164977	0.574	0	0	-8.00486	17	21	8	CDS		0	0
hsa-miR-6776-5p	NM_001317916	ZNF658	2493	2514	0.923077	-22.9	1	0.124198	0.588	0	0	-8.00486	17	21	8	CDS		0	0
hsa-miR-6776-5p	NM_033160	ZNF658	3092	3113	1	-24.3	1	0.085103	0.529	0	0	-6.76235	17	21	5	CDS		0	0
hsa-miR-6776-5p	NM_033160	ZNF658	3176	3197	0.923077	-23	1	0.0164977	0.574	0	0	-8.00486	17	21	8	CDS		0	0
hsa-miR-6776-5p	NM_033160	ZNF658	2336	2357	0.923077	-22.9	1	0.124198	0.588	0	0	-8.00486	17	21	8	CDS		0	0
hsa-miR-6776-5p	NM_033160	ZNF658	2168	2189	0.846154	-22.1	1	0.00553733	0.588	0	0	-9.29399	16	21	6	CDS		0	0
hsa-miR-6776-5p	NM_001083124	SPATA31A3	1405	1440	0.923077	-27.9	1	0.00184264	0.368	0	0	-3.79332	16	26	10	CDS		0	0
hsa-miR-6776-5p	NM_001083124	SPATA31A3	2802	2838	1	-25.1	1	0.00184374	0.412	0	0	-5.03583	17	36	8	CDS		0	0
hsa-miR-6776-5p	NM_001083124	SPATA31A3	3942	3967	1	-24.3	1	0.00451147	0.412	0	0	-3.93757	18	25	8	CDS		0	0
hsa-miR-6776-5p	NM_032250	ANKRD20A1	63	83	0.923077	-22.5	1	7.52687e-05	0.412	0	0	-9.06431	14	20	9	5UTR		0	0
hsa-miR-6776-5p	NM_032250	ANKRD20A1	2662	2687	0.923077	-19	1	0.0899803	0.691	0	0	-3.93757	16	25	9	3UTR		0	0
hsa-miR-6776-5p	XM_005277637	CBWD3	485	521	0.846154	-19.4	1	9.39549e-05	0.544	0	0	-3.93757	18	36	11	CDS		0	0
hsa-miR-6776-5p	XM_005277637	CBWD3	422	442	0.846154	-17.7	1	2.40033e-05	0.471	0	0	-6.85796	16	20	8	CDS		0	0
hsa-miR-6776-5p	XM_005277640	CBWD3	485	521	0.846154	-19.4	1	9.39549e-05	0.544	0	0	-3.93757	18	36	11	CDS		0	0
hsa-miR-6776-5p	XM_005277640	CBWD3	422	442	0.846154	-17.7	1	2.40033e-05	0.471	0	0	-6.85796	16	20	8	CDS		0	0
hsa-miR-6776-5p	NM_201453	CBWD3	406	442	0.846154	-19.4	1	9.39549e-05	0.544	0	0	-3.93757	18	36	11	CDS		0	0
hsa-miR-6776-5p	NM_201453	CBWD3	343	363	0.846154	-17.7	1	2.40033e-05	0.471	0	0	-6.85796	16	20	8	CDS		0	0
hsa-miR-6776-5p	NM_199135	FOXD4L3	844	881	1	-27.6	1	0.00272447	0.309	0	0	-4.957	16	37	10	CDS		0	0
hsa-miR-6776-5p	XM_011518782	PGM5	903	923	1	-25.3	1	0.000144885	0.456	0	0	-6.21671	17	20	13	CDS		0	0
hsa-miR-6776-5p	NM_021965	PGM5	3060	3079	1	-27	1	0.0108626	0.382	0	0	-7.14013	17	19	10	3UTR		0	0
hsa-miR-6776-5p	NM_021965	PGM5	1780	1801	1	-25.8	1	0.000666755	0.368	0	0	-8.05661	17	21	7	CDS		0	0
hsa-miR-6776-5p	NM_021965	PGM5	588	608	1	-25.3	1	0.000144885	0.456	0	0	-6.21671	17	20	13	CDS		0	0
hsa-miR-6776-5p	NM_153237	TMEM252	808	828	1	-22.9	1	1.03678e-05	0.441	0	0	-9.08403	16	20	6	3UTR		0	0
hsa-miR-6776-5p	NM_153237	TMEM252	464	479	0.846154	-20.3	1	0.00297945	0.456	0	0	-14.7217	14	15	14	CDS		0	0
hsa-miR-6776-5p	NM_153237	TMEM252	899	918	0.846154	-19.3	1	0.00091733	0.456	0	0	-8.18405	15	19	5	3UTR		0	0
hsa-miR-6776-5p	NM_153237	TMEM252	1050	1076	1	-19.4	1	0.00143651	0.529	0	0	-3.93757	18	26	7	3UTR		0	0
hsa-miR-6776-5p	NM_003558	PIP5K1B	2310	2330	1	-23.9	1	0.356119	0.559	0	0	-9.113	16	20	7	3UTR		0	0
hsa-miR-6776-5p	NM_003558	PIP5K1B	172	187	0.846154	-22.8	1	1.58751e-05	0.118	0	0	-9.40429	14	15	14	5UTR		0	0
hsa-miR-6776-5p	NM_001278253	PIP5K1B	2035	2055	1	-23.9	1	0.356119	0.559	0	0	-9.113	16	20	7	3UTR		0	0
hsa-miR-6776-5p	NM_001278253	PIP5K1B	172	187	0.846154	-22.8	1	1.58751e-05	0.118	0	0	-9.40429	14	15	14	5UTR		0	0
hsa-miR-6776-5p	XM_005252262	PIP5K1B	2105	2125	1	-23.9	1	0.356119	0.559	0	0	-9.113	16	20	7	3UTR		0	0
hsa-miR-6776-5p	NM_138333	FAM122A	142	159	0.846154	-23.3	1	0.0259154	0.353	0	0	-10.3856	15	17	13	CDS		0	0
hsa-miR-6776-5p	NM_138333	FAM122A	270	288	1	-22.6	1	0.00139714	0.338	0	0	-10.9974	14	18	9	CDS		0	0
hsa-miR-6776-5p	NM_138333	FAM122A	3759	3777	0.923077	-22.5	1	0.0343314	0.485	0	0	-6.51454	16	18	10	3UTR		0	0
hsa-miR-6776-5p	NM_002732	PRKACG	1336	1351	1	-24.9	1	0.123988	0.441	0	0	-8.68381	14	15	14	3UTR		0	0
hsa-miR-6776-5p	NM_002732	PRKACG	370	390	0.876923	-24.7	1	0.000803782	0.456	0	0	-3.79332	18	20	9	CDS		0	0
hsa-miR-6776-5p	NM_181425	FXN	5263	5309	1	-28.1	1	0.00386194	0.515	0	0	-4.76182	13	15	13	3UTR		0	0
hsa-miR-6776-5p	NM_000144	FXN	5255	5301	1	-28.1	1	0.00386194	0.515	0	0	-4.76182	13	15	13	3UTR		0	0
hsa-miR-6776-5p	NM_001170414	TJP2	149	170	0.907692	-28.4	1	1.06564e-05	0.397	0	0	-5.22671	17	21	6	5UTR		0	0
hsa-miR-6776-5p	NM_001170414	TJP2	65	80	0.923077	-24.1	1	0.000115664	0.294	0	0	-5.41313	14	15	14	5UTR		0	0
hsa-miR-6776-5p	XM_011519208	TJP2	105	126	0.907692	-28.4	1	1.06564e-05	0.397	0	0	-5.22671	17	21	6	5UTR		0	0
hsa-miR-6776-5p	XM_011519208	TJP2	12	36	0.846154	-24.7	1	0.000143302	0.292	0	0	-3.93757	17	24	9	5UTR		0	0
hsa-miR-6776-5p	XM_011519208	TJP2	3099	3124	0.884615	-24.5	1	0.0250267	0.529	0	0	-8.00486	17	25	7	CDS		0	0
hsa-miR-6776-5p	NM_004817	TJP2	3278	3323	0.846154	-24.9	1	0.0250267	0.529	0	0	-8.00486	17	26	7	CDS		0	0
hsa-miR-6776-5p	NM_004817	TJP2	3699	3718	1	-22.7	1	3.03236e-05	0.382	0	0	-7.86865	15	19	7	CDS		0	0
hsa-miR-6776-5p	NM_201629	TJP2	3258	3277	1	-22.7	1	3.03236e-05	0.382	0	0	-7.86865	15	19	7	CDS		0	0
hsa-miR-6776-5p	XM_017015327	TJP2	3406	3425	1	-22.7	1	3.03236e-05	0.382	0	0	-7.86865	15	19	7	CDS		0	0
hsa-miR-6776-5p	XM_017015328	TJP2	3311	3330	1	-22.7	1	3.03236e-05	0.382	0	0	-7.86865	15	19	7	CDS		0	0
hsa-miR-6776-5p	XM_005252314	TJP2	3331	3376	0.846154	-24.9	1	0.0250267	0.529	0	0	-8.00486	17	26	7	CDS		0	0
hsa-miR-6776-5p	XM_005252314	TJP2	3752	3771	1	-22.7	1	3.03236e-05	0.382	0	0	-7.86865	15	19	7	CDS		0	0
hsa-miR-6776-5p	NM_001170415	TJP2	3433	3452	1	-22.7	1	3.03236e-05	0.382	0	0	-7.86865	15	19	7	CDS		0	0
hsa-miR-6776-5p	NM_001170416	TJP2	3053	3098	0.846154	-24.9	1	0.0250267	0.529	0	0	-8.00486	17	26	7	CDS		0	0
hsa-miR-6776-5p	NM_001170416	TJP2	3474	3493	1	-22.7	1	3.03236e-05	0.382	0	0	-7.86865	15	19	7	CDS		0	0
hsa-miR-6776-5p	NM_001127608	FAM189A2	1248	1277	0.923077	-28.6	1	0.00563803	0.426	0	0	-3.79332	16	20	10	CDS		0	0
hsa-miR-6776-5p	NM_001127608	FAM189A2	1297	1336	0.807692	-25.8	1	0.000111034	0.324	0	0	-3.93757	19	26	11	CDS		0	0
hsa-miR-6776-5p	NM_001347995	FAM189A2	1613	1632	0.923077	-28.2	1	0.00563803	0.426	0	0	-3.79332	16	19	10	CDS		0	0
hsa-miR-6776-5p	NM_001347995	FAM189A2	1666	1691	0.846154	-25.5	1	0.000111034	0.324	0	0	-3.93757	19	25	11	CDS		0	0
hsa-miR-6776-5p	NM_004816	FAM189A2	1564	1593	0.923077	-28.6	1	0.00563803	0.426	0	0	-3.79332	16	20	10	CDS		0	0
hsa-miR-6776-5p	NM_004816	FAM189A2	1613	1652	0.807692	-25.8	1	0.000111034	0.324	0	0	-3.93757	19	26	11	CDS		0	0
hsa-miR-6776-5p	NM_001163	APBA1	3734	3753	0.846154	-26.2	1	1.52057e-05	0.382	0	0	-10.3164	16	19	7	3UTR		0	0
hsa-miR-6776-5p	NM_001163	APBA1	2877	2895	1	-26.5	1	0.0080947	0.485	0	0	-7.14013	15	18	8	3UTR		0	0
hsa-miR-6776-5p	NM_001099666	PTAR1	299	322	0.923077	-26.2	1	0.141745	0.544	0	0	-3.93757	16	23	9	CDS		0	0
hsa-miR-6776-5p	NM_001099666	PTAR1	1788	1815	1	-23.1	1	1.17413e-05	0.471	0	0	-4.76182	15	18	13	3UTR		0	0
hsa-miR-6776-5p	NM_001099666	PTAR1	4766	4793	1	-21.8	1	0.000382765	0.647	0	0	-9.59801	16	27	7	3UTR		0	0
hsa-miR-6776-5p	XM_011518639	PTAR1	207	230	0.923077	-26.2	1	0.151552	0.529	0	0	-3.93757	16	23	9	CDS		0	0
hsa-miR-6776-5p	XM_011518639	PTAR1	1833	1860	1	-23.1	1	1.17413e-05	0.471	0	0	-4.76182	15	18	13	3UTR		0	0
hsa-miR-6776-5p	NM_001010940	C9orf135	328	351	0.923077	-20.4	1	0.00746365	0.588	0	0	-6.25121	18	23	8	CDS		0	0
hsa-miR-6776-5p	NM_001010940	C9orf135	173	189	1	-19.7	1	0.0616582	0.412	0	0	-11.09	14	16	10	CDS		0	0
hsa-miR-6776-5p	NM_001308084	C9orf135	328	351	0.923077	-20.4	1	0.00746365	0.588	0	0	-6.25121	18	23	8	CDS		0	0
hsa-miR-6776-5p	NM_001308084	C9orf135	173	189	1	-19.7	1	0.0616582	0.412	0	0	-11.09	14	16	10	CDS		0	0
hsa-miR-6776-5p	NM_153267	MAMDC2	332	352	0.923077	-25.1	1	0.00116941	0.324	0	0	-5.18008	16	20	8	5UTR		0	0
hsa-miR-6776-5p	NM_153267	MAMDC2	521	562	0.923077	-23.7	1	0.000462483	0.338	0	0	-6.93679	15	41	8	5UTR		0	0
hsa-miR-6776-5p	NM_153267	MAMDC2	1336	1375	0.923077	-22.5	1	0.068978	0.471	0	0	-8.62473	16	39	9	CDS		0	0
hsa-miR-6776-5p	NM_153267	MAMDC2	2118	2139	0.846154	-21.8	1	2.26387e-05	0.529	0	0	-6.23647	17	21	9	CDS		0	0
hsa-miR-6776-5p	NM_015110	SMC5	5568	5615	0.846154	-25.9	1	0.0014533	0.588	0	0	-3.79332	18	47	10	3UTR		0	0
hsa-miR-6776-5p	NM_015110	SMC5	5462	5481	0.846154	-23.3	1	0.154233	0.544	0	0	-6.09222	15	19	7	3UTR		0	0
hsa-miR-6776-5p	NM_001206	KLF9	461	482	0.923077	-24.4	1	0.0191113	0.441	0	0	-8.68381	15	21	6	5UTR		0	0
hsa-miR-6776-5p	NM_001206	KLF9	1863	1885	0.846154	-23.5	1	0.00495928	0.353	0	0	-7.27064	16	22	5	CDS		0	0
hsa-miR-6776-5p	XM_011519042	TRPM3	4440	4479	0.846154	-24	1	0.00740518	0.471	0	0	-4.957	17	39	7	CDS		0	0
hsa-miR-6776-5p	XM_011519042	TRPM3	4944	4971	1	-23.8	1	0.000471512	0.456	0	0	-4.67302	18	27	8	CDS		0	0
hsa-miR-6776-5p	NM_001007471	TRPM3	353	378	0.923077	-24.8	1	0.000253198	0.412	0	0	-3.93757	19	25	8	CDS		0	0
hsa-miR-6776-5p	NM_001007471	TRPM3	4557	4596	0.846154	-24	1	0.00740518	0.471	0	0	-4.957	17	39	7	CDS		0	0
hsa-miR-6776-5p	NM_001007471	TRPM3	5061	5088	1	-23.8	1	0.000471512	0.456	0	0	-4.67302	18	27	8	CDS		0	0
hsa-miR-6776-5p	NM_020952	TRPM3	4209	4248	0.846154	-24	1	0.00740518	0.471	0	0	-4.957	17	39	7	CDS		0	0
hsa-miR-6776-5p	NM_020952	TRPM3	4713	4740	1	-23.8	1	0.000471512	0.456	0	0	-4.67302	18	27	8	CDS		0	0
hsa-miR-6776-5p	NM_206945	TRPM3	4215	4254	0.846154	-24	1	0.00740518	0.471	0	0	-4.957	17	39	7	CDS		0	0
hsa-miR-6776-5p	NM_206945	TRPM3	4719	4746	1	-23.8	1	0.000471512	0.456	0	0	-4.67302	18	27	8	CDS		0	0
hsa-miR-6776-5p	NM_024971	TRPM3	4245	4284	0.846154	-24	1	0.00740518	0.471	0	0	-4.957	17	39	7	CDS		0	0
hsa-miR-6776-5p	NM_024971	TRPM3	4749	4776	1	-23.8	1	0.000471512	0.456	0	0	-4.67302	18	27	8	CDS		0	0
hsa-miR-6776-5p	NM_206947	TRPM3	4254	4293	0.846154	-24	1	0.00740518	0.471	0	0	-4.957	17	39	7	CDS		0	0
hsa-miR-6776-5p	NM_206947	TRPM3	4758	4785	1	-23.8	1	0.000471512	0.456	0	0	-4.67302	18	27	8	CDS		0	0
hsa-miR-6776-5p	NM_206946	TRPM3	4284	4323	0.846154	-24	1	0.00740518	0.471	0	0	-4.957	17	39	7	CDS		0	0
hsa-miR-6776-5p	NM_206946	TRPM3	4788	4815	1	-23.8	1	0.000471512	0.456	0	0	-4.67302	18	27	8	CDS		0	0
hsa-miR-6776-5p	NM_206948	TRPM3	30	62	0.923077	-21.1	1	0.000385472	0.456	0	0	-5.18008	17	21	9	5UTR		0	0
hsa-miR-6776-5p	NM_001007470	TRPM3	30	62	0.923077	-21.1	1	0.000385472	0.456	0	0	-5.18008	17	21	9	5UTR		0	0
hsa-miR-6776-5p	NM_001135820	TMEM2	5912	5935	0.923077	-24.7	1	0.000721936	0.471	0	0	-3.93757	19	23	10	3UTR		0	0
hsa-miR-6776-5p	NM_001135820	TMEM2	99	117	0.846154	-23.7	1	0.00631796	0.265	0	0	-9.84749	15	18	8	5UTR		0	0
hsa-miR-6776-5p	NM_001135820	TMEM2	154	172	0.923077	-23.8	1	1.16972e-06	0.279	0	0	-7.09331	16	18	11	5UTR		0	0
hsa-miR-6776-5p	NM_001135820	TMEM2	4442	4462	0.846154	-23.5	1	0.00179324	0.485	0	0	-10.3357	16	20	7	CDS		0	0
hsa-miR-6776-5p	NM_013390	TMEM2	6101	6124	0.923077	-24.7	1	0.000721936	0.471	0	0	-3.93757	19	23	10	3UTR		0	0
hsa-miR-6776-5p	NM_013390	TMEM2	99	117	0.846154	-23.7	1	0.00631796	0.265	0	0	-9.84749	15	18	8	5UTR		0	0
hsa-miR-6776-5p	NM_013390	TMEM2	154	172	0.923077	-23.8	1	1.16972e-06	0.279	0	0	-7.09331	16	18	11	5UTR		0	0
hsa-miR-6776-5p	NM_013390	TMEM2	4631	4651	0.846154	-23.5	1	0.00179324	0.485	0	0	-10.3357	16	20	7	CDS		0	0
hsa-miR-6776-5p	NM_001025780	ABHD17B	2637	2684	0.923077	-24.1	1	7.08515e-05	0.544	0	0	-4.76182	13	15	13	3UTR		0	0
hsa-miR-6776-5p	NM_182505	C9orf85	61	96	0.846154	-24.2	1	2.48828e-05	0.412	0	0	-6.25121	18	35	11	5UTR		0	0
hsa-miR-6776-5p	NM_182505	C9orf85	231	265	0.923077	-18.9	1	0.00113868	0.471	0	0	-8.00486	17	34	8	CDS		0	0
hsa-miR-6776-5p	XM_011518225	C9orf57	1027	1045	0.923077	-22	1	3.16703e-05	0.588	0	0	-5.48126	16	18	10	3UTR		0	0
hsa-miR-6776-5p	XM_011518225	C9orf57	621	641	0.846154	-18.2	1	0.0126873	0.515	0	0	-4.99396	17	20	7	3UTR		0	0
hsa-miR-6776-5p	NM_001128618	C9orf57	1168	1186	0.923077	-22	1	3.16703e-05	0.588	0	0	-5.48126	16	18	10	3UTR		0	0
hsa-miR-6776-5p	NM_001128618	C9orf57	762	782	0.846154	-18.2	1	0.0126873	0.515	0	0	-4.99396	17	20	7	3UTR		0	0
hsa-miR-6776-5p	NM_001242507	GDA	1528	1547	0.923077	-23.9	1	2.3955e-06	0.544	0	0	-7.28438	17	19	11	3UTR		0	0
hsa-miR-6776-5p	NM_001242507	GDA	41	60	0.923077	-22.5	1	0.00603941	0.485	0	0	-6.09222	15	19	7	5UTR		0	0
hsa-miR-6776-5p	NM_001242507	GDA	1316	1333	0.923077	-20.1	1	0.0957512	0.515	0	0	-13.6602	13	17	7	CDS		0	0
hsa-miR-6776-5p	NM_001351572	GDA	155	171	1	-24.7	1	0.00038151	0.25	0	0	-7.24999	13	16	7	5UTR		0	0
hsa-miR-6776-5p	NM_004293	GDA	155	171	1	-24.7	1	0.00038151	0.25	0	0	-7.24999	13	16	7	5UTR		0	0
hsa-miR-6776-5p	NM_004293	GDA	1621	1640	0.923077	-23.9	1	2.3955e-06	0.544	0	0	-7.28438	17	19	11	3UTR		0	0
hsa-miR-6776-5p	NM_001242505	GDA	155	171	1	-24.7	1	0.00038151	0.25	0	0	-7.24999	13	16	7	5UTR		0	0
hsa-miR-6776-5p	NM_001102421	ZFAND5	5095	5142	0.923077	-24.1	1	4.04448e-05	0.5	0	0	-4.76182	13	15	13	3UTR		0	0
hsa-miR-6776-5p	NM_001102420	ZFAND5	5232	5279	0.923077	-24.1	1	4.04448e-05	0.5	0	0	-4.76182	13	15	13	3UTR		0	0
hsa-miR-6776-5p	NM_001278244	ZFAND5	4674	4721	0.923077	-24.1	1	4.04448e-05	0.5	0	0	-4.76182	13	15	13	3UTR		0	0
hsa-miR-6776-5p	NM_001278244	ZFAND5	31	52	0.846154	-22.4	1	0.00474591	0.265	0	0	-8.55011	16	21	7	5UTR		0	0
hsa-miR-6776-5p	NM_001278243	ZFAND5	4811	4858	0.923077	-24.1	1	4.04448e-05	0.5	0	0	-4.76182	13	15	13	3UTR		0	0
hsa-miR-6776-5p	NM_001278243	ZFAND5	31	52	0.846154	-22.4	1	0.00474591	0.265	0	0	-8.55011	16	21	7	5UTR		0	0
hsa-miR-6776-5p	NM_138691	TMC1	531	551	0.923077	-24.5	1	0.000589656	0.544	0	0	-7.78178	15	20	7	5UTR		0	0
hsa-miR-6776-5p	NM_138691	TMC1	171	189	0.846154	-22.4	1	0.00131485	0.368	0	0	-10.0938	15	18	9	5UTR		0	0
hsa-miR-6776-5p	NM_138691	TMC1	93	139	0.846154	-21.7	1	0.00634459	0.456	0	0	-3.93757	19	46	8	5UTR		0	0
hsa-miR-6776-5p	NM_138691	TMC1	2307	2328	0.923077	-21.2	1	0.000345582	0.456	0	0	-8.68381	16	21	7	CDS		0	0
hsa-miR-6776-5p	NM_000689	ALDH1A1	322	341	0.923077	-22.6	1	0.00130516	0.5	0	0	-8.00486	16	19	7	CDS		0	0
hsa-miR-6776-5p	NM_000689	ALDH1A1	912	929	0.923077	-20.8	1	0.00349277	0.515	0	0	-6.50069	14	17	10	CDS		0	0
hsa-miR-6776-5p	NM_000689	ALDH1A1	1324	1354	0.846154	-19.8	1	0.00263357	0.574	0	0	-5.48126	18	30	6	CDS		0	0
hsa-miR-6776-5p	NM_000700	ANXA1	316	333	0.923077	-18.4	1	0.0556008	0.397	0	0	-8.81344	14	17	9	CDS		0	0
hsa-miR-6776-5p	NM_000700	ANXA1	115	152	0.846154	-18.7	1	0.000103599	0.588	0	0	-5.48126	16	30	10	5UTR		0	0
hsa-miR-6776-5p	XM_011518609	ANXA1	14	59	0.846154	-20.8	1	2.1716e-05	0.456	0	0	-8.64855	11	14	9	5UTR		0	0
hsa-miR-6776-5p	NM_006914	RORB	216	232	1	-23.2	1	0.142097	0.441	0	0	-6.51454	14	16	10	5UTR		0	0
hsa-miR-6776-5p	NM_006914	RORB	18	33	0.846154	-23.1	1	0.0114973	0.5	0	0	-8.05823	13	15	10	5UTR		0	0
hsa-miR-6776-5p	NM_006914	RORB	1991	2007	0.923077	-21.1	1	0.0181215	0.5	0	0	-10.8357	14	16	8	CDS		0	0
hsa-miR-6776-5p	NM_006914	RORB	1193	1213	0.923077	-20.7	1	0.197665	0.603	0	0	-6.19951	16	20	7	CDS		0	0
hsa-miR-6776-5p	NM_017662	TRPM6	5920	5941	0.846154	-25.9	1	0.000919384	0.485	0	0	-6.23647	16	21	8	CDS		0	0
hsa-miR-6776-5p	NM_017662	TRPM6	2387	2418	0.923077	-24.3	1	0.0186628	0.515	0	0	-3.93757	19	31	9	CDS		0	0
hsa-miR-6776-5p	NM_017662	TRPM6	6142	6175	0.923077	-24	1	0.0148203	0.559	0	0	-5.48126	18	33	12	CDS		0	0
hsa-miR-6776-5p	NM_001177310	TRPM6	5739	5760	0.846154	-25.9	1	0.000919384	0.485	0	0	-6.23647	16	21	8	CDS		0	0
hsa-miR-6776-5p	NM_001177310	TRPM6	2206	2237	0.923077	-24.3	1	0.0186628	0.515	0	0	-3.93757	19	31	9	CDS		0	0
hsa-miR-6776-5p	NM_001177310	TRPM6	5961	5994	0.923077	-24	1	0.0148203	0.559	0	0	-5.48126	18	33	12	CDS		0	0
hsa-miR-6776-5p	NM_001177311	TRPM6	5766	5787	0.846154	-25.9	1	0.000919384	0.485	0	0	-6.23647	16	21	8	CDS		0	0
hsa-miR-6776-5p	NM_017998	C9orf40	1974	1996	0.974359	-23.8	1	0.00251913	0.647	0	0	-3.93757	19	22	13	3UTR		0	0
hsa-miR-6776-5p	NM_152420	CARNMT1	1946	1968	0.923077	-22.6	1	2.00325e-05	0.441	0	0	-8.82806	17	22	6	3UTR		0	0
hsa-miR-6776-5p	NM_152420	CARNMT1	1215	1229	1	-22.3	1	0.00138299	0.603	0	0	-9.54656	13	14	13	CDS		0	0
hsa-miR-6776-5p	NM_001330678	NMRK1	566	589	0.846154	-24.4	1	9.7583e-06	0.397	0	0	-5.48126	18	23	6	5UTR		0	0
hsa-miR-6776-5p	NM_012383	OSTF1	218	237	0.820513	-18.3	1	0.186886	0.471	0	0	-12.586	12	19	4	CDS		0	0
hsa-miR-6776-5p	NM_001190482	PCSK5	5642	5685	1	-28.9	1	0.000608903	0.353	0	0	-3.93757	18	43	11	CDS		0	0
hsa-miR-6776-5p	NM_001190482	PCSK5	1389	1406	0.923077	-26.8	1	0.00222211	0.397	0	0	-8.19652	16	17	16	CDS		0	0
hsa-miR-6776-5p	NM_001190482	PCSK5	3373	3393	0.846154	-26.7	1	0.00106396	0.397	0	0	-6.51454	16	20	11	CDS		0	0
hsa-miR-6776-5p	NM_006200	PCSK5	1389	1406	0.923077	-26.8	1	0.00222211	0.397	0	0	-8.19652	16	17	16	CDS		0	0
hsa-miR-6776-5p	NM_006200	PCSK5	20	40	1	-25.4	1	0.100952	0.382	0	0	-4.67302	17	20	7	5UTR		0	0
hsa-miR-6776-5p	XM_017014800	PCSK5	4039	4082	1	-28.9	1	0.000608903	0.353	0	0	-3.93757	18	43	11	CDS		0	0
hsa-miR-6776-5p	XM_017014800	PCSK5	1678	1709	0.846154	-26.9	1	0.00106396	0.397	0	0	-6.51454	16	21	11	CDS		0	0
hsa-miR-6776-5p	NM_001097634	GCNT1	4213	4243	0.961538	-22.9	1	0.0519973	0.632	0	0	-6.51454	16	30	9	3UTR		0	0
hsa-miR-6776-5p	NM_001097634	GCNT1	3049	3065	0.846154	-22.2	1	0.0565026	0.618	0	0	-8.82818	14	16	10	3UTR		0	0
hsa-miR-6776-5p	NM_001097634	GCNT1	560	578	0.923077	-22.1	1	0.100518	0.574	0	0	-9.54854	14	18	6	5UTR		0	0
hsa-miR-6776-5p	NM_001097634	GCNT1	2048	2078	0.846154	-21.1	1	7.15462e-05	0.426	0	0	-3.79332	17	30	9	CDS		0	0
hsa-miR-6776-5p	NM_001490	GCNT1	3835	3865	0.961538	-22.9	1	0.0519973	0.632	0	0	-6.51454	16	30	9	3UTR		0	0
hsa-miR-6776-5p	NM_001490	GCNT1	2671	2687	0.846154	-22.2	1	0.0565026	0.618	0	0	-8.82818	14	16	10	3UTR		0	0
hsa-miR-6776-5p	NM_001097633	GCNT1	3717	3747	0.961538	-22.9	1	0.0519973	0.632	0	0	-6.51454	16	30	9	3UTR		0	0
hsa-miR-6776-5p	NM_001097633	GCNT1	2553	2569	0.846154	-22.2	1	0.0565026	0.618	0	0	-8.82818	14	16	10	3UTR		0	0
hsa-miR-6776-5p	NM_015225	PRUNE2	45	89	0.923077	-26	1	0.0537029	0.368	0	0	-6.51454	16	44	10	5UTR		0	0
hsa-miR-6776-5p	NM_015225	PRUNE2	1715	1739	0.923077	-25.6	1	0.00149128	0.456	0	0	-6.25121	18	24	8	CDS		0	0
hsa-miR-6776-5p	NM_001308047	PRUNE2	45	89	0.923077	-26	1	0.0537029	0.368	0	0	-6.51454	16	44	10	5UTR		0	0
hsa-miR-6776-5p	NM_001308047	PRUNE2	1715	1739	0.923077	-25.6	1	0.00149128	0.456	0	0	-6.25121	18	24	8	CDS		0	0
hsa-miR-6776-5p	NM_001330680	PRUNE2	131	148	0.961538	-26	1	8.24745e-08	0.412	0	0	-7.80367	15	17	9	5UTR		0	0
hsa-miR-6776-5p	NM_001330680	PRUNE2	2624	2650	0.923077	-22.8	1	0.0178546	0.559	0	0	-6.51454	16	26	10	3UTR		0	0
hsa-miR-6776-5p	NM_001330680	PRUNE2	4490	4512	0.923077	-21.4	1	0.00127897	0.737	0	0	-3.93757	17	22	11	3UTR		0	0
hsa-miR-6776-5p	XM_011518323	PRUNE2	178	222	0.923077	-26	1	0.0537029	0.368	0	0	-6.51454	16	44	10	5UTR		0	0
hsa-miR-6776-5p	XM_011518323	PRUNE2	1848	1872	0.923077	-25.6	1	0.00149128	0.456	0	0	-6.25121	18	24	8	CDS		0	0
hsa-miR-6776-5p	NM_001013735	FOXB2	547	568	0.923077	-25.1	1	0.000863164	0.353	0	0	-5.33701	17	21	8	CDS		0	0
hsa-miR-6776-5p	NM_033305	VPS13A	5386	5413	0.846154	-22.3	1	0.129342	0.647	0	0	-6.19951	16	27	9	CDS		0	0
hsa-miR-6776-5p	NM_001018037	VPS13A	5269	5296	0.846154	-22.3	1	0.129342	0.647	0	0	-6.19951	16	27	9	CDS		0	0
hsa-miR-6776-5p	NM_015186	VPS13A	5386	5413	0.846154	-22.3	1	0.129342	0.647	0	0	-6.19951	16	27	9	CDS		0	0
hsa-miR-6776-5p	NM_001018038	VPS13A	5386	5413	0.846154	-22.3	1	0.129342	0.647	0	0	-6.19951	16	27	9	CDS		0	0
hsa-miR-6776-5p	NM_004297	GNA14	2317	2340	1	-24	1	0.0401555	0.647	0	0	-6.76235	17	23	7	3UTR		0	0
hsa-miR-6776-5p	NM_002072	GNAQ	1187	1213	0.846154	-26.1	1	0.00499242	0.515	0	0	-3.93757	18	26	9	CDS		0	0
hsa-miR-6776-5p	NM_002072	GNAQ	2154	2177	1	-25.4	1	0.000744792	0.647	0	0	-5.22671	17	23	7	3UTR		0	0
hsa-miR-6776-5p	NM_001330691	CEP78	3866	3880	0.923077	-25	1	0.00499008	0.544	0	0	-4.76182	13	14	13	3UTR		0	0
hsa-miR-6776-5p	NM_001330691	CEP78	3725	3772	1	-24.8	1	0.000479116	0.485	0	0	-4.76182	13	15	13	3UTR		0	0
hsa-miR-6776-5p	NM_001330693	CEP78	3818	3832	0.923077	-25	1	0.00499008	0.544	0	0	-4.76182	13	14	13	3UTR		0	0
hsa-miR-6776-5p	NM_001330693	CEP78	3677	3724	1	-24.8	1	0.000479116	0.485	0	0	-4.76182	13	15	13	3UTR		0	0
hsa-miR-6776-5p	NM_001098802	CEP78	456	474	0.846154	-23.5	1	0.00106963	0.382	0	0	-6.51454	15	18	9	CDS		0	0
hsa-miR-6776-5p	NM_001098802	CEP78	19	37	0.923077	-21.7	1	6.93559e-09	0.303	0	0	-8.0129	16	18	10	5UTR		0	0
hsa-miR-6776-5p	NM_032171	CEP78	456	474	0.846154	-23.5	1	0.00106963	0.382	0	0	-6.51454	15	18	9	CDS		0	0
hsa-miR-6776-5p	NM_032171	CEP78	19	37	0.923077	-21.7	1	6.93559e-09	0.303	0	0	-8.0129	16	18	10	5UTR		0	0
hsa-miR-6776-5p	NM_001349838	CEP78	456	474	0.846154	-23.5	1	0.00106963	0.382	0	0	-6.51454	15	18	9	CDS		0	0
hsa-miR-6776-5p	NM_001349838	CEP78	19	37	0.923077	-21.7	1	6.93559e-09	0.303	0	0	-8.0129	16	18	10	5UTR		0	0
hsa-miR-6776-5p	NM_001330694	CEP78	456	474	0.846154	-23.5	1	0.00106963	0.382	0	0	-6.51454	15	18	9	CDS		0	0
hsa-miR-6776-5p	NM_001330694	CEP78	19	37	0.923077	-21.7	1	6.93559e-09	0.303	0	0	-8.0129	16	18	10	5UTR		0	0
hsa-miR-6776-5p	NM_058179	PSAT1	142	175	0.846154	-21.4	1	0.000362275	0.368	0	0	-6.10696	16	33	7	CDS		0	0
hsa-miR-6776-5p	NM_021154	PSAT1	142	175	0.846154	-21.4	1	0.000362275	0.368	0	0	-6.10696	16	33	7	CDS		0	0
hsa-miR-6776-5p	NM_001282748	TLE4	2841	2862	0.846154	-25.9	1	0.00179577	0.338	0	0	-6.51454	16	21	9	CDS		0	0
hsa-miR-6776-5p	NM_001282748	TLE4	2086	2115	0.923077	-25.6	1	0.0103558	0.456	0	0	-4.957	16	29	9	CDS		0	0
hsa-miR-6776-5p	NM_007005	TLE4	2745	2766	0.846154	-25.9	1	0.00179577	0.338	0	0	-6.51454	16	21	9	CDS		0	0
hsa-miR-6776-5p	NM_007005	TLE4	1990	2019	0.923077	-25.6	1	0.0104529	0.456	0	0	-4.957	16	29	9	CDS		0	0
hsa-miR-6776-5p	NM_001282753	TLE4	2538	2559	0.846154	-25.9	1	0.00179577	0.338	0	0	-6.51454	16	21	9	CDS		0	0
hsa-miR-6776-5p	NM_001282753	TLE4	1783	1812	0.923077	-25.6	1	0.010031	0.456	0	0	-4.957	16	29	9	CDS		0	0
hsa-miR-6776-5p	NM_001282749	TLE4	2670	2691	0.846154	-25.9	1	0.00179577	0.338	0	0	-6.51454	16	21	9	CDS		0	0
hsa-miR-6776-5p	NM_001282749	TLE4	1915	1944	0.923077	-25.6	1	0.0104529	0.456	0	0	-4.957	16	29	9	CDS		0	0
hsa-miR-6776-5p	NM_005077	TLE1	662	707	0.846154	-27.1	1	1.93348e-05	0.279	0	0	-3.93757	19	45	13	5UTR		0	0
hsa-miR-6776-5p	NM_001145197	SPATA31D4	428	458	0.846154	-23.1	1	0.00159363	0.471	0	0	-3.93757	18	30	7	CDS		0	0
hsa-miR-6776-5p	NM_001145197	SPATA31D4	599	623	0.846154	-22.3	1	0.0814204	0.456	0	0	-8.52688	16	24	6	CDS		0	0
hsa-miR-6776-5p	NM_001145197	SPATA31D4	3163	3182	0.846154	-22.1	1	0.0042717	0.544	0	0	-6.72377	16	19	13	3UTR		0	0
hsa-miR-6776-5p	NM_001145197	SPATA31D4	3374	3397	1	-21.8	1	0.291986	0.515	0	0	-5.18008	16	23	7	3UTR		0	0
hsa-miR-6776-5p	NM_207416	SPATA31D3	428	458	0.846154	-23.1	1	0.00159363	0.471	0	0	-3.93757	18	30	7	CDS		0	0
hsa-miR-6776-5p	NM_207416	SPATA31D3	4441	4470	0.846154	-22.8	1	0.000308379	0.426	0	0	-6.76235	16	29	6	3UTR		0	0
hsa-miR-6776-5p	NM_207416	SPATA31D3	599	623	0.846154	-22.3	1	0.0814204	0.456	0	0	-8.52688	16	24	6	CDS		0	0
hsa-miR-6776-5p	NM_207416	SPATA31D3	3163	3182	0.846154	-22.1	1	0.0042717	0.544	0	0	-6.72377	16	19	13	3UTR		0	0
hsa-miR-6776-5p	NM_001001670	SPATA31D1	569	593	0.846154	-22.3	1	0.0887631	0.412	0	0	-8.52688	16	24	6	CDS		0	0
hsa-miR-6776-5p	NM_001001670	SPATA31D1	3316	3341	0.923077	-22.2	1	0.0458872	0.471	0	0	-5.18008	17	25	8	CDS		0	0
hsa-miR-6776-5p	NM_001001670	SPATA31D1	1760	1780	1	-22.2	1	0.00656951	0.441	0	0	-6.23647	15	20	8	CDS		0	0
hsa-miR-6776-5p	NM_001001670	SPATA31D1	3907	3927	0.923077	-21.4	1	0.00209856	0.515	0	0	-9.95757	15	20	5	CDS		0	0
hsa-miR-6776-5p	NM_152573	RASEF	290	308	0.846154	-27.4	1	1.34051e-05	0.265	0	0	-5.08246	15	18	11	CDS		0	0
hsa-miR-6776-5p	NM_152573	RASEF	3863	3884	0.948718	-26.6	1	0.0762262	0.441	0	0	-6.3381	17	21	6	3UTR		0	0
hsa-miR-6776-5p	NM_001244959	FRMD3	1932	1980	0.923077	-22.8	1	1.78471e-08	0.368	0	0	-3.79332	18	48	8	3UTR		0	0
hsa-miR-6776-5p	NM_001244961	FRMD3	1244	1292	0.923077	-22.8	1	1.78471e-08	0.368	0	0	-3.79332	18	48	8	3UTR		0	0
hsa-miR-6776-5p	NM_001244961	FRMD3	646	662	0.846154	-22.5	1	0.00685868	0.456	0	0	-9.30073	14	16	9	CDS		0	0
hsa-miR-6776-5p	NM_001244962	FRMD3	811	859	0.923077	-22.8	1	1.78471e-08	0.368	0	0	-3.79332	18	48	8	3UTR		0	0
hsa-miR-6776-5p	NM_001244962	FRMD3	913	930	1	-21.2	1	0.00440222	0.544	0	0	-7.80367	15	17	9	3UTR		0	0
hsa-miR-6776-5p	NM_174938	FRMD3	1334	1350	0.846154	-22.5	1	0.00685868	0.456	0	0	-9.30073	14	16	9	CDS		0	0
hsa-miR-6776-5p	NM_001244960	FRMD3	1110	1126	0.846154	-22.5	1	0.00685868	0.456	0	0	-9.30073	14	16	9	CDS		0	0
hsa-miR-6776-5p	NM_001244960	FRMD3	392	410	1	-22.1	1	0.00102353	0.485	0	0	-6.51454	16	18	12	CDS		0	0
hsa-miR-6776-5p	NM_001256915	IDNK	763	783	1	-24.7	1	0.0115949	0.544	0	0	-6.72377	17	20	8	CDS		0	0
hsa-miR-6776-5p	NM_001001551	IDNK	589	609	1	-24.7	1	0.0115949	0.544	0	0	-6.72377	17	20	8	CDS		0	0
hsa-miR-6776-5p	NM_053067	UBQLN1	661	678	0.923077	-23.1	1	0.00127753	0.324	0	0	-9.56953	13	17	8	CDS		0	0
hsa-miR-6776-5p	NM_013438	UBQLN1	661	678	0.923077	-23.1	1	0.00127753	0.324	0	0	-9.56953	13	17	8	CDS		0	0
hsa-miR-6776-5p	NM_001135953	GKAP1	121	138	0.923077	-25.2	1	1.2978e-07	0.191	0	0	-8.0129	15	17	10	5UTR		0	0
hsa-miR-6776-5p	NM_025211	GKAP1	121	138	0.923077	-25.2	1	1.2978e-07	0.191	0	0	-8.0129	15	17	10	5UTR		0	0
hsa-miR-6776-5p	NM_001271927	KIF27	5616	5634	1	-23.6	1	0.0339272	0.544	0	0	-8.66051	14	18	5	3UTR		0	0
hsa-miR-6776-5p	NM_001271927	KIF27	457	479	0.974359	-21	1	0.000244715	0.618	0	0	-7.78178	16	22	8	CDS		0	0
hsa-miR-6776-5p	NM_001271928	KIF27	5523	5541	1	-23.6	1	0.0339272	0.544	0	0	-8.66051	14	18	5	3UTR		0	0
hsa-miR-6776-5p	NM_001271928	KIF27	457	479	0.974359	-21	1	0.000244715	0.618	0	0	-7.78178	16	22	8	CDS		0	0
hsa-miR-6776-5p	NM_017576	KIF27	5814	5832	1	-23.6	1	0.0339272	0.544	0	0	-8.66051	14	18	5	3UTR		0	0
hsa-miR-6776-5p	NM_017576	KIF27	457	479	0.974359	-21	1	0.000244715	0.618	0	0	-7.78178	16	22	8	CDS		0	0
hsa-miR-6776-5p	NM_001317997	C9orf64	1240	1262	0.923077	-22	1	0.000563611	0.5	0	0	-4.76182	13	16	9	3UTR		0	0
hsa-miR-6776-5p	NM_001317997	C9orf64	1575	1589	1	-21.3	1	0.0103497	0.456	0	0	-7.24999	12	14	11	3UTR		0	0
hsa-miR-6776-5p	NM_001317997	C9orf64	1437	1475	1	-20.2	1	0.0547669	0.588	0	0	-8.40586	15	38	9	3UTR		0	0
hsa-miR-6776-5p	NM_032307	C9orf64	12	40	0.923077	-23.7	1	4.70156e-05	0.353	0	0	-7.62723	15	22	11	5UTR		0	0
hsa-miR-6776-5p	NM_032307	C9orf64	86	104	0.923077	-21.7	1	0.000380708	0.368	0	0	-8.11448	15	18	8	5UTR		0	0
hsa-miR-6776-5p	NM_032307	C9orf64	1645	1660	0.923077	-21.9	1	0.000563611	0.5	0	0	-4.76182	13	15	9	3UTR		0	0
hsa-miR-6776-5p	NM_002140	HNRNPK	717	750	0.846154	-25.8	1	0.00214496	0.397	0	0	-5.69428	16	20	9	CDS		0	0
hsa-miR-6776-5p	NM_002140	HNRNPK	1119	1139	0.846154	-23.5	1	0.000728049	0.471	0	0	-5.77128	16	20	7	CDS		0	0
hsa-miR-6776-5p	NM_001318186	HNRNPK	886	906	0.846154	-23.5	1	0.000728049	0.471	0	0	-5.77128	16	20	7	CDS		0	0
hsa-miR-6776-5p	NM_001318186	HNRNPK	1081	1103	0.923077	-21.8	1	0.000545644	0.441	0	0	-6.23647	15	22	8	CDS		0	0
hsa-miR-6776-5p	NM_001318188	HNRNPK	544	589	0.846154	-25.8	1	0.00214496	0.397	0	0	-5.69428	16	20	9	CDS		0	0
hsa-miR-6776-5p	NM_001318188	HNRNPK	958	978	0.846154	-23.5	1	0.000728049	0.471	0	0	-5.77128	16	20	7	CDS		0	0
hsa-miR-6776-5p	NM_031263	HNRNPK	544	589	0.846154	-25.8	1	0.00214496	0.397	0	0	-5.69428	16	20	9	CDS		0	0
hsa-miR-6776-5p	NM_031263	HNRNPK	958	978	0.846154	-23.5	1	0.000728049	0.471	0	0	-5.77128	16	20	7	CDS		0	0
hsa-miR-6776-5p	XM_017014668	HNRNPK	523	568	0.846154	-25.8	1	0.00214496	0.397	0	0	-5.69428	16	20	9	CDS		0	0
hsa-miR-6776-5p	XM_017014668	HNRNPK	937	957	0.846154	-23.5	1	0.000728049	0.471	0	0	-5.77128	16	20	7	CDS		0	0
hsa-miR-6776-5p	NM_024945	RMI1	207	226	1	-22.5	1	0.0205106	0.353	0	0	-5.81384	16	19	7	5UTR		0	0
hsa-miR-6776-5p	NM_024945	RMI1	164	189	0.846154	-22	1	0.00022671	0.382	0	0	-6.76235	17	25	7	5UTR		0	0
hsa-miR-6776-5p	NM_024945	RMI1	473	492	0.923077	-19.7	1	0.000639791	0.574	0	0	-8.66331	16	19	7	CDS		0	0
hsa-miR-6776-5p	NM_001199633	SLC28A3	2553	2570	1	-20.9	1	0.00409524	0.441	0	0	-7.30252	15	17	9	3UTR		0	0
hsa-miR-6776-5p	NM_001199633	SLC28A3	3473	3494	0.846154	-20.4	1	0.000323218	0.574	0	0	-6.50069	15	21	7	3UTR		0	0
hsa-miR-6776-5p	NM_006180	NTRK2	676	716	1	-29.3	1	0.00229278	0.324	0	0	-3.93757	19	40	8	5UTR		0	0
hsa-miR-6776-5p	NM_006180	NTRK2	123	153	1	-24.1	1	0.00085557	0.471	0	0	-4.957	16	30	10	5UTR		0	0
hsa-miR-6776-5p	XM_017014752	NTRK2	612	652	1	-29.3	1	0.00229278	0.324	0	0	-3.93757	19	40	8	5UTR		0	0
hsa-miR-6776-5p	XM_017014752	NTRK2	59	89	1	-24.1	1	0.00085557	0.471	0	0	-4.957	16	30	10	5UTR		0	0
hsa-miR-6776-5p	XM_005252004	NTRK2	273	313	1	-29.3	1	0.00133464	0.324	0	0	-3.93757	19	40	8	5UTR		0	0
hsa-miR-6776-5p	XM_005252004	NTRK2	51	81	1	-24.1	1	0.00085557	0.471	0	0	-4.957	16	30	10	5UTR		0	0
hsa-miR-6776-5p	NM_001018065	NTRK2	226	266	1	-29.3	1	0.00229278	0.324	0	0	-3.93757	19	40	8	5UTR		0	0
hsa-miR-6776-5p	NM_001018066	NTRK2	226	266	1	-29.3	1	0.00229278	0.324	0	0	-3.93757	19	40	8	5UTR		0	0
hsa-miR-6776-5p	NM_001007097	NTRK2	226	266	1	-29.3	1	0.00229278	0.324	0	0	-3.93757	19	40	8	5UTR		0	0
hsa-miR-6776-5p	NM_001018064	NTRK2	17	57	1	-29.3	1	0.00055158	0.324	0	0	-3.93757	19	40	8	5UTR		0	0
hsa-miR-6776-5p	NM_001286717	AGTPBP1	2925	2940	1	-24.1	1	0.0153716	0.647	0	0	-7.38222	14	15	14	CDS		0	0
hsa-miR-6776-5p	NM_001286717	AGTPBP1	228	244	0.884615	-23.7	1	0.00174578	0.324	0	0	-7.75705	13	16	7	CDS		0	0
hsa-miR-6776-5p	NM_001286715	AGTPBP1	3045	3060	1	-24.1	1	0.0153716	0.647	0	0	-7.38222	14	15	14	CDS		0	0
hsa-miR-6776-5p	NM_001286715	AGTPBP1	228	244	0.884615	-23.7	1	0.00174578	0.324	0	0	-7.75705	13	16	7	CDS		0	0
hsa-miR-6776-5p	NM_015239	AGTPBP1	2990	3005	1	-24.1	1	0.0153716	0.647	0	0	-7.38222	14	15	14	CDS		0	0
hsa-miR-6776-5p	NM_015239	AGTPBP1	228	244	0.923077	-23.7	1	0.000195478	0.353	0	0	-7.75705	13	16	7	5UTR		0	0
hsa-miR-6776-5p	NM_001330701	AGTPBP1	3110	3125	1	-24.1	1	0.0153716	0.647	0	0	-7.38222	14	15	14	CDS		0	0
hsa-miR-6776-5p	NM_001330701	AGTPBP1	228	244	0.923077	-23.7	1	0.000195478	0.353	0	0	-7.75705	13	16	7	5UTR		0	0
hsa-miR-6776-5p	NM_024635	NAA35	1844	1862	0.846154	-22.5	1	0.00257976	0.603	0	0	-9.51628	14	18	7	CDS		0	0
hsa-miR-6776-5p	NM_024635	NAA35	1353	1371	0.923077	-21.9	1	0.0433789	0.529	0	0	-7.78178	14	18	6	CDS		0	0
hsa-miR-6776-5p	NM_177937	GOLM1	800	820	0.923077	-22.6	1	0.000667824	0.338	0	0	-8.93173	16	20	8	CDS		0	0
hsa-miR-6776-5p	NM_016548	GOLM1	808	828	0.923077	-22.6	1	0.000667824	0.338	0	0	-8.93173	16	20	8	CDS		0	0
hsa-miR-6776-5p	NM_001276366	C9orf153	138	158	0.846154	-19.8	1	5.47965e-06	0.485	0	0	-6.10696	15	20	9	CDS		0	0
hsa-miR-6776-5p	NM_030940	ISCA1	1561	1578	0.846154	-21.5	1	0.000182069	0.632	0	0	-11.0886	15	17	12	3UTR		0	0
hsa-miR-6776-5p	NM_030940	ISCA1	980	1016	1	-21.2	1	0.0444043	0.618	0	0	-3.93757	19	36	11	3UTR		0	0
hsa-miR-6776-5p	NM_001185074	ZCCHC6	2952	2970	0.923077	-25.9	1	0.0143598	0.603	0	0	-8.53035	14	18	6	CDS		0	0
hsa-miR-6776-5p	NM_024617	ZCCHC6	3660	3678	0.923077	-25.9	1	0.0143598	0.603	0	0	-8.53035	14	18	6	CDS		0	0
hsa-miR-6776-5p	NM_001330718	ZCCHC6	3786	3804	0.923077	-25.9	1	0.0143598	0.603	0	0	-8.53035	14	18	6	CDS		0	0
hsa-miR-6776-5p	NM_002048	GAS1	1971	2021	0.923077	-25.7	1	0.00295228	0.485	0	0	-3.93757	18	50	9	3UTR		0	0
hsa-miR-6776-5p	NM_001288731	DAPK1	1619	1634	0.923077	-25.5	1	0.00659289	0.471	0	0	-12.8934	14	15	14	CDS		0	0
hsa-miR-6776-5p	NM_001288731	DAPK1	3288	3304	0.846154	-25.2	1	2.79791e-05	0.368	0	0	-8.82818	15	16	15	CDS		0	0
hsa-miR-6776-5p	NM_004938	DAPK1	410	429	1	-28.1	1	7.40558e-07	0.265	0	0	-8.00486	17	19	9	5UTR		0	0
hsa-miR-6776-5p	NM_004938	DAPK1	1971	1986	0.923077	-25.5	1	0.00659289	0.471	0	0	-12.8934	14	15	14	CDS		0	0
hsa-miR-6776-5p	NM_004938	DAPK1	3640	3656	0.846154	-25.2	1	2.79791e-05	0.368	0	0	-8.82818	15	16	15	CDS		0	0
hsa-miR-6776-5p	NM_001288730	DAPK1	1636	1651	0.923077	-25.5	1	0.00659289	0.471	0	0	-12.8934	14	15	14	CDS		0	0
hsa-miR-6776-5p	NM_001288730	DAPK1	3305	3321	0.846154	-25.2	1	2.79791e-05	0.368	0	0	-8.82818	15	16	15	CDS		0	0
hsa-miR-6776-5p	NM_001288729	DAPK1	1646	1661	0.923077	-25.5	1	0.00659289	0.471	0	0	-12.8934	14	15	14	CDS		0	0
hsa-miR-6776-5p	NM_001288729	DAPK1	3315	3331	0.846154	-25.2	1	2.79791e-05	0.368	0	0	-8.82818	15	16	15	CDS		0	0
hsa-miR-6776-5p	NM_001912	CTSL	1426	1445	1	-27.2	1	0.00073231	0.5	0	0	-7.38222	17	19	12	3UTR		0	0
hsa-miR-6776-5p	NM_145918	CTSL	1281	1300	1	-27.2	1	0.00073231	0.5	0	0	-7.38222	17	19	12	3UTR		0	0
hsa-miR-6776-5p	NM_178828	SPATA31E1	2492	2532	1	-28.4	1	0.00294503	0.471	0	0	-3.79332	16	21	10	CDS		0	0
hsa-miR-6776-5p	NM_178828	SPATA31E1	103	120	1	-26.4	1	0.00203085	0.426	0	0	-9.54854	15	17	9	CDS		0	0
hsa-miR-6776-5p	NM_001170640	CDK20	315	336	0.923077	-25.2	1	0.00370416	0.309	0	0	-10.1597	16	21	6	5UTR		0	0
hsa-miR-6776-5p	NM_001170640	CDK20	1016	1035	0.923077	-24	1	0.0235564	0.426	0	0	-8.3038	16	19	11	CDS		0	0
hsa-miR-6776-5p	NM_001170640	CDK20	616	639	0.923077	-22.5	1	7.2582e-05	0.353	0	0	-7.3076	16	23	7	CDS		0	0
hsa-miR-6776-5p	NM_001170639	CDK20	315	336	0.923077	-25.2	1	0.00370416	0.309	0	0	-10.1597	16	21	6	5UTR		0	0
hsa-miR-6776-5p	NM_001170639	CDK20	1112	1131	1	-24	1	0.0224146	0.368	0	0	-8.3038	16	19	11	CDS		0	0
hsa-miR-6776-5p	NM_001170639	CDK20	616	639	0.923077	-22.5	1	7.2582e-05	0.353	0	0	-7.3076	16	23	7	CDS		0	0
hsa-miR-6776-5p	NM_012119	CDK20	315	336	0.923077	-25.2	1	0.00370416	0.309	0	0	-10.1597	16	21	6	5UTR		0	0
hsa-miR-6776-5p	NM_012119	CDK20	1140	1159	0.923077	-24	1	0.0235564	0.426	0	0	-8.3038	16	19	11	CDS		0	0
hsa-miR-6776-5p	NM_012119	CDK20	616	639	0.923077	-22.5	1	7.2582e-05	0.353	0	0	-7.3076	16	23	7	CDS		0	0
hsa-miR-6776-5p	NM_001039803	CDK20	315	336	0.923077	-25.2	1	0.00370416	0.309	0	0	-10.1597	16	21	6	5UTR		0	0
hsa-miR-6776-5p	NM_001039803	CDK20	1203	1222	0.923077	-24	1	0.0235564	0.426	0	0	-8.3038	16	19	11	CDS		0	0
hsa-miR-6776-5p	NM_001039803	CDK20	616	639	0.923077	-22.5	1	7.2582e-05	0.353	0	0	-7.3076	16	23	7	CDS		0	0
hsa-miR-6776-5p	NM_178432	CDK20	315	336	0.923077	-25.2	1	0.00370416	0.309	0	0	-10.1597	16	21	6	5UTR		0	0
hsa-miR-6776-5p	NM_178432	CDK20	1179	1198	0.923077	-24	1	0.0235564	0.426	0	0	-8.3038	16	19	11	CDS		0	0
hsa-miR-6776-5p	NM_178432	CDK20	655	678	0.923077	-22.5	1	7.2582e-05	0.353	0	0	-7.3076	16	23	7	CDS		0	0
hsa-miR-6776-5p	NM_006717	SPIN1	2236	2255	0.923077	-21.4	1	0.0109641	0.485	0	0	-9.86134	14	19	6	3UTR		0	0
hsa-miR-6776-5p	NM_006717	SPIN1	1580	1598	0.846154	-20.7	1	0.0126663	0.485	0	0	-8.4155	14	18	8	3UTR		0	0
hsa-miR-6776-5p	NM_006717	SPIN1	3041	3059	0.923077	-19.6	1	0.000881651	0.5	0	0	-11.4495	15	18	8	3UTR		0	0
hsa-miR-6776-5p	NM_001001938	C9orf47	197	240	0.923077	-28.2	1	0.000148675	0.294	0	0	-3.93757	19	43	12	CDS		0	0
hsa-miR-6776-5p	NM_001001938	C9orf47	605	651	0.923077	-28	1	7.96281e-06	0.397	0	0	-5.18008	18	24	9	CDS		0	0
hsa-miR-6776-5p	NM_001142413	C9orf47	197	240	0.923077	-28.2	1	0.000148675	0.294	0	0	-3.93757	19	43	12	CDS		0	0
hsa-miR-6776-5p	NM_001142413	C9orf47	548	594	0.923077	-28	1	7.96281e-06	0.397	0	0	-5.18008	18	24	9	CDS		0	0
hsa-miR-6776-5p	NM_005226	S1PR3	3583	3605	0.923077	-25.2	1	7.29663e-05	0.412	0	0	-3.79332	18	22	9	3UTR		0	0
hsa-miR-6776-5p	NM_005226	S1PR3	1816	1837	0.923077	-24.5	1	0.0305114	0.456	0	0	-3.93757	18	21	6	3UTR		0	0
hsa-miR-6776-5p	NM_005226	S1PR3	1399	1417	0.884615	-23.3	1	0.0124003	0.294	0	0	-8.11274	14	18	6	CDS		0	0
hsa-miR-6776-5p	NM_016848	SHC3	1551	1575	0.923077	-27.2	1	0.000161502	0.382	0	0	-6.19951	16	24	9	CDS		0	0
hsa-miR-6776-5p	NM_016848	SHC3	2105	2128	0.923077	-26.8	1	1.94702e-07	0.368	0	0	-3.93757	18	23	7	3UTR		0	0
hsa-miR-6776-5p	NM_016848	SHC3	5876	5894	0.846154	-25.1	1	0.000258874	0.382	0	0	-7.5256	15	18	8	3UTR		0	0
hsa-miR-6776-5p	NM_001827	CKS2	21	57	1	-22.2	1	8.53052e-05	0.412	0	0	-5.19005	14	17	13	5UTR		0	0
hsa-miR-6776-5p	NM_024077	SECISBP2	2501	2522	0.923077	-24.1	1	0.000107451	0.368	0	0	-6.77039	17	21	7	CDS		0	0
hsa-miR-6776-5p	NM_024077	SECISBP2	1933	1954	0.923077	-23.6	1	0.0765845	0.397	0	0	-6.50069	16	21	5	CDS		0	0
hsa-miR-6776-5p	NM_024077	SECISBP2	1979	2011	1	-22.7	1	0.00130497	0.529	0	0	-6.57398	17	32	7	CDS		0	0
hsa-miR-6776-5p	NM_001282689	SECISBP2	2380	2401	0.923077	-24.1	1	0.000107451	0.368	0	0	-6.77039	17	21	7	CDS		0	0
hsa-miR-6776-5p	NM_001282689	SECISBP2	1812	1833	0.923077	-23.6	1	0.0765845	0.397	0	0	-6.50069	16	21	5	CDS		0	0
hsa-miR-6776-5p	NM_001282689	SECISBP2	1858	1890	1	-22.7	1	0.00130497	0.529	0	0	-6.57398	17	32	7	CDS		0	0
hsa-miR-6776-5p	NM_001282690	SECISBP2	2578	2599	0.923077	-24.1	1	0.000107451	0.368	0	0	-6.77039	17	21	7	CDS		0	0
hsa-miR-6776-5p	NM_001282690	SECISBP2	2010	2031	0.923077	-23.6	1	0.0765845	0.397	0	0	-6.50069	16	21	5	CDS		0	0
hsa-miR-6776-5p	NM_001282690	SECISBP2	2056	2088	1	-22.7	1	0.00130497	0.529	0	0	-6.57398	17	32	7	CDS		0	0
hsa-miR-6776-5p	NM_001142287	SEMA4D	2120	2140	0.846154	-35.5	1	0.000157022	0.265	0	0	-3.93757	19	20	19	CDS		0	0
hsa-miR-6776-5p	XM_005251654	SEMA4D	1954	1974	0.846154	-35.5	1	0.000157022	0.265	0	0	-3.93757	19	20	19	CDS		0	0
hsa-miR-6776-5p	XM_011518125	SEMA4D	2091	2111	0.846154	-35.5	1	0.000157022	0.265	0	0	-3.93757	19	20	19	CDS		0	0
hsa-miR-6776-5p	XM_011518130	SEMA4D	2208	2228	0.846154	-35.5	1	0.000157022	0.265	0	0	-3.93757	19	20	19	CDS		0	0
hsa-miR-6776-5p	NM_006378	SEMA4D	2120	2140	0.846154	-35.5	1	0.000157022	0.265	0	0	-3.93757	19	20	19	CDS		0	0
hsa-miR-6776-5p	NM_006705	GADD45G	455	472	1	-27.1	1	0.000724304	0.324	0	0	-7.37138	15	17	10	CDS		0	0
hsa-miR-6776-5p	NM_006705	GADD45G	602	646	1	-27.1	1	3.08017e-06	0.265	0	0	-8.00486	17	22	9	3UTR		0	0
hsa-miR-6776-5p	NM_017594	DIRAS2	3533	3553	0.923077	-23.2	1	0.00102229	0.632	0	0	-6.25121	18	20	10	3UTR		0	0
hsa-miR-6776-5p	NM_003177	SYK	4379	4398	1	-26.4	1	0.000998021	0.485	0	0	-5.69428	17	19	13	3UTR		0	0
hsa-miR-6776-5p	NM_001135052	SYK	4310	4329	1	-26.4	1	0.000998021	0.485	0	0	-5.69428	17	19	13	3UTR		0	0
hsa-miR-6776-5p	NM_001174168	SYK	4175	4194	1	-26.4	1	0.000998021	0.485	0	0	-5.69428	17	19	13	3UTR		0	0
hsa-miR-6776-5p	NM_001174168	SYK	1098	1119	0.846154	-25	1	0.00040387	0.382	0	0	-9.05126	16	21	9	CDS		0	0
hsa-miR-6776-5p	NM_001174168	SYK	3336	3358	0.923077	-24.3	1	8.45784e-06	0.456	0	0	-4.52877	17	22	9	3UTR		0	0
hsa-miR-6776-5p	NM_001174167	SYK	4325	4344	1	-26.4	1	0.000998021	0.485	0	0	-5.69428	17	19	13	3UTR		0	0
hsa-miR-6776-5p	NM_001174167	SYK	1248	1269	0.846154	-25	1	0.00040387	0.382	0	0	-9.05126	16	21	9	CDS		0	0
hsa-miR-6776-5p	NM_001174167	SYK	3486	3508	0.923077	-24.3	1	8.45784e-06	0.456	0	0	-4.52877	17	22	9	3UTR		0	0
hsa-miR-6776-5p	NM_006415	SPTLC1	1579	1599	0.923077	-23.6	1	5.37545e-05	0.441	0	0	-9.28323	17	20	14	3UTR		0	0
hsa-miR-6776-5p	NM_006415	SPTLC1	1425	1441	0.923077	-19.5	1	5.73738e-05	0.471	0	0	-8.00486	15	16	15	CDS		0	0
hsa-miR-6776-5p	NM_178324	SPTLC1	933	977	1	-24.6	1	0.00179142	0.456	0	0	-4.52877	17	23	9	3UTR		0	0
hsa-miR-6776-5p	NM_002161	IARS	26	70	1	-27.6	1	0.00350797	0.382	0	0	-6.6181	16	18	16	5UTR		0	0
hsa-miR-6776-5p	NM_002161	IARS	1443	1467	0.923077	-23.7	1	1.91545e-05	0.544	0	0	-6.25121	18	24	6	CDS		0	0
hsa-miR-6776-5p	NM_013417	IARS	26	70	1	-27.6	1	0.00350797	0.382	0	0	-6.6181	16	18	16	5UTR		0	0
hsa-miR-6776-5p	NM_013417	IARS	1613	1637	0.923077	-23.7	1	1.91545e-05	0.544	0	0	-6.25121	18	24	6	CDS		0	0
hsa-miR-6776-5p	XM_011518824	NOL8	2130	2153	0.846154	-25.7	1	0.000136312	0.382	0	0	-7.7949	17	23	11	CDS		0	0
hsa-miR-6776-5p	XM_011518824	NOL8	271	297	0.820513	-23.4	1	0.000169783	0.294	0	0	-6.51454	16	21	9	5UTR		0	0
hsa-miR-6776-5p	XM_006717166	NOL8	2443	2466	0.846154	-25.7	1	0.000136312	0.382	0	0	-7.7949	17	23	11	CDS		0	0
hsa-miR-6776-5p	XM_006717166	NOL8	271	297	0.820513	-23.4	1	0.000169783	0.294	0	0	-6.51454	16	21	9	5UTR		0	0
hsa-miR-6776-5p	XM_006717166	NOL8	825	846	0.948718	-22.6	1	0.358092	0.574	0	0	-4.957	15	21	9	5UTR		0	0
hsa-miR-6776-5p	NM_001256394	NOL8	2021	2044	0.846154	-25.7	1	0.000136312	0.382	0	0	-7.7949	17	23	11	CDS		0	0
hsa-miR-6776-5p	NM_001256394	NOL8	287	308	0.846154	-22.6	1	0.284572	0.588	0	0	-4.957	15	21	9	5UTR		0	0
hsa-miR-6776-5p	NM_001330722	NOL8	1917	1940	0.846154	-25.7	1	0.000136312	0.382	0	0	-7.7949	17	23	11	CDS		0	0
hsa-miR-6776-5p	NM_001330722	NOL8	299	320	0.923077	-22.6	1	0.186937	0.574	0	0	-4.957	15	21	9	5UTR		0	0
hsa-miR-6776-5p	NM_017948	NOL8	1917	1940	0.846154	-25.7	1	0.000136312	0.382	0	0	-7.7949	17	23	11	CDS		0	0
hsa-miR-6776-5p	NM_017948	NOL8	299	320	0.923077	-22.6	1	0.186937	0.574	0	0	-4.957	15	21	9	5UTR		0	0
hsa-miR-6776-5p	XM_011518689	CENPP	173	191	0.903846	-23.6	1	0.0394164	0.412	0	0	-7.65065	14	18	7	5UTR		0	0
hsa-miR-6776-5p	XM_011518689	CENPP	1222	1239	1	-23.2	1	1.12745e-05	0.382	0	0	-9.40429	15	17	8	3UTR		0	0
hsa-miR-6776-5p	NM_001012267	CENPP	2046	2089	0.923077	-27.6	1	0.00614921	0.471	0	0	-7.28438	18	43	12	3UTR		0	0
hsa-miR-6776-5p	NM_001012267	CENPP	2588	2607	0.923077	-26.2	1	0.00920139	0.368	0	0	-6.72377	16	19	10	3UTR		0	0
hsa-miR-6776-5p	NM_001012267	CENPP	1693	1709	1	-25.8	1	0.0819365	0.368	0	0	-8.4155	13	16	9	3UTR		0	0
hsa-miR-6776-5p	NM_001012267	CENPP	2644	2667	1	-23.9	1	0.00986598	0.426	0	0	-9.29912	17	23	9	3UTR		0	0
hsa-miR-6776-5p	NM_014057	OGN	2286	2302	0.923077	-21.5	1	0.0897008	0.691	0	0	-6.51454	14	16	8	3UTR		0	0
hsa-miR-6776-5p	NM_014057	OGN	1542	1561	1	-21.2	1	0.0652278	0.603	0	0	-7.27064	16	19	11	3UTR		0	0
hsa-miR-6776-5p	NM_014057	OGN	66	81	1	-18.5	1	0.00187357	0.588	0	0	-8.77725	12	15	6	5UTR		0	0
hsa-miR-6776-5p	NM_014057	OGN	250	269	0.923077	-18.4	1	0.000907581	0.603	0	0	-9.37628	16	19	8	5UTR		0	0
hsa-miR-6776-5p	NM_033014	OGN	406	427	1	-24.3	1	0.150739	0.574	0	0	-6.51454	16	21	12	5UTR		0	0
hsa-miR-6776-5p	NM_033014	OGN	2568	2584	0.923077	-21.5	1	0.0897008	0.691	0	0	-6.51454	14	16	8	3UTR		0	0
hsa-miR-6776-5p	NM_033014	OGN	1824	1843	1	-21.2	1	0.0652278	0.603	0	0	-7.27064	16	19	11	3UTR		0	0
hsa-miR-6776-5p	NM_005014	OMD	1560	1581	0.923077	-20.1	1	0.00048704	0.5	0	0	-8.78315	15	21	7	CDS		0	0
hsa-miR-6776-5p	NM_001193335	ASPN	91	109	0.846154	-18.2	1	0.00655617	0.471	0	0	-7.81874	14	18	8	5UTR		0	0
hsa-miR-6776-5p	NM_017680	ASPN	91	109	0.846154	-18.2	1	0.00655617	0.471	0	0	-7.81874	14	18	8	5UTR		0	0
hsa-miR-6776-5p	NM_001197296	ECM2	1781	1806	0.923077	-26.7	1	0.00531245	0.456	0	0	-3.79332	16	18	16	CDS		0	0
hsa-miR-6776-5p	NM_001197296	ECM2	1028	1055	1	-24.5	1	0.000158979	0.338	0	0	-5.48126	18	27	10	CDS		0	0
hsa-miR-6776-5p	NM_001197296	ECM2	1131	1155	1	-22.9	1	0.00534301	0.485	0	0	-4.67302	17	24	5	CDS		0	0
hsa-miR-6776-5p	NM_001197296	ECM2	2328	2352	1	-22.2	1	0.0123816	0.603	0	0	-5.22671	17	24	6	3UTR		0	0
hsa-miR-6776-5p	NM_001393	ECM2	1847	1872	0.923077	-26.7	1	0.00531245	0.456	0	0	-3.79332	16	18	16	CDS		0	0
hsa-miR-6776-5p	NM_001393	ECM2	1094	1121	1	-24.5	1	0.000158979	0.338	0	0	-5.48126	18	27	10	CDS		0	0
hsa-miR-6776-5p	NM_001393	ECM2	1189	1221	1	-23.3	1	0.00534301	0.485	0	0	-4.67302	17	25	5	CDS		0	0
hsa-miR-6776-5p	NM_001286971	CENPP	1203	1246	0.923077	-27.6	1	0.00614921	0.471	0	0	-7.28438	18	43	12	3UTR		0	0
hsa-miR-6776-5p	NM_001286971	CENPP	1745	1764	0.923077	-26.2	1	0.00920139	0.368	0	0	-6.72377	16	19	10	3UTR		0	0
hsa-miR-6776-5p	NM_001286971	CENPP	850	866	1	-25.8	1	0.0819365	0.368	0	0	-8.4155	13	16	9	3UTR		0	0
hsa-miR-6776-5p	NM_001286971	CENPP	1801	1824	1	-23.9	1	0.00986598	0.426	0	0	-9.29912	17	23	9	3UTR		0	0
hsa-miR-6776-5p	NM_022755	IPPK	1024	1044	0.923077	-27.3	1	0.000307556	0.368	0	0	-11.0886	16	20	11	CDS		0	0
hsa-miR-6776-5p	NM_022755	IPPK	1177	1210	0.923077	-25	1	0.00889057	0.426	0	0	-5.48126	18	33	12	CDS		0	0
hsa-miR-6776-5p	NM_022755	IPPK	3530	3571	0.846154	-25.7	1	3.80477e-07	0.279	0	0	-7.3076	17	41	10	3UTR		0	0
hsa-miR-6776-5p	NM_015250	BICD2	2631	2694	0.961538	-22.8	1	0.0174383	0.647	0	0	-3.93757	19	63	8	3UTR		0	0
hsa-miR-6776-5p	NM_001003800	BICD2	4034	4051	1	-27.4	1	2.8563e-05	0.353	0	0	-8.68381	16	17	16	3UTR		0	0
hsa-miR-6776-5p	NM_001003800	BICD2	2815	2837	0.846154	-27.3	1	0.00255828	0.382	0	0	-11.2074	15	22	8	3UTR		0	0
hsa-miR-6776-5p	NM_001003800	BICD2	2968	2985	0.820513	-24.3	1	3.3167e-05	0.412	0	0	-9.54631	14	17	7	3UTR		0	0
hsa-miR-6776-5p	NM_001007101	ZNF484	346	371	0.923077	-20.1	1	0.000310629	0.5	0	0	-8.30604	17	25	8	CDS		0	0
hsa-miR-6776-5p	NM_001007101	ZNF484	3308	3331	1	-20.1	1	0.0190454	0.588	0	0	-4.99396	18	23	8	3UTR		0	0
hsa-miR-6776-5p	NM_001007101	ZNF484	654	675	0.923077	-19.4	1	0.0327888	0.588	0	0	-6.24613	16	21	6	CDS		0	0
hsa-miR-6776-5p	NM_031486	ZNF484	391	416	0.923077	-20.1	1	0.000310629	0.5	0	0	-8.30604	17	25	8	CDS		0	0
hsa-miR-6776-5p	NM_031486	ZNF484	3353	3376	1	-20.1	1	0.0190454	0.588	0	0	-4.99396	18	23	8	3UTR		0	0
hsa-miR-6776-5p	NM_031486	ZNF484	699	720	0.923077	-19.4	1	0.0327888	0.588	0	0	-6.24613	16	21	6	CDS		0	0
hsa-miR-6776-5p	NM_001261458	ZNF484	416	441	0.923077	-20.1	1	0.000310629	0.5	0	0	-8.30604	17	25	8	CDS		0	0
hsa-miR-6776-5p	NM_001261458	ZNF484	3378	3401	1	-20.1	1	0.0190454	0.588	0	0	-4.99396	18	23	8	3UTR		0	0
hsa-miR-6776-5p	NM_001261458	ZNF484	724	745	0.923077	-19.4	1	0.0327888	0.588	0	0	-6.24613	16	21	6	CDS		0	0
hsa-miR-6776-5p	NM_001261459	ZNF484	487	512	0.923077	-20.1	1	0.000310629	0.5	0	0	-8.30604	17	25	8	CDS		0	0
hsa-miR-6776-5p	NM_001261459	ZNF484	3449	3472	1	-20.1	1	0.0190454	0.588	0	0	-4.99396	18	23	8	3UTR		0	0
hsa-miR-6776-5p	NM_001261459	ZNF484	795	816	0.923077	-19.4	1	0.0327888	0.588	0	0	-6.24613	16	21	6	CDS		0	0
hsa-miR-6776-5p	NM_001083536	FGD3	927	947	1	-28.5	1	7.64749e-07	0.309	0	0	-6.9696	17	20	12	CDS		0	0
hsa-miR-6776-5p	NM_001083536	FGD3	592	612	0.923077	-26.4	1	0.00031512	0.397	0	0	-6.10696	17	20	9	5UTR		0	0
hsa-miR-6776-5p	NM_001286993	FGD3	909	929	1	-28.5	1	7.64749e-07	0.309	0	0	-6.9696	17	20	12	CDS		0	0
hsa-miR-6776-5p	NM_001286993	FGD3	574	594	0.923077	-26.4	1	0.00031512	0.397	0	0	-6.10696	17	20	9	5UTR		0	0
hsa-miR-6776-5p	XM_024447710	FGD3	548	568	1	-28.5	1	7.64749e-07	0.309	0	0	-6.9696	17	20	12	CDS		0	0
hsa-miR-6776-5p	XM_024447710	FGD3	213	233	0.923077	-26.4	1	0.00031512	0.397	0	0	-6.10696	17	20	9	5UTR		0	0
hsa-miR-6776-5p	NM_033086	FGD3	827	847	1	-28.5	1	7.64749e-07	0.309	0	0	-6.9696	17	20	12	CDS		0	0
hsa-miR-6776-5p	NM_033086	FGD3	492	512	0.923077	-26.4	1	0.00031512	0.397	0	0	-6.10696	17	20	9	5UTR		0	0
hsa-miR-6776-5p	NM_001287005	SUSD3	1007	1037	1	-27.7	1	0.011822	0.471	0	0	-3.79332	15	18	9	3UTR		0	0
hsa-miR-6776-5p	NM_001287005	SUSD3	380	402	0.846154	-27.1	1	0.00206383	0.368	0	0	-3.93757	19	22	10	CDS		0	0
hsa-miR-6776-5p	NM_145006	SUSD3	893	923	1	-27.7	1	0.011822	0.471	0	0	-3.79332	15	18	9	3UTR		0	0
hsa-miR-6776-5p	NM_145006	SUSD3	266	288	0.846154	-27.1	1	0.00206383	0.368	0	0	-3.93757	19	22	10	CDS		0	0
hsa-miR-6776-5p	NM_001287006	SUSD3	761	791	1	-27.7	1	0.011822	0.471	0	0	-3.79332	15	18	9	3UTR		0	0
hsa-miR-6776-5p	NM_001287006	SUSD3	266	288	0.846154	-27.1	1	0.00206383	0.368	0	0	-3.93757	19	22	10	CDS		0	0
hsa-miR-6776-5p	NM_001287008	SUSD3	690	734	1	-27.7	1	0.011822	0.471	0	0	-3.79332	15	18	9	3UTR		0	0
hsa-miR-6776-5p	NM_001287007	SUSD3	558	602	1	-27.7	1	0.011822	0.471	0	0	-3.79332	15	18	9	3UTR		0	0
hsa-miR-6776-5p	NM_032310	CARD19	511	538	0.923077	-21.8	1	0.000159806	0.353	0	0	-4.67302	18	27	7	CDS		0	0
hsa-miR-6776-5p	NM_004148	NINJ1	609	637	1	-25	1	0.000292336	0.368	0	0	-7.28438	17	28	10	3UTR		0	0
hsa-miR-6776-5p	NM_004148	NINJ1	688	705	0.846154	-22.9	1	0.00060065	0.353	0	0	-8.14709	14	17	6	3UTR		0	0
hsa-miR-6776-5p	XM_005252140	WNK2	6786	6802	0.846154	-27.9	1	0.000110765	0.279	0	0	-7.86061	15	16	15	CDS		0	0
hsa-miR-6776-5p	NM_001098808	C9orf129	441	460	0.820513	-26	1	0.00019178	0.279	0	0	-5.03583	15	19	8	CDS		0	0
hsa-miR-6776-5p	NM_198841	FAM120AOS	1551	1569	1	-23.2	1	0.0210086	0.471	0	0	-9.94954	14	18	9	CDS		0	0
hsa-miR-6776-5p	NM_001322224	FAM120AOS	620	638	1	-23.2	1	0.0210086	0.471	0	0	-9.94954	14	18	9	CDS		0	0
hsa-miR-6776-5p	NM_014612	FAM120A	182	199	0.807692	-27.2	1	0.00710933	0.088	0	0	-6.19951	14	17	7	5UTR		0	0
hsa-miR-6776-5p	NM_014612	FAM120A	1350	1369	0.820513	-26	1	0.00019178	0.279	0	0	-5.03583	15	19	8	CDS		0	0
hsa-miR-6776-5p	NM_001286724	FAM120A	182	199	0.807692	-27.2	1	0.00710933	0.088	0	0	-6.19951	14	17	7	5UTR		0	0
hsa-miR-6776-5p	NM_001286724	FAM120A	1350	1369	0.820513	-26	1	0.00019178	0.279	0	0	-5.03583	15	19	8	CDS		0	0
hsa-miR-6776-5p	NM_177995	PTPDC1	110	129	0.846154	-25.8	1	2.61299e-06	0.235	0	0	-8.82806	17	19	11	5UTR		0	0
hsa-miR-6776-5p	NM_177995	PTPDC1	1383	1405	0.923077	-24	1	0.000193467	0.485	0	0	-5.83853	15	22	10	CDS		0	0
hsa-miR-6776-5p	NM_001253829	PTPDC1	1307	1329	0.923077	-24	1	0.000193467	0.485	0	0	-5.83853	15	22	10	CDS		0	0
hsa-miR-6776-5p	NM_001253829	PTPDC1	621	639	1	-22.6	1	0.000115135	0.485	0	0	-9.56239	16	18	14	CDS		0	0
hsa-miR-6776-5p	NM_001253829	PTPDC1	1490	1517	0.846154	-22.6	1	4.38257e-05	0.382	0	0	-6.76235	18	27	7	CDS		0	0
hsa-miR-6776-5p	NM_152422	PTPDC1	1301	1323	0.923077	-24	1	0.000193467	0.485	0	0	-5.83853	15	22	10	CDS		0	0
hsa-miR-6776-5p	NM_152422	PTPDC1	615	633	1	-22.6	1	0.000115135	0.485	0	0	-9.56239	16	18	14	CDS		0	0
hsa-miR-6776-5p	NM_152422	PTPDC1	1484	1511	0.846154	-22.6	1	4.38257e-05	0.382	0	0	-6.76235	18	27	7	CDS		0	0
hsa-miR-6776-5p	NM_194320	ZNF169	1464	1484	0.948718	-27.4	1	0.000772718	0.441	0	0	-6.25121	17	20	10	CDS		0	0
hsa-miR-6776-5p	NM_194320	ZNF169	1500	1521	0.923077	-23.4	1	6.39988e-05	0.412	0	0	-5.49511	17	21	7	CDS		0	0
hsa-miR-6776-5p	NM_194320	ZNF169	1249	1269	0.923077	-22.3	1	3.91149e-07	0.397	0	0	-8.84192	17	20	8	CDS		0	0
hsa-miR-6776-5p	NM_017561	NUTM2F	2352	2371	0.923077	-29.9	1	3.16719e-05	0.382	0	0	-5.03583	17	19	9	3UTR		0	0
hsa-miR-6776-5p	NM_017561	NUTM2F	1031	1063	0.846154	-28.4	1	2.35329e-05	0.25	0	0	-5.22671	18	32	7	CDS		0	0
hsa-miR-6776-5p	NM_017561	NUTM2F	2137	2166	0.923077	-27.6	1	4.78401e-06	0.353	0	0	-3.93757	17	29	9	CDS		0	0
hsa-miR-6776-5p	NM_003837	FBP2	871	906	1	-24.4	1	0.000197552	0.412	0	0	-7.14013	17	19	17	CDS		0	0
hsa-miR-6776-5p	NM_001127628	FBP1	1253	1272	0.923077	-28.2	1	0.00084143	0.426	0	0	-8.57351	16	19	11	3UTR		0	0
hsa-miR-6776-5p	NM_001127628	FBP1	204	224	0.820513	-25.9	1	6.19723e-06	0.324	0	0	-4.84971	17	20	7	5UTR		0	0
hsa-miR-6776-5p	NM_001127628	FBP1	890	919	1	-24.7	1	0.00562654	0.471	0	0	-4.67302	17	24	8	CDS		0	0
hsa-miR-6776-5p	NM_000507	FBP1	1354	1373	0.923077	-28.2	1	0.00084143	0.426	0	0	-8.57351	16	19	11	3UTR		0	0
hsa-miR-6776-5p	NM_000507	FBP1	305	325	0.846154	-26	1	0.00187615	0.324	0	0	-4.84971	17	20	7	5UTR		0	0
hsa-miR-6776-5p	NM_000507	FBP1	997	1020	1	-24.3	1	0.00562654	0.471	0	0	-4.67302	17	23	8	CDS		0	0
hsa-miR-6776-5p	NM_032823	C9orf3	827	853	1	-27.9	1	4.13945e-08	0.426	0	0	-6.07158	16	20	9	CDS		0	0
hsa-miR-6776-5p	NM_032823	C9orf3	2093	2122	1	-25.4	1	0.000274687	0.426	0	0	-3.93757	19	29	8	CDS		0	0
hsa-miR-6776-5p	XM_017015235	C9orf3	834	853	1	-27.5	1	4.13945e-08	0.426	0	0	-6.07158	16	19	9	5UTR		0	0
hsa-miR-6776-5p	XM_017015235	C9orf3	1607	1628	0.846154	-26.2	1	0.00380554	0.309	0	0	-12.4228	16	21	7	CDS		0	0
hsa-miR-6776-5p	XM_017015235	C9orf3	2223	2252	1	-25.4	1	0.000274687	0.426	0	0	-3.93757	19	29	8	CDS		0	0
hsa-miR-6776-5p	NM_001193331	C9orf3	2900	2947	0.923077	-27.9	1	8.2744e-05	0.515	0	0	-4.76182	13	15	13	3UTR		0	0
hsa-miR-6776-5p	NM_001193331	C9orf3	834	853	1	-27.5	1	4.13945e-08	0.426	0	0	-6.07158	16	19	9	CDS		0	0
hsa-miR-6776-5p	NM_001193329	C9orf3	751	770	1	-27.5	1	4.13945e-08	0.426	0	0	-6.07158	16	19	9	CDS		0	0
hsa-miR-6776-5p	NM_001193329	C9orf3	1691	1712	0.846154	-26.2	1	0.00380554	0.309	0	0	-12.4228	16	21	7	CDS		0	0
hsa-miR-6776-5p	NM_001193329	C9orf3	2307	2336	1	-25.4	1	0.000274687	0.426	0	0	-3.93757	19	29	8	CDS		0	0
hsa-miR-6776-5p	NM_000136	FANCC	2037	2056	0.923077	-23.8	1	6.92746e-06	0.485	0	0	-10.8408	15	19	10	3UTR		0	0
hsa-miR-6776-5p	NM_000136	FANCC	1514	1528	0.846154	-22.1	1	0.000132908	0.368	0	0	-9.30073	12	14	7	CDS		0	0
hsa-miR-6776-5p	NM_000136	FANCC	2942	2970	0.846154	-22.2	1	0.0154171	0.471	0	0	-5.38561	16	23	8	3UTR		0	0
hsa-miR-6776-5p	NM_001243743	FANCC	1979	1998	0.923077	-23.8	1	6.92746e-06	0.485	0	0	-10.8408	15	19	10	3UTR		0	0
hsa-miR-6776-5p	NM_001243743	FANCC	1456	1470	0.846154	-22.1	1	0.000132908	0.368	0	0	-9.30073	12	14	7	CDS		0	0
hsa-miR-6776-5p	NM_001243743	FANCC	2884	2912	0.846154	-22.2	1	0.0154171	0.471	0	0	-5.38561	16	23	8	3UTR		0	0
hsa-miR-6776-5p	NM_001243744	FANCC	1754	1776	1	-23.4	1	0.00058042	0.412	0	0	-6.21671	17	22	10	3UTR		0	0
hsa-miR-6776-5p	NM_001243744	FANCC	1514	1528	0.846154	-22.1	1	0.000132908	0.368	0	0	-9.30073	12	14	7	CDS		0	0
hsa-miR-6776-5p	NM_001243744	FANCC	163	185	0.923077	-21.7	1	0.00612782	0.441	0	0	-7.2559	15	22	9	5UTR		0	0
hsa-miR-6776-5p	NM_001083602	PTCH1	2542	2564	0.846154	-26	1	0.00082116	0.412	0	0	-6.51454	16	22	12	CDS		0	0
hsa-miR-6776-5p	NM_001083602	PTCH1	4618	4634	0.923077	-25.1	1	0.000184541	0.382	0	0	-7.75705	15	16	15	CDS		0	0
hsa-miR-6776-5p	NM_001083602	PTCH1	4241	4261	0.846154	-25.1	1	1.72554e-05	0.294	0	0	-10.8871	16	20	7	CDS		0	0
hsa-miR-6776-5p	NM_001083603	PTCH1	2296	2318	0.846154	-26	1	0.00082116	0.412	0	0	-6.51454	16	22	12	CDS		0	0
hsa-miR-6776-5p	NM_001083603	PTCH1	4372	4388	0.923077	-25.1	1	0.000184541	0.382	0	0	-7.75705	15	16	15	CDS		0	0
hsa-miR-6776-5p	NM_001083603	PTCH1	3995	4015	0.846154	-25.1	1	1.72554e-05	0.294	0	0	-10.8871	16	20	7	CDS		0	0
hsa-miR-6776-5p	NM_000264	PTCH1	2342	2364	0.846154	-26	1	0.00082116	0.412	0	0	-6.51454	16	22	12	CDS		0	0
hsa-miR-6776-5p	NM_000264	PTCH1	4418	4434	0.923077	-25.1	1	0.000184541	0.382	0	0	-7.75705	15	16	15	CDS		0	0
hsa-miR-6776-5p	NM_000264	PTCH1	4041	4061	0.846154	-25.1	1	1.72554e-05	0.294	0	0	-10.8871	16	20	7	CDS		0	0
hsa-miR-6776-5p	NM_001083604	PTCH1	2060	2082	0.846154	-26	1	0.00082116	0.412	0	0	-6.51454	16	22	12	CDS		0	0
hsa-miR-6776-5p	NM_001083604	PTCH1	4136	4152	0.923077	-25.1	1	0.000184541	0.382	0	0	-7.75705	15	16	15	CDS		0	0
hsa-miR-6776-5p	NM_001083604	PTCH1	3759	3779	0.846154	-25.1	1	1.72554e-05	0.294	0	0	-10.8871	16	20	7	CDS		0	0
hsa-miR-6776-5p	NM_001083606	PTCH1	2142	2164	0.846154	-26	1	0.00082116	0.412	0	0	-6.51454	16	22	12	CDS		0	0
hsa-miR-6776-5p	NM_001083606	PTCH1	4218	4234	0.923077	-25.1	1	0.000184541	0.382	0	0	-7.75705	15	16	15	CDS		0	0
hsa-miR-6776-5p	NM_001083606	PTCH1	3841	3861	0.846154	-25.1	1	1.72554e-05	0.294	0	0	-10.8871	16	20	7	CDS		0	0
hsa-miR-6776-5p	NM_001083607	PTCH1	2216	2238	0.846154	-26	1	0.00082116	0.412	0	0	-6.51454	16	22	12	CDS		0	0
hsa-miR-6776-5p	NM_001083607	PTCH1	4292	4308	0.923077	-25.1	1	0.000184541	0.382	0	0	-7.75705	15	16	15	CDS		0	0
hsa-miR-6776-5p	NM_001083607	PTCH1	3915	3935	0.846154	-25.1	1	1.72554e-05	0.294	0	0	-10.8871	16	20	7	CDS		0	0
hsa-miR-6776-5p	NM_001354919	PTCH1	909	928	0.923077	-23	1	0.0170067	0.412	0	0	-6.23647	16	19	8	CDS		0	0
hsa-miR-6776-5p	NM_001354919	PTCH1	275	290	0.923077	-23.2	1	0.000115691	0.353	0	0	-7.37138	13	15	10	5UTR		0	0
hsa-miR-6776-5p	NM_001010895	ERCC6L2	3895	3912	1	-24.6	1	0.000100288	0.515	0	0	-4.52877	14	17	9	3UTR		0	0
hsa-miR-6776-5p	NM_001010895	ERCC6L2	440	484	0.923077	-23	1	0.00260759	0.485	0	0	-5.18008	18	44	9	CDS		0	0
hsa-miR-6776-5p	XM_017014674	HSD17B3	1016	1035	0.897436	-21.8	1	0.690613	0.485	0	0	-6.51454	15	19	8	5UTR		0	0
hsa-miR-6776-5p	XM_017014674	HSD17B3	1475	1496	1	-20.5	1	0.000126341	0.5	0	0	-10.883	13	21	6	5UTR		0	0
hsa-miR-6776-5p	XM_017014674	HSD17B3	152	170	0.923077	-20.2	1	0.00379301	0.529	0	0	-8.34077	15	18	7	5UTR		0	0
hsa-miR-6776-5p	NM_000197	HSD17B3	887	905	0.846154	-19.8	1	0.000412923	0.353	0	0	-10.1173	14	18	6	CDS		0	0
hsa-miR-6776-5p	NM_000197	HSD17B3	632	647	1	-19.6	1	0.0217895	0.485	0	0	-6.6181	14	15	14	CDS		0	0
hsa-miR-6776-5p	NM_001286990	SLC35D2	1078	1100	0.923077	-22.8	1	0.000342226	0.382	0	0	-6.77039	17	22	6	3UTR		0	0
hsa-miR-6776-5p	NM_001286990	SLC35D2	1190	1208	0.846154	-19.8	1	0.00142726	0.485	0	0	-9.40429	15	18	8	3UTR		0	0
hsa-miR-6776-5p	NM_007001	SLC35D2	1342	1364	0.923077	-22.8	1	0.000342226	0.382	0	0	-6.77039	17	22	6	3UTR		0	0
hsa-miR-6776-5p	NM_007001	SLC35D2	1454	1472	0.846154	-19.8	1	0.00142726	0.485	0	0	-9.40429	15	18	8	3UTR		0	0
hsa-miR-6776-5p	XM_005251678	SLC35D2	982	1004	0.923077	-22.8	1	0.000342226	0.382	0	0	-6.77039	17	22	6	3UTR		0	0
hsa-miR-6776-5p	XM_005251678	SLC35D2	1094	1112	0.846154	-19.8	1	0.00142726	0.485	0	0	-9.40429	15	18	8	3UTR		0	0
hsa-miR-6776-5p	XM_005251678	SLC35D2	69	89	0.865385	-18.9	1	0.00134219	0.559	0	0	-5.41313	17	20	9	5UTR		0	0
hsa-miR-6776-5p	NM_014282	HABP4	1322	1337	1	-24.2	1	0.032402	0.441	0	0	-11.3749	14	15	14	CDS		0	0
hsa-miR-6776-5p	NM_014282	HABP4	914	935	1	-23.7	1	7.04704e-05	0.397	0	0	-8.00486	16	21	6	CDS		0	0
hsa-miR-6776-5p	XM_011519158	CDC14B	194	221	0.923077	-25.1	1	0.000204167	0.368	0	0	-3.93757	19	27	10	CDS		0	0
hsa-miR-6776-5p	XM_011519158	CDC14B	935	971	1	-23.2	1	0.00908388	0.544	0	0	-7.7949	16	36	10	CDS		0	0
hsa-miR-6776-5p	XM_011519158	CDC14B	1512	1543	0.923077	-23	1	0.00175414	0.412	0	0	-4.17062	16	26	9	3UTR		0	0
hsa-miR-6776-5p	NM_003671	CDC14B	578	605	0.923077	-25.1	1	0.000204167	0.368	0	0	-3.93757	19	27	10	CDS		0	0
hsa-miR-6776-5p	NM_003671	CDC14B	2096	2115	0.846154	-25.2	1	2.596e-07	0.426	0	0	-11.3517	16	19	9	3UTR		0	0
hsa-miR-6776-5p	NM_003671	CDC14B	1319	1355	1	-23.2	1	0.00908388	0.544	0	0	-7.7949	16	36	10	CDS		0	0
hsa-miR-6776-5p	NM_033331	CDC14B	578	605	0.923077	-25.1	1	0.000204167	0.368	0	0	-3.93757	19	27	10	CDS		0	0
hsa-miR-6776-5p	NM_033331	CDC14B	2213	2232	0.846154	-25.2	1	2.596e-07	0.426	0	0	-11.3517	16	19	9	3UTR		0	0
hsa-miR-6776-5p	NM_033331	CDC14B	1319	1355	1	-23.2	1	0.00908388	0.544	0	0	-7.7949	16	36	10	CDS		0	0
hsa-miR-6776-5p	NM_001077181	CDC14B	34	50	1	-26	1	1.85313e-05	0.382	0	0	-6.73374	14	16	12	5UTR		0	0
hsa-miR-6776-5p	NM_001077181	CDC14B	1810	1829	0.846154	-25.2	1	2.596e-07	0.426	0	0	-11.3517	16	19	9	3UTR		0	0
hsa-miR-6776-5p	NM_001077181	CDC14B	916	952	1	-23.2	1	0.00908388	0.544	0	0	-7.7949	16	36	10	CDS		0	0
hsa-miR-6776-5p	NM_001351567	CDC14B	578	605	0.923077	-25.1	1	0.000204167	0.368	0	0	-3.93757	19	27	10	CDS		0	0
hsa-miR-6776-5p	NM_001351567	CDC14B	1319	1355	1	-23.2	1	0.00908388	0.544	0	0	-7.7949	16	36	10	CDS		0	0
hsa-miR-6776-5p	NM_014930	ZNF510	2432	2453	0.923077	-25.2	1	0.00136363	0.588	0	0	-5.83853	18	21	13	3UTR		0	0
hsa-miR-6776-5p	NM_014930	ZNF510	3818	3841	0.923077	-22	1	0.127374	0.485	0	0	-6.51454	15	23	8	3UTR		0	0
hsa-miR-6776-5p	NM_014930	ZNF510	3063	3090	0.923077	-21.9	1	0.376231	0.588	0	0	-4.957	17	27	10	3UTR		0	0
hsa-miR-6776-5p	NM_001314059	ZNF510	2821	2842	0.923077	-25.2	1	0.00136363	0.588	0	0	-5.83853	18	21	13	3UTR		0	0
hsa-miR-6776-5p	NM_001314059	ZNF510	4207	4230	0.923077	-22	1	0.127374	0.485	0	0	-6.51454	15	23	8	3UTR		0	0
hsa-miR-6776-5p	NM_001001662	ZNF782	1630	1651	0.923077	-23.5	1	0.0268484	0.603	0	0	-9.79437	15	18	9	CDS		0	0
hsa-miR-6776-5p	NM_001045477	NUTM2G	1031	1063	0.846154	-28.4	1	1.9161e-05	0.25	0	0	-5.22671	18	32	7	CDS		0	0
hsa-miR-6776-5p	NM_001045477	NUTM2G	2689	2709	1	-24.2	1	0.000749612	0.426	0	0	-10.1172	16	20	6	3UTR		0	0
hsa-miR-6776-5p	NM_001170741	NUTM2G	2307	2326	0.923077	-29.9	1	3.16719e-05	0.382	0	0	-5.03583	17	19	9	3UTR		0	0
hsa-miR-6776-5p	NM_001170741	NUTM2G	1031	1063	0.846154	-28.4	1	1.9161e-05	0.25	0	0	-5.22671	18	32	7	CDS		0	0
hsa-miR-6776-5p	NM_001170741	NUTM2G	2092	2121	0.923077	-27.6	1	4.78401e-06	0.353	0	0	-3.93757	17	29	9	CDS		0	0
hsa-miR-6776-5p	NM_001355230	MFSD14C	1269	1316	0.923077	-28.1	1	0.000161398	0.529	0	0	-4.76182	13	15	13	3UTR	MIRT541544	0	0
hsa-miR-6776-5p	NM_001355228	MFSD14C	799	821	0.846154	-23.3	1	8.55426e-05	0.5	0	0	-3.79332	18	22	9	3UTR	MIRT541544	0	0
hsa-miR-6776-5p	XM_024447700	MFSD14C	627	646	0.897436	-21.5	1	0.00680196	0.441	0	0	-6.51454	13	19	7	CDS	MIRT541544	0	0
hsa-miR-6776-5p	NM_001201575	CTSV	1851	1873	0.923077	-27.7	1	0.0107731	0.559	0	0	-4.76182	13	15	13	3UTR		0	0
hsa-miR-6776-5p	NM_001201575	CTSV	7	24	0.923077	-23.9	1	0.346963	0.566	0	0	-9.07091	15	17	9	5UTR		0	0
hsa-miR-6776-5p	NM_001333	CTSV	2054	2076	0.923077	-27.7	1	0.0107731	0.559	0	0	-4.76182	13	15	13	3UTR		0	0
hsa-miR-6776-5p	NM_001333	CTSV	291	308	0.846154	-23.4	1	4.07536e-05	0.559	0	0	-6.50069	16	17	16	CDS		0	0
hsa-miR-6776-5p	NM_020893	CCDC180	2283	2305	1	-24.2	1	0.00109285	0.515	0	0	-8.05661	18	22	14	CDS		0	0
hsa-miR-6776-5p	NM_020893	CCDC180	4361	4384	0.846154	-24	1	0.0202357	0.529	0	0	-9.79437	16	23	6	CDS		0	0
hsa-miR-6776-5p	NM_020893	CCDC180	3937	3970	0.923077	-23.9	1	0.0116034	0.412	0	0	-3.93757	19	33	8	CDS		0	0
hsa-miR-6776-5p	NM_001166116	TMOD1	1103	1125	0.923077	-25	1	8.91627e-05	0.471	0	0	-6.24613	16	22	7	CDS		0	0
hsa-miR-6776-5p	NM_001166116	TMOD1	303	319	0.846154	-21.4	1	2.32185e-07	0.441	0	0	-10.3037	13	16	6	CDS		0	0
hsa-miR-6776-5p	NM_001166116	TMOD1	1081	1100	0.923077	-21.6	1	0.0856345	0.441	0	0	-5.58516	16	19	7	CDS		0	0
hsa-miR-6776-5p	NM_003275	TMOD1	1180	1202	0.923077	-25	1	8.91627e-05	0.471	0	0	-6.24613	16	22	7	CDS		0	0
hsa-miR-6776-5p	XM_024447660	TMOD1	964	986	0.923077	-25	1	8.91627e-05	0.471	0	0	-6.24613	16	22	7	CDS		0	0
hsa-miR-6776-5p	XM_024447660	TMOD1	1	17	0.923077	-20.4	1	9.72585e-05	0.174	0	0	-6.44976	13	16	7	5UTR		0	0
hsa-miR-6776-5p	NM_139246	TSTD2	115	138	1	-23.5	1	6.3868e-05	0.279	0	0	-4.67302	17	23	7	5UTR		0	0
hsa-miR-6776-5p	NM_139246	TSTD2	1028	1053	0.923077	-23.3	1	4.17512e-06	0.412	0	0	-3.79332	18	25	10	CDS		0	0
hsa-miR-6776-5p	NM_139246	TSTD2	1787	1806	0.846154	-23.2	1	0.00408457	0.441	0	0	-10.0627	14	19	5	CDS		0	0
hsa-miR-6776-5p	NM_139246	TSTD2	2656	2676	0.846154	-23.1	1	0.000139278	0.515	0	0	-14.2282	16	20	7	3UTR		0	0
hsa-miR-6776-5p	NM_002486	NCBP1	4704	4733	1	-24.6	1	7.3599e-05	0.441	0	0	-4.52877	14	18	9	3UTR		0	0
hsa-miR-6776-5p	NM_000380	XPA	1305	1354	0.923077	-23.4	1	5.39209e-05	0.574	0	0	-4.90607	16	20	11	3UTR		0	0
hsa-miR-6776-5p	NM_004473	FOXE1	680	699	0.807692	-26.6	1	1.8591e-05	0.265	0	0	-7.81649	15	19	5	CDS		0	0
hsa-miR-6776-5p	NM_016481	TRMO	1000	1023	0.923077	-25.2	1	7.3205e-05	0.338	0	0	-5.48126	18	23	9	CDS		0	0
hsa-miR-6776-5p	NM_016481	TRMO	628	648	0.923077	-21	1	0.0013364	0.529	0	0	-5.38561	15	20	7	CDS		0	0
hsa-miR-6776-5p	NM_016481	TRMO	428	445	1	-20.3	1	0.0022241	0.456	0	0	-7.74319	15	17	9	CDS		0	0
hsa-miR-6776-5p	XM_024447569	TRMO	3323	3346	0.923077	-25.2	1	7.3205e-05	0.338	0	0	-5.48126	18	23	9	CDS		0	0
hsa-miR-6776-5p	XM_024447569	TRMO	2951	2971	0.923077	-21	1	0.0013364	0.529	0	0	-5.38561	15	20	7	CDS		0	0
hsa-miR-6776-5p	XM_024447569	TRMO	2335	2353	0.923077	-20.9	1	0.000439372	0.559	0	0	-8.81432	15	18	11	5UTR		0	0
hsa-miR-6776-5p	XM_024447569	TRMO	2435	2454	0.923077	-20.9	1	1.12448e-05	0.426	0	0	-8.14122	17	19	12	5UTR		0	0
hsa-miR-6776-5p	NM_018437	HEMGN	900	922	0.846154	-20.7	1	0.0968799	0.544	0	0	-5.9255	12	14	12	CDS		0	0
hsa-miR-6776-5p	NM_197978	HEMGN	954	976	0.846154	-20.7	1	0.0968799	0.544	0	0	-5.9255	12	14	12	CDS		0	0
hsa-miR-6776-5p	NM_197978	HEMGN	43	59	0.923077	-20.8	1	0.00794364	0.515	0	0	-7.57093	13	16	8	5UTR		0	0
hsa-miR-6776-5p	NM_006401	ANP32B	263	286	0.846154	-29.4	1	9.84648e-07	0.221	0	0	-3.93757	19	23	14	5UTR		0	0
hsa-miR-6776-5p	NM_018946	NANS	884	904	0.846154	-22.4	1	0.00496753	0.324	0	0	-6.25121	16	20	8	CDS		0	0
hsa-miR-6776-5p	NM_018946	NANS	951	979	0.923077	-21.2	1	0.000776921	0.353	0	0	-6.51454	16	28	7	CDS		0	0
hsa-miR-6776-5p	NM_033219	TRIM14	24	44	0.820513	-26.1	1	1.93442e-06	0.265	0	0	-6.19385	16	20	6	5UTR		0	0
hsa-miR-6776-5p	NM_014788	TRIM14	24	44	0.820513	-26.1	1	1.93442e-06	0.265	0	0	-6.19385	16	20	6	5UTR		0	0
hsa-miR-6776-5p	NM_014788	TRIM14	1597	1617	1	-24.7	1	0.025177	0.397	0	0	-8.68381	16	20	9	3UTR		0	0
hsa-miR-6776-5p	NM_052820	CORO2A	329	345	1	-26.1	1	0.000609746	0.412	0	0	-8.32703	15	16	15	CDS		0	0
hsa-miR-6776-5p	NM_052820	CORO2A	302	323	0.923077	-25.8	1	7.38197e-07	0.382	0	0	-7.28438	17	21	13	CDS		0	0
hsa-miR-6776-5p	NM_052820	CORO2A	4875	4892	0.923077	-25.5	1	0.00158335	0.441	0	0	-10.3185	13	17	7	3UTR		0	0
hsa-miR-6776-5p	NM_003389	CORO2A	479	495	1	-26.1	1	0.000609746	0.412	0	0	-8.32703	15	16	15	CDS		0	0
hsa-miR-6776-5p	NM_003389	CORO2A	452	473	0.923077	-25.8	1	7.38197e-07	0.382	0	0	-7.28438	17	21	13	CDS		0	0
hsa-miR-6776-5p	NM_003389	CORO2A	5025	5042	0.923077	-25.5	1	0.00158335	0.441	0	0	-10.3185	13	17	7	3UTR		0	0
hsa-miR-6776-5p	NM_001267572	TBC1D2	727	747	0.923077	-23.1	1	2.77066e-05	0.324	0	0	-7.80875	16	20	7	CDS		0	0
hsa-miR-6776-5p	NM_001267572	TBC1D2	1123	1140	0.820513	-23.4	1	1.46151e-05	0.353	0	0	-7.7949	14	17	8	CDS		0	0
hsa-miR-6776-5p	NM_005458	GABBR2	1347	1374	0.923077	-25.4	1	4.05918e-05	0.397	0	0	-5.48126	15	18	9	CDS		0	0
hsa-miR-6776-5p	NM_173551	ANKS6	1342	1359	0.846154	-24.1	1	0.0077675	0.294	0	0	-9.84749	15	17	8	CDS		0	0
hsa-miR-6776-5p	XM_024447447	ANKS6	1015	1032	0.846154	-24.1	1	0.0077675	0.294	0	0	-9.84749	15	17	8	CDS		0	0
hsa-miR-6776-5p	NM_024642	GALNT12	151	167	0.846154	-29.7	1	2.03178e-07	0.118	0	0	-7.75705	15	16	15	CDS		0	0
hsa-miR-6776-5p	NM_001855	COL15A1	411	435	0.923077	-29.9	1	0.000826257	0.309	0	0	-3.93757	17	20	9	CDS		0	0
hsa-miR-6776-5p	NM_001855	COL15A1	2519	2539	0.846154	-26.6	1	3.13535e-08	0.309	0	0	-12.8953	15	20	7	CDS		0	0
hsa-miR-6776-5p	NM_001855	COL15A1	3169	3191	0.846154	-26.3	1	5.1206e-06	0.412	0	0	-7.28438	18	22	10	CDS		0	0
hsa-miR-6776-5p	XM_024447658	TGFBR1	3097	3142	1	-21.1	1	0.0569198	0.574	0	0	-6.76235	18	22	14	5UTR		0	0
hsa-miR-6776-5p	XM_024447658	TGFBR1	3058	3078	0.923077	-19.7	1	0.0541443	0.471	0	0	-6.85796	15	20	7	5UTR		0	0
hsa-miR-6776-5p	NM_033087	ALG2	325	343	0.846154	-25	1	0.000190368	0.265	0	0	-5.69245	15	18	9	CDS		0	0
hsa-miR-6776-5p	NM_033087	ALG2	232	258	0.846154	-24.4	1	0.000688088	0.279	0	0	-6.9696	18	26	7	CDS		0	0
hsa-miR-6776-5p	NM_033087	ALG2	1157	1183	0.846154	-22.4	1	0.000581926	0.5	0	0	-6.76235	18	26	6	CDS		0	0
hsa-miR-6776-5p	NM_006808	SEC61B	216	237	0.846154	-24.5	1	1.9276e-05	0.397	0	0	-9.50123	16	21	6	CDS		0	0
hsa-miR-6776-5p	NM_173200	NR4A3	2126	2149	0.846154	-26.7	1	0.0212991	0.529	0	0	-3.93757	19	23	10	CDS		0	0
hsa-miR-6776-5p	NM_006981	NR4A3	2054	2077	0.846154	-26.7	1	0.0212991	0.529	0	0	-3.93757	19	23	10	CDS		0	0
hsa-miR-6776-5p	NM_017919	STX17	2391	2409	1	-25.3	1	0.0114835	0.588	0	0	-9.86134	15	18	8	3UTR		0	0
hsa-miR-6776-5p	NM_017919	STX17	877	925	0.846154	-21.6	1	0.000468541	0.441	0	0	-3.79332	18	48	11	CDS		0	0
hsa-miR-6776-5p	NM_017919	STX17	4802	4835	0.923077	-21.4	1	0.00852766	0.559	0	0	-3.93757	18	33	7	3UTR		0	0
hsa-miR-6776-5p	XM_011518821	STX17	2722	2740	1	-25.3	1	0.0114835	0.588	0	0	-9.86134	15	18	8	3UTR		0	0
hsa-miR-6776-5p	XM_011518821	STX17	1208	1256	0.846154	-21.6	1	0.000468541	0.441	0	0	-3.79332	18	48	11	CDS		0	0
hsa-miR-6776-5p	XM_011518821	STX17	5133	5166	0.923077	-21.4	1	0.00852766	0.559	0	0	-3.93757	18	33	7	3UTR		0	0
hsa-miR-6776-5p	NM_015051	ERP44	106	137	0.807692	-26.2	1	4.13268e-05	0.353	0	0	-3.79332	16	31	10	5UTR		0	0
hsa-miR-6776-5p	NM_015051	ERP44	2488	2518	0.923077	-24.5	1	0.0723161	0.441	0	0	-6.6181	17	30	8	3UTR		0	0
hsa-miR-6776-5p	NM_015051	ERP44	1364	1391	0.923077	-23.7	1	0.0144573	0.529	0	0	-3.79332	18	27	8	CDS		0	0
hsa-miR-6776-5p	NM_015051	ERP44	56	75	1	-23.4	1	1.84786e-06	0.309	0	0	-6.98666	15	19	7	5UTR		0	0
hsa-miR-6776-5p	NM_014425	INVS	1012	1041	0.923077	-27.3	1	0.000241764	0.544	0	0	-6.82535	16	20	12	CDS		0	0
hsa-miR-6776-5p	NM_017746	TEX10	2329	2347	0.923077	-21.6	1	0.000383218	0.485	0	0	-6.23647	15	18	8	CDS		0	0
hsa-miR-6776-5p	NM_001161584	TEX10	2273	2291	0.923077	-21.6	1	0.000383218	0.485	0	0	-6.23647	15	18	8	CDS		0	0
hsa-miR-6776-5p	NM_001161584	TEX10	927	945	0.923077	-19.7	1	0.0288005	0.574	0	0	-10.0627	15	18	11	CDS		0	0
hsa-miR-6776-5p	NM_001198807	MSANTD3	1263	1279	0.846154	-21.5	1	0.00299438	0.574	0	0	-10.0944	13	16	8	3UTR		0	0
hsa-miR-6776-5p	NM_080655	MSANTD3	1194	1210	0.846154	-21.5	1	0.00299438	0.574	0	0	-10.0944	13	16	8	3UTR		0	0
hsa-miR-6776-5p	NM_001198805	MSANTD3	1155	1171	0.846154	-21.5	1	0.00299438	0.574	0	0	-10.0944	13	16	8	3UTR		0	0
hsa-miR-6776-5p	NM_001198806	MSANTD3	1162	1178	0.846154	-21.5	1	0.00299438	0.574	0	0	-10.0944	13	16	8	3UTR		0	0
hsa-miR-6776-5p	NM_001198806	MSANTD3	579	602	0.846154	-21.3	1	0.0330076	0.485	0	0	-6.46921	16	23	5	CDS		0	0
hsa-miR-6776-5p	NM_001018116	CAVIN4	1693	1716	0.884615	-26.1	1	0.000493489	0.515	0	0	-3.93757	19	23	12	3UTR		0	0
hsa-miR-6776-5p	NM_001018116	CAVIN4	2542	2569	1	-23.3	1	7.86321e-05	0.441	0	0	-5.69245	13	16	12	3UTR		0	0
hsa-miR-6776-5p	NM_207299	PLPPR1	314	361	0.846154	-25.2	1	1.73701e-05	0.397	0	0	-3.93757	19	26	9	5UTR		0	0
hsa-miR-6776-5p	NM_017753	PLPPR1	1142	1161	0.974359	-20.1	1	0.00155199	0.456	0	0	-10.5818	14	19	8	CDS		0	0
hsa-miR-6776-5p	NM_001127610	BAAT	9	52	0.807692	-21.9	1	0.000359591	0.588	0	0	-3.93757	17	43	10	5UTR		0	0
hsa-miR-6776-5p	NM_001127610	BAAT	1445	1463	0.923077	-20.1	1	0.200938	0.647	0	0	-9.07604	14	18	6	3UTR		0	0
hsa-miR-6776-5p	NM_001127610	BAAT	1202	1233	0.923077	-19.7	1	0.0201421	0.471	0	0	-6.51454	16	31	9	CDS		0	0
hsa-miR-6776-5p	NM_019051	MRPL50	14	27	1	-19.4	1	9.57063e-05	0.339	0	0	-7.05204	12	13	12	5UTR		0	0
hsa-miR-6776-5p	NM_197977	ZNF189	1253	1271	0.846154	-20.5	1	0.0272445	0.632	0	0	-9.54656	15	18	10	CDS		0	0
hsa-miR-6776-5p	NM_003452	ZNF189	1159	1177	0.846154	-20.5	1	0.0272445	0.632	0	0	-9.54656	15	18	10	CDS		0	0
hsa-miR-6776-5p	NM_001278240	ZNF189	268	287	0.826923	-24.1	1	0.119009	0.368	0	0	-8.05823	14	19	7	5UTR		0	0
hsa-miR-6776-5p	NM_001278240	ZNF189	1238	1256	0.846154	-20.5	1	0.0272445	0.632	0	0	-9.54656	15	18	10	3UTR		0	0
hsa-miR-6776-5p	NM_001278231	ZNF189	268	287	0.826923	-24.1	1	0.119009	0.368	0	0	-8.05823	14	19	7	5UTR		0	0
hsa-miR-6776-5p	NM_001278231	ZNF189	1117	1135	0.846154	-20.5	1	0.0272445	0.632	0	0	-9.54656	15	18	10	CDS		0	0
hsa-miR-6776-5p	NM_000035	ALDOB	1406	1425	0.923077	-22.8	1	0.0498429	0.574	0	0	-11.6528	16	19	9	3UTR		0	0
hsa-miR-6776-5p	NM_000035	ALDOB	84	114	0.846154	-21.4	1	0.000202426	0.426	0	0	-4.99396	18	30	10	CDS		0	0
hsa-miR-6776-5p	NM_032342	TMEM246	144	162	0.923077	-26.6	1	4.79565e-05	0.235	0	0	-5.81384	13	16	11	5UTR		0	0
hsa-miR-6776-5p	NM_001303107	TMEM246	144	162	0.923077	-26.6	1	4.79565e-05	0.235	0	0	-5.81384	13	16	11	5UTR		0	0
hsa-miR-6776-5p	XM_024447701	TMEM246	976	1023	0.846154	-22.6	1	1.23977e-05	0.485	0	0	-3.93757	19	47	10	CDS		0	0
hsa-miR-6776-5p	NM_019592	RNF20	1474	1505	0.923077	-22.4	1	0.0033081	0.471	0	0	-6.51454	16	31	12	CDS		0	0
hsa-miR-6776-5p	NM_019592	RNF20	1222	1248	0.846154	-22.1	1	0.00582882	0.559	0	0	-7.91236	17	26	8	CDS		0	0
hsa-miR-6776-5p	NM_133445	GRIN3A	783	799	0.923077	-26.4	1	1.40782e-06	0.221	0	0	-6.93679	14	16	10	CDS		0	0
hsa-miR-6776-5p	NM_133445	GRIN3A	1498	1518	1	-25.9	1	0.0179918	0.471	0	0	-8.34077	17	20	8	CDS		0	0
hsa-miR-6776-5p	NM_133445	GRIN3A	6117	6144	0.846154	-24.1	1	0.000300174	0.412	0	0	-10.1092	17	21	7	3UTR		0	0
hsa-miR-6776-5p	NM_147180	PPP3R2	1125	1163	1	-29.1	1	0.0272224	0.456	0	0	-3.93757	17	21	10	3UTR		0	0
hsa-miR-6776-5p	NM_001340	CYLC2	1569	1588	1	-21.6	1	0.0160765	0.706	0	0	-6.24613	16	19	10	3UTR		0	0
hsa-miR-6776-5p	NM_001340	CYLC2	1870	1910	0.846154	-20	1	0.0172721	0.441	0	0	-5.33701	17	40	9	3UTR		0	0
hsa-miR-6776-5p	NM_001265602	SMC2	156	178	0.923077	-21.5	1	0.000235993	0.412	0	0	-3.93757	17	22	7	5UTR		0	0
hsa-miR-6776-5p	NM_001265602	SMC2	721	747	0.923077	-20	1	0.00328631	0.632	0	0	-9.113	17	26	10	CDS		0	0
hsa-miR-6776-5p	NM_001265602	SMC2	5773	5793	0.923077	-19.1	1	0.00713738	0.647	0	0	-7.86061	16	20	8	3UTR		0	0
hsa-miR-6776-5p	NM_006444	SMC2	156	178	0.923077	-21.5	1	0.000218985	0.412	0	0	-3.93757	17	22	7	5UTR		0	0
hsa-miR-6776-5p	NM_006444	SMC2	696	722	0.923077	-20	1	0.00328631	0.632	0	0	-9.113	17	26	10	CDS		0	0
hsa-miR-6776-5p	NM_006444	SMC2	5748	5768	0.923077	-19.1	1	0.00713738	0.647	0	0	-7.86061	16	20	8	3UTR		0	0
hsa-miR-6776-5p	NM_001042550	SMC2	767	793	0.923077	-20	1	0.00328631	0.632	0	0	-9.113	17	26	10	CDS		0	0
hsa-miR-6776-5p	NM_001042550	SMC2	205	225	0.846154	-19.5	1	2.12134e-05	0.515	0	0	-9.88445	16	20	7	5UTR		0	0
hsa-miR-6776-5p	NM_001042550	SMC2	5819	5839	0.923077	-19.1	1	0.00713738	0.647	0	0	-7.86061	16	20	8	3UTR		0	0
hsa-miR-6776-5p	NM_001004485	OR13F1	153	172	0.923077	-22.7	1	0.235662	0.5	0	0	-6.51454	16	19	9	CDS		0	0
hsa-miR-6776-5p	NM_001004485	OR13F1	781	806	1	-22.3	1	0.00202133	0.544	0	0	-3.93757	19	25	8	CDS		0	0
hsa-miR-6776-5p	NM_001004485	OR13F1	381	399	0.923077	-20	1	0.0486061	0.471	0	0	-13.9286	13	18	7	CDS		0	0
hsa-miR-6776-5p	NM_001001919	OR13C4	860	879	0.923077	-22.3	1	0.0548513	0.618	0	0	-11.1271	13	19	9	CDS		0	0
hsa-miR-6776-5p	NM_001001961	OR13C3	313	328	1	-20.6	1	0.0687553	0.588	0	0	-11.405	12	15	5	CDS		0	0
hsa-miR-6776-5p	NM_001001961	OR13C3	174	200	1	-20	1	0.0150836	0.662	0	0	-3.79332	17	26	9	CDS		0	0
hsa-miR-6776-5p	NM_001001961	OR13C3	461	489	0.923077	-19.3	1	0.0701746	0.5	0	0	-6.74759	14	21	7	CDS		0	0
hsa-miR-6776-5p	NM_001004483	OR13C8	379	399	0.846154	-20.2	1	0.0273015	0.441	0	0	-6.51454	15	20	7	CDS		0	0
hsa-miR-6776-5p	NM_001004483	OR13C8	712	732	0.846154	-20.2	1	0.00664159	0.529	0	0	-4.957	15	20	7	CDS		0	0
hsa-miR-6776-5p	NM_001004483	OR13C8	153	172	0.923077	-19.7	1	0.182328	0.603	0	0	-6.51454	16	19	9	CDS		0	0
hsa-miR-6776-5p	NM_001004482	OR13C5	153	173	0.846154	-21.2	1	0.0660416	0.529	0	0	-8.81344	14	20	9	CDS		0	0
hsa-miR-6776-5p	NM_001004482	OR13C5	414	431	0.923077	-20	1	0.00171602	0.5	0	0	-8.01482	15	17	12	CDS		0	0
hsa-miR-6776-5p	NM_001004481	OR13C2	560	582	0.846154	-21.6	1	0.000104394	0.5	0	0	-4.79441	18	22	5	CDS		0	0
hsa-miR-6776-5p	NM_001004481	OR13C2	153	173	0.846154	-21.2	1	0.0660416	0.529	0	0	-8.81344	14	20	9	CDS		0	0
hsa-miR-6776-5p	NM_001004481	OR13C2	414	431	0.923077	-20	1	0.00188016	0.5	0	0	-8.01482	15	17	12	CDS		0	0
hsa-miR-6776-5p	NM_001004481	OR13C2	712	732	0.846154	-18.9	1	0.01677	0.515	0	0	-4.957	15	20	7	CDS		0	0
hsa-miR-6776-5p	NM_001001956	OR13C9	153	173	0.846154	-21.2	1	0.0660416	0.529	0	0	-8.81344	14	20	9	CDS		0	0
hsa-miR-6776-5p	NM_001001956	OR13C9	414	431	0.884615	-19.6	1	0.000178686	0.515	0	0	-8.01482	15	17	12	CDS		0	0
hsa-miR-6776-5p	NM_001004484	OR13D1	557	578	0.807692	-22.3	1	0.083001	0.529	0	0	-9.81332	14	18	11	CDS		0	0
hsa-miR-6776-5p	NM_001004484	OR13D1	256	272	1	-17.9	1	0.017941	0.588	0	0	-11.1132	12	16	8	CDS		0	0
hsa-miR-6776-5p	NM_018376	NIPSNAP3B	4386	4421	0.923077	-26.2	1	0.000536307	0.426	0	0	-3.93757	18	24	11	3UTR		0	0
hsa-miR-6776-5p	NM_018376	NIPSNAP3B	4685	4710	0.923077	-24.8	1	0.00653711	0.515	0	0	-7.38222	17	25	12	3UTR		0	0
hsa-miR-6776-5p	NM_018376	NIPSNAP3B	5540	5569	1	-22.7	1	0.0291151	0.603	0	0	-3.93757	18	29	8	3UTR		0	0
hsa-miR-6776-5p	XM_011518839	NIPSNAP3B	4236	4271	0.923077	-26.2	1	0.000536307	0.426	0	0	-3.93757	18	24	11	3UTR		0	0
hsa-miR-6776-5p	XM_011518839	NIPSNAP3B	4535	4560	0.923077	-24.8	1	0.00653711	0.515	0	0	-7.38222	17	25	12	3UTR		0	0
hsa-miR-6776-5p	XM_011518839	NIPSNAP3B	5390	5419	1	-22.7	1	0.0291151	0.603	0	0	-3.93757	18	29	8	3UTR		0	0
hsa-miR-6776-5p	NM_005502	ABCA1	4713	4726	1	-23.4	1	0.000257809	0.382	0	0	-6.30551	12	13	12	CDS		0	0
hsa-miR-6776-5p	NM_005502	ABCA1	5653	5671	0.923077	-23.7	1	0.112281	0.471	0	0	-9.9649	15	18	9	CDS		0	0
hsa-miR-6776-5p	NM_005502	ABCA1	8294	8331	0.923077	-23	1	0.000750055	0.603	0	0	-6.50069	16	37	11	3UTR		0	0
hsa-miR-6776-5p	NM_080546	SLC44A1	8341	8359	1	-22.9	1	0.0488562	0.5	0	0	-8.81344	14	18	7	3UTR		0	0
hsa-miR-6776-5p	NM_001286730	SLC44A1	7470	7488	1	-22.9	1	0.0488562	0.5	0	0	-8.81344	14	18	7	3UTR		0	0
hsa-miR-6776-5p	XM_017015185	FSD1L	679	696	0.846154	-21.5	1	0.00908037	0.544	0	0	-9.54854	14	17	8	CDS		0	0
hsa-miR-6776-5p	XM_017015185	FSD1L	1877	1909	0.923077	-20.7	1	0.0625438	0.632	0	0	-9.77961	11	13	11	3UTR		0	0
hsa-miR-6776-5p	NM_001145313	FSD1L	773	790	0.846154	-21.5	1	0.00908037	0.544	0	0	-9.54854	14	17	8	CDS		0	0
hsa-miR-6776-5p	NM_001145313	FSD1L	2433	2445	0.923077	-20.4	1	0.0625438	0.632	0	0	-9.77961	11	12	11	3UTR		0	0
hsa-miR-6776-5p	NM_001330739	FSD1L	677	694	0.846154	-21.5	1	0.00908037	0.544	0	0	-9.54854	14	17	8	CDS		0	0
hsa-miR-6776-5p	NM_001330739	FSD1L	2370	2382	0.923077	-20.4	1	0.0625438	0.632	0	0	-9.77961	11	12	11	3UTR		0	0
hsa-miR-6776-5p	NM_001330739	FSD1L	180	201	0.923077	-19.6	1	0.00515202	0.471	0	0	-6.72377	16	21	6	5UTR		0	0
hsa-miR-6776-5p	NM_001287191	FSD1L	677	694	0.846154	-21.5	1	0.00908037	0.544	0	0	-9.54854	14	17	8	CDS		0	0
hsa-miR-6776-5p	NM_001287191	FSD1L	2367	2379	0.923077	-20.4	1	0.0625438	0.632	0	0	-9.77961	11	12	11	3UTR		0	0
hsa-miR-6776-5p	NM_001287191	FSD1L	180	201	0.923077	-19.6	1	0.00515202	0.471	0	0	-6.72377	16	21	6	5UTR		0	0
hsa-miR-6776-5p	NM_001287192	FSD1L	677	694	0.846154	-21.5	1	0.00908037	0.544	0	0	-9.54854	14	17	8	CDS		0	0
hsa-miR-6776-5p	NM_001287192	FSD1L	2334	2346	0.923077	-20.4	1	0.0625438	0.632	0	0	-9.77961	11	12	11	3UTR		0	0
hsa-miR-6776-5p	NM_001287192	FSD1L	180	201	0.923077	-19.6	1	0.00515202	0.471	0	0	-6.72377	16	21	6	5UTR		0	0
hsa-miR-6776-5p	NM_031919	FSD1L	180	201	0.923077	-19.6	1	0.00515202	0.471	0	0	-6.72377	16	21	6	5UTR		0	0
hsa-miR-6776-5p	XM_011519081	FSD1L	1352	1371	0.923077	-23.2	1	0.00876936	0.544	0	0	-9.54854	16	19	8	5UTR		0	0
hsa-miR-6776-5p	XM_011519081	FSD1L	160	230	0.961538	-20.3	1	0.000370504	0.647	0	0	-3.93757	18	70	8	5UTR		0	0
hsa-miR-6776-5p	XM_011519081	FSD1L	3014	3026	0.923077	-20.4	1	0.0625438	0.632	0	0	-9.77961	11	12	11	3UTR		0	0
hsa-miR-6776-5p	XM_011518374	FKTN	598	613	0.923077	-23.2	1	0.03507	0.5	0	0	-12.8934	14	15	14	CDS		0	0
hsa-miR-6776-5p	NM_001079802	FKTN	686	701	0.923077	-23.2	1	0.03507	0.5	0	0	-12.8934	14	15	14	CDS		0	0
hsa-miR-6776-5p	NM_001079802	FKTN	6956	6971	0.846154	-22.2	1	0.0794028	0.588	0	0	-13.9286	12	15	6	3UTR		0	0
hsa-miR-6776-5p	NM_001079802	FKTN	4172	4188	1	-22.1	1	0.00352311	0.485	0	0	-6.85796	14	16	11	3UTR		0	0
hsa-miR-6776-5p	NM_001079802	FKTN	1534	1553	0.923077	-20.3	1	0.0245172	0.456	0	0	-7.78178	14	19	6	CDS		0	0
hsa-miR-6776-5p	NM_001198963	FKTN	686	701	0.923077	-23.2	1	0.03507	0.5	0	0	-12.8934	14	15	14	CDS		0	0
hsa-miR-6776-5p	NM_001198963	FKTN	2004	2019	0.846154	-22.2	1	0.0794028	0.588	0	0	-13.9286	12	15	6	3UTR		0	0
hsa-miR-6776-5p	NM_006731	FKTN	594	609	0.923077	-23.2	1	0.03507	0.5	0	0	-12.8934	14	15	14	CDS		0	0
hsa-miR-6776-5p	NM_006731	FKTN	6864	6879	0.846154	-22.2	1	0.0794028	0.588	0	0	-13.9286	12	15	6	3UTR		0	0
hsa-miR-6776-5p	NM_006731	FKTN	4080	4096	1	-22.1	1	0.00352311	0.485	0	0	-6.85796	14	16	11	3UTR		0	0
hsa-miR-6776-5p	NM_006731	FKTN	1442	1461	0.923077	-20.3	1	0.0245172	0.456	0	0	-7.78178	14	19	6	CDS		0	0
hsa-miR-6776-5p	NM_005421	TAL2	124	139	0.846154	-25.4	1	0.187683	0.5	0	0	-7.57093	14	15	14	CDS		0	0
hsa-miR-6776-5p	NM_018112	TMEM38B	98	116	0.846154	-20	1	1.48526e-07	0.324	0	0	-7.36159	15	18	10	5UTR		0	0
hsa-miR-6776-5p	NM_018112	TMEM38B	3517	3533	0.846154	-19.5	1	0.214976	0.703	0	0	-13.9518	10	16	6	3UTR		0	0
hsa-miR-6776-5p	XM_005252075	TMEM38B	114	132	1	-20.7	1	0.00682134	0.632	0	0	-5.71431	14	18	8	5UTR		0	0
hsa-miR-6776-5p	NM_021224	ZNF462	2054	2087	0.923077	-25.4	1	0.00589952	0.456	0	0	-8.3038	16	21	9	CDS		0	0
hsa-miR-6776-5p	NM_021224	ZNF462	104	128	1	-24	1	8.17316e-05	0.441	0	0	-3.79332	18	24	7	5UTR		0	0
hsa-miR-6776-5p	NM_002874	RAD23B	744	771	0.846154	-26.8	1	0.425457	0.412	0	0	-4.957	17	27	10	CDS		0	0
hsa-miR-6776-5p	NM_002874	RAD23B	105	129	0.846154	-24	1	0.0031716	0.294	0	0	-8.52688	17	24	7	5UTR		0	0
hsa-miR-6776-5p	NM_001244724	RAD23B	401	446	0.846154	-27	1	0.425457	0.412	0	0	-4.957	17	28	10	CDS		0	0
hsa-miR-6776-5p	NM_001244724	RAD23B	786	807	0.846154	-22.8	1	0.000136703	0.412	0	0	-9.04109	16	21	9	CDS		0	0
hsa-miR-6776-5p	NM_006686	ACTL7B	1142	1161	1	-27.8	1	3.49873e-07	0.294	0	0	-8.82806	17	19	10	CDS		0	0
hsa-miR-6776-5p	NM_006687	ACTL7A	605	624	1	-27.2	1	0.0212914	0.485	0	0	-7.27064	16	19	6	CDS		0	0
hsa-miR-6776-5p	NM_006687	ACTL7A	154	184	0.923077	-26.2	1	0.00185768	0.324	0	0	-7.28438	18	30	12	CDS		0	0
hsa-miR-6776-5p	NM_001330749	ELP1	2144	2165	1	-24.6	1	0.000843766	0.529	0	0	-3.93757	17	21	10	CDS		0	0
hsa-miR-6776-5p	NM_001330749	ELP1	1565	1584	0.923077	-24.1	1	0.0515769	0.426	0	0	-4.957	16	19	8	CDS		0	0
hsa-miR-6776-5p	NM_003640	ELP1	2332	2353	1	-24.6	1	0.000843766	0.529	0	0	-3.93757	17	21	10	CDS		0	0
hsa-miR-6776-5p	NM_003640	ELP1	1753	1772	0.923077	-24.1	1	0.0515769	0.426	0	0	-4.957	16	19	8	CDS		0	0
hsa-miR-6776-5p	NM_017832	FAM206A	1343	1364	0.846154	-19.9	1	0.651119	0.632	0	0	-8.19652	16	21	9	3UTR		0	0
hsa-miR-6776-5p	XM_011518816	FAM206A	474	502	0.846154	-17.8	1	0.08871	0.456	0	0	-6.50069	16	28	9	3UTR		0	0
hsa-miR-6776-5p	NM_003798	CTNNAL1	274	295	1	-24.7	1	0.000539272	0.544	0	0	-7.7949	16	21	10	CDS		0	0
hsa-miR-6776-5p	NM_001286974	CTNNAL1	274	295	1	-24.7	1	0.000539272	0.544	0	0	-7.7949	16	21	10	CDS		0	0
hsa-miR-6776-5p	NM_032012	TMEM245	4323	4351	0.846154	-26.5	1	6.85656e-06	0.397	0	0	-4.52877	15	20	9	3UTR		0	0
hsa-miR-6776-5p	NM_032012	TMEM245	4035	4057	1	-24.2	1	8.71563e-06	0.5	0	0	-8.82806	17	22	6	3UTR		0	0
hsa-miR-6776-5p	NM_014334	FRRS1L	6453	6471	0.923077	-27.1	1	4.24094e-05	0.471	0	0	-7.14013	16	18	12	3UTR		0	0
hsa-miR-6776-5p	NM_019114	EPB41L4B	2834	2852	0.923077	-33.8	1	0.119799	0.338	0	0	-4.957	17	18	17	CDS		0	0
hsa-miR-6776-5p	NM_002829	PTPN3	4812	4833	0.948718	-26	1	8.89238e-05	0.5	0	0	-3.93757	18	21	8	3UTR		0	0
hsa-miR-6776-5p	NM_002829	PTPN3	3611	3650	0.846154	-26.9	1	0.00244161	0.441	0	0	-3.93757	18	30	8	3UTR		0	0
hsa-miR-6776-5p	NM_002829	PTPN3	5083	5130	0.892308	-25.2	1	1.23026e-07	0.544	0	0	-3.79332	18	47	13	3UTR		0	0
hsa-miR-6776-5p	NM_001145370	PTPN3	6726	6747	0.948718	-26	1	8.89238e-05	0.5	0	0	-3.93757	18	21	8	3UTR		0	0
hsa-miR-6776-5p	NM_001145370	PTPN3	5525	5564	0.846154	-26.9	1	0.00244161	0.441	0	0	-3.93757	18	30	8	3UTR		0	0
hsa-miR-6776-5p	NM_001145370	PTPN3	6997	7044	0.892308	-25.2	1	1.23026e-07	0.544	0	0	-3.79332	18	47	13	3UTR		0	0
hsa-miR-6776-5p	NM_001145369	PTPN3	6861	6882	0.948718	-26	1	8.89238e-05	0.5	0	0	-3.93757	18	21	8	3UTR		0	0
hsa-miR-6776-5p	NM_001145369	PTPN3	5660	5699	0.846154	-26.9	1	0.00244161	0.441	0	0	-3.93757	18	30	8	3UTR		0	0
hsa-miR-6776-5p	NM_001145369	PTPN3	7132	7179	0.892308	-25.2	1	1.23026e-07	0.544	0	0	-3.79332	18	47	13	3UTR		0	0
hsa-miR-6776-5p	NM_001037293	PALM2	7070	7091	0.846154	-26.8	1	8.73179e-06	0.529	0	0	-6.25121	18	21	8	3UTR		0	0
hsa-miR-6776-5p	NM_007203	PALM2-AKAP2	2062	2079	1	-26.7	1	4.86652e-07	0.338	0	0	-8.30604	15	17	9	CDS		0	0
hsa-miR-6776-5p	NM_007203	PALM2-AKAP2	3144	3166	0.871795	-26.1	1	0.0528853	0.485	0	0	-5.48126	17	22	6	CDS		0	0
hsa-miR-6776-5p	NM_007203	PALM2-AKAP2	1155	1183	1	-25.5	1	0.000513549	0.338	0	0	-7.14013	17	28	11	CDS		0	0
hsa-miR-6776-5p	NM_147150	PALM2-AKAP2	2062	2079	1	-26.7	1	4.86652e-07	0.338	0	0	-8.30604	15	17	9	CDS		0	0
hsa-miR-6776-5p	NM_147150	PALM2-AKAP2	3144	3166	0.871795	-26.1	1	0.0528853	0.485	0	0	-5.48126	17	22	6	CDS		0	0
hsa-miR-6776-5p	NM_147150	PALM2-AKAP2	1155	1183	1	-25.5	1	0.000513549	0.338	0	0	-7.14013	17	28	11	CDS		0	0
hsa-miR-6776-5p	NM_053016	PALM2	7284	7305	0.846154	-26.8	1	8.73179e-06	0.529	0	0	-6.25121	18	21	8	3UTR		0	0
hsa-miR-6776-5p	NM_001198656	AKAP2	234	258	0.923077	-29.3	1	7.52023e-06	0.338	0	0	-5.18008	17	24	9	CDS		0	0
hsa-miR-6776-5p	NM_001198656	AKAP2	65	85	0.846154	-29	1	3.74394e-07	0.206	0	0	-8.00486	16	20	9	5UTR		0	0
hsa-miR-6776-5p	NM_001198656	AKAP2	1546	1563	1	-26.7	1	4.86652e-07	0.338	0	0	-8.30604	15	17	9	CDS		0	0
hsa-miR-6776-5p	NM_001004065	AKAP2	234	258	0.923077	-29.3	1	7.52023e-06	0.338	0	0	-5.18008	17	24	9	CDS		0	0
hsa-miR-6776-5p	NM_001004065	AKAP2	65	85	0.846154	-29	1	3.74394e-07	0.206	0	0	-8.00486	16	20	9	5UTR		0	0
hsa-miR-6776-5p	NM_001004065	AKAP2	1546	1563	1	-26.7	1	4.86652e-07	0.338	0	0	-8.30604	15	17	9	CDS		0	0
hsa-miR-6776-5p	NM_001136562	AKAP2	1384	1401	1	-26.7	1	4.86652e-07	0.338	0	0	-8.30604	15	17	9	CDS		0	0
hsa-miR-6776-5p	NM_001136562	AKAP2	2466	2488	0.871795	-26.1	1	0.0528853	0.485	0	0	-5.48126	17	22	6	CDS		0	0
hsa-miR-6776-5p	NM_001136562	AKAP2	477	505	1	-25.5	1	0.000513549	0.338	0	0	-7.14013	17	28	11	CDS		0	0
hsa-miR-6776-5p	NM_001012993	C9orf152	654	675	1	-31.3	1	0.120322	0.382	0	0	-3.79332	18	21	10	CDS		0	1
hsa-miR-6776-5p	NM_001286947	TXNDC8	820	837	1	-24.8	1	0.0549707	0.618	0	0	-8.3038	16	17	16	3UTR		0	0
hsa-miR-6776-5p	NM_001286947	TXNDC8	1491	1512	0.902564	-23.8	1	0.00658922	0.471	0	0	-3.79332	17	21	9	3UTR		0	0
hsa-miR-6776-5p	NM_001286947	TXNDC8	1115	1131	0.923077	-22.5	1	0.76437	0.559	0	0	-10.9177	13	16	7	3UTR		0	0
hsa-miR-6776-5p	NM_001289145	FAM110A	756	776	0.820513	-27	1	0.000117198	0.338	1.81354	0.99332	-7.54034	17	20	7	CDS		0	0
hsa-miR-6776-5p	NM_001289145	FAM110A	1328	1367	0.923077	-25.4	1	9.76195e-07	0.382	1.79193	1.54882	-6.98666	16	21	7	CDS		0	0
hsa-miR-6776-5p	NM_001042353	FAM110A	647	667	0.897436	-27	1	0.000117198	0.338	0	0	-7.54034	17	20	7	CDS		0	0
hsa-miR-6776-5p	NM_001042353	FAM110A	1219	1258	0.923077	-25.4	1	9.76195e-07	0.382	0	0	-6.98666	16	21	7	CDS		0	0
hsa-miR-6776-5p	NM_001289146	FAM110A	644	664	0.897436	-27	1	0.000117198	0.338	0	0	-7.54034	17	20	7	CDS		0	0
hsa-miR-6776-5p	NM_001289146	FAM110A	1216	1255	0.923077	-25.4	1	9.76195e-07	0.382	0	0	-6.98666	16	21	7	CDS		0	0
hsa-miR-6776-5p	NM_207121	FAM110A	439	459	0.897436	-27	1	0.000117198	0.338	0	0	-7.54034	17	20	7	CDS		0	0
hsa-miR-6776-5p	NM_207121	FAM110A	1011	1050	0.923077	-25.4	1	9.76195e-07	0.382	0	0	-6.98666	16	21	7	CDS		0	0
hsa-miR-6776-5p	NM_001289147	FAM110A	434	454	0.897436	-27	1	0.000117198	0.338	0	0	-7.54034	17	20	7	CDS		0	0
hsa-miR-6776-5p	NM_001289147	FAM110A	1006	1045	0.923077	-25.4	1	9.76195e-07	0.382	0	0	-6.98666	16	21	7	CDS		0	0
hsa-miR-6776-5p	NM_015985	ANGPT4	318	360	1	-30.9	1	0.000120056	0.412	0	0	-3.93757	19	23	15	CDS	MIRT607747	0	1
hsa-miR-6776-5p	NM_015985	ANGPT4	3810	3832	1	-26.8	1	0.000114828	0.515	0	0	-7.28438	17	22	11	3UTR	MIRT607747	0	1
hsa-miR-6776-5p	NM_015985	ANGPT4	1756	1775	0.846154	-24.8	1	0.000254834	0.368	0	0	-10.6544	16	19	9	3UTR	MIRT607747	0	1
hsa-miR-6776-5p	NM_001040007	RSPO4	2041	2068	0.846154	-24.4	1	0.0131675	0.471	0	0	-8.82806	16	27	6	3UTR		0	0
hsa-miR-6776-5p	NM_001040007	RSPO4	1793	1817	0.846154	-24.1	1	0.536389	0.338	0	0	-4.957	16	24	8	3UTR		0	0
hsa-miR-6776-5p	NM_001029871	RSPO4	2227	2254	0.846154	-24.4	1	0.0131675	0.471	0	0	-8.82806	16	27	6	3UTR		0	0
hsa-miR-6776-5p	NM_001029871	RSPO4	1979	2003	0.846154	-24.1	1	0.536389	0.338	0	0	-4.957	16	24	8	3UTR		0	0
hsa-miR-6776-5p	NM_178578	PSMF1	6925	6969	0.923077	-26.7	1	0.000110653	0.485	0	0	-3.93757	19	44	14	3UTR		0	0
hsa-miR-6776-5p	NM_178578	PSMF1	7140	7169	0.846154	-26.7	1	0.000159504	0.412	0	0	-3.93757	18	29	8	3UTR		0	0
hsa-miR-6776-5p	NM_178578	PSMF1	5080	5118	0.846154	-25.3	1	0.00132638	0.441	0	0	-3.93757	19	38	7	3UTR		0	0
hsa-miR-6776-5p	NM_178578	PSMF1	6366	6387	0.923077	-24.9	1	0.000154637	0.588	0	0	-5.18008	17	21	8	3UTR		0	0
hsa-miR-6776-5p	NM_006814	PSMF1	6904	6948	0.923077	-26.7	1	0.000110653	0.485	0	0	-3.93757	19	44	14	3UTR		0	0
hsa-miR-6776-5p	NM_006814	PSMF1	7119	7148	0.846154	-26.7	1	0.000159504	0.412	0	0	-3.93757	18	29	8	3UTR		0	0
hsa-miR-6776-5p	NM_006814	PSMF1	5059	5097	0.846154	-25.3	1	0.00132638	0.441	0	0	-3.93757	19	38	7	3UTR		0	0
hsa-miR-6776-5p	NM_006814	PSMF1	6345	6366	0.923077	-24.9	1	0.000154637	0.588	0	0	-5.18008	17	21	8	3UTR		0	0
hsa-miR-6776-5p	NM_001323408	PSMF1	5706	5750	0.923077	-26.7	1	0.000110653	0.485	0	0	-3.93757	19	44	14	3UTR		0	0
hsa-miR-6776-5p	NM_001323408	PSMF1	5921	5950	0.846154	-26.7	1	0.000159504	0.412	0	0	-3.93757	18	29	8	3UTR		0	0
hsa-miR-6776-5p	NM_001323408	PSMF1	3861	3899	0.846154	-25.3	1	0.00132638	0.441	0	0	-3.93757	19	38	7	3UTR		0	0
hsa-miR-6776-5p	NM_001323408	PSMF1	5147	5168	0.923077	-24.9	1	0.000154637	0.588	0	0	-5.18008	17	21	8	3UTR		0	0
hsa-miR-6776-5p	NM_018354	TMEM74B	793	827	1	-28.1	1	1.35183e-07	0.338	0	0	-9.45376	16	19	10	CDS		0	0
hsa-miR-6776-5p	NM_018354	TMEM74B	945	960	1	-24.3	1	0.00532968	0.368	0	0	-6.50069	14	15	14	CDS		0	0
hsa-miR-6776-5p	NM_001009612	C20orf202	1346	1365	0.923077	-23.9	1	0.00413586	0.588	0	0	-5.83853	16	19	8	3UTR		0	0
hsa-miR-6776-5p	NM_001009612	C20orf202	552	579	0.846154	-21.4	1	0.00477296	0.471	0	0	-3.93757	18	27	8	3UTR		0	0
hsa-miR-6776-5p	NM_001136566	RAD21L1	1127	1151	1	-21.8	1	0.00383041	0.544	0	0	-3.93757	18	24	7	CDS		0	0
hsa-miR-6776-5p	NM_001136566	RAD21L1	444	494	0.846154	-17.2	1	0.218227	0.647	0	0	-4.99396	18	50	8	CDS		0	0
hsa-miR-6776-5p	NM_001318234	SNPH	3592	3610	0.923077	-27.2	1	0.00246772	0.324	0	0	-8.68381	16	18	11	3UTR		0	0
hsa-miR-6776-5p	NM_001318234	SNPH	1065	1083	0.923077	-26.3	1	0.00229028	0.324	0	0	-13.3044	16	18	12	CDS		0	0
hsa-miR-6776-5p	NM_001318234	SNPH	5394	5415	1	-24.7	1	2.82047e-05	0.456	0	0	-9.59801	17	21	10	3UTR		0	0
hsa-miR-6776-5p	NM_014723	SNPH	3015	3033	0.923077	-27.2	1	0.00246772	0.324	0	0	-8.68381	16	18	11	3UTR		0	0
hsa-miR-6776-5p	NM_014723	SNPH	488	506	0.923077	-26.3	1	0.00229028	0.324	0	0	-13.3044	16	18	12	CDS		0	0
hsa-miR-6776-5p	NM_014723	SNPH	4817	4838	1	-24.7	1	2.82047e-05	0.456	0	0	-9.59801	17	21	10	3UTR		0	0
hsa-miR-6776-5p	XM_005260889	SNPH	3113	3131	0.923077	-27.2	1	0.00246772	0.324	0	0	-8.68381	16	18	11	3UTR		0	0
hsa-miR-6776-5p	XM_005260889	SNPH	586	604	0.923077	-26.3	1	0.00229028	0.324	0	0	-13.3044	16	18	12	CDS		0	0
hsa-miR-6776-5p	NM_080489	SDCBP2	281	306	0.923077	-23.4	1	0.0284924	0.544	0	0	-4.957	15	25	8	CDS		0	0
hsa-miR-6776-5p	NM_080489	SDCBP2	1086	1120	0.846154	-21.1	1	3.81077e-05	0.368	0	0	-7.28438	17	34	11	3UTR		0	0
hsa-miR-6776-5p	NM_001199784	SDCBP2	170	195	0.923077	-23.4	1	0.0284924	0.544	0	0	-4.957	15	25	8	CDS		0	0
hsa-miR-6776-5p	NM_001199784	SDCBP2	975	1009	0.846154	-21.1	1	3.81077e-05	0.368	0	0	-7.28438	17	34	11	3UTR		0	0
hsa-miR-6776-5p	NM_015685	SDCBP2	100	114	0.923077	-23.1	1	0.0375601	0.324	0	0	-9.94954	13	14	13	5UTR		0	0
hsa-miR-6776-5p	NM_015685	SDCBP2	866	900	0.846154	-21.1	1	3.81077e-05	0.368	0	0	-7.28438	17	34	11	3UTR		0	0
hsa-miR-6776-5p	NM_001199786	FKBP1A	310	331	1	-24	1	5.35998e-06	0.441	0	0	-4.67302	16	21	9	CDS		0	1
hsa-miR-6776-5p	NM_001199786	FKBP1A	1432	1449	1	-23	1	0.0793483	0.515	0	0	-7.24999	15	17	11	3UTR		0	1
hsa-miR-6776-5p	NM_000801	FKBP1A	423	444	1	-24	1	5.35998e-06	0.441	0	0	-4.67302	16	21	9	CDS		0	1
hsa-miR-6776-5p	NM_000801	FKBP1A	1545	1562	1	-23	1	0.0793483	0.515	0	0	-7.24999	15	17	11	3UTR		0	1
hsa-miR-6776-5p	NM_054014	FKBP1A	423	444	1	-24	1	5.35998e-06	0.441	0	0	-4.67302	16	21	9	CDS		0	1
hsa-miR-6776-5p	NM_018839	NSFL1C	1956	1986	0.923077	-25	1	0.00261548	0.368	0	0	-9.9649	15	22	6	3UTR		0	0
hsa-miR-6776-5p	NM_018839	NSFL1C	1035	1058	0.846154	-23.4	1	0.0207061	0.456	0	0	-6.76235	18	23	9	CDS		0	0
hsa-miR-6776-5p	NM_016143	NSFL1C	2049	2079	0.923077	-25	1	0.00261548	0.368	0	0	-9.9649	15	22	6	3UTR		0	0
hsa-miR-6776-5p	NM_016143	NSFL1C	1035	1058	0.846154	-23.4	1	0.0207061	0.456	0	0	-6.76235	18	23	9	CDS		0	0
hsa-miR-6776-5p	NM_001206736	NSFL1C	2055	2085	0.923077	-25	1	0.00261548	0.368	0	0	-9.9649	15	22	6	3UTR		0	0
hsa-miR-6776-5p	NM_001206736	NSFL1C	1035	1058	0.846154	-23.4	1	0.0207061	0.456	0	0	-6.76235	18	23	9	CDS		0	0
hsa-miR-6776-5p	NM_001134836	SIRPB2	245	267	0.846154	-27.4	1	0.000302324	0.338	0	0	-4.957	17	22	9	CDS		0	0
hsa-miR-6776-5p	NM_001134836	SIRPB2	1996	2027	1	-26.1	1	0.0028006	0.485	0	0	-6.25121	17	31	10	3UTR		0	0
hsa-miR-6776-5p	NM_001134836	SIRPB2	2156	2171	0.923077	-23.6	1	0.010775	0.441	0	0	-12.6861	12	15	7	3UTR		0	0
hsa-miR-6776-5p	NM_001122962	SIRPB2	245	267	0.846154	-27.4	1	0.000302324	0.338	0	0	-4.957	17	22	9	CDS		0	0
hsa-miR-6776-5p	NM_001122962	SIRPB2	2290	2321	1	-26.1	1	0.0028006	0.485	0	0	-6.25121	17	31	10	3UTR		0	0
hsa-miR-6776-5p	NM_001122962	SIRPB2	2450	2465	0.923077	-23.6	1	0.010775	0.441	0	0	-12.6861	12	15	7	3UTR		0	0
hsa-miR-6776-5p	XM_005260708	SIRPB2	54	76	0.846154	-27.4	1	0.000278997	0.338	0	0	-4.957	17	22	9	CDS		0	0
hsa-miR-6776-5p	XM_005260708	SIRPB2	594	609	0.846154	-23.7	1	4.21481e-07	0.368	0	0	-10.6174	13	15	8	CDS		0	0
hsa-miR-6776-5p	XM_005260708	SIRPB2	1944	1960	0.923077	-23.1	1	0.000282554	0.382	0	0	-7.80367	14	16	9	3UTR		0	0
hsa-miR-6776-5p	XM_005260708	SIRPB2	1713	1734	0.846154	-22.9	1	9.6116e-07	0.412	0	0	-9.59801	17	21	7	3UTR		0	0
hsa-miR-6776-5p	NM_178460	SIRPD	46	75	0.923077	-26	1	0.863573	0.412	0	0	-6.01339	14	17	8	CDS		0	0
hsa-miR-6776-5p	NM_178460	SIRPD	585	606	0.846154	-21.8	1	7.84239e-06	0.441	0	0	-5.33701	17	21	7	CDS		0	0
hsa-miR-6776-5p	NM_178460	SIRPD	674	703	0.846154	-21.6	1	0.000896204	0.574	0	0	-5.48126	18	29	8	3UTR		0	0
hsa-miR-6776-5p	NM_001083910	SIRPB1	593	610	0.923077	-23.6	1	0.0233779	0.353	0	0	-6.50069	16	17	16	CDS		0	0
hsa-miR-6776-5p	NM_001083910	SIRPB1	1615	1633	1	-22.4	1	0.0835459	0.382	0	0	-8.68381	15	18	9	3UTR		0	0
hsa-miR-6776-5p	NM_001083910	SIRPB1	1745	1761	0.923077	-21.1	1	0.0223934	0.456	0	0	-9.11462	14	16	11	3UTR		0	0
hsa-miR-6776-5p	NM_006065	SIRPB1	1244	1261	1	-23.6	1	0.0122136	0.397	0	0	-6.50069	16	17	16	CDS		0	0
hsa-miR-6776-5p	NM_006065	SIRPB1	2266	2284	1	-22.4	1	0.0835459	0.382	0	0	-8.68381	15	18	9	3UTR		0	0
hsa-miR-6776-5p	NM_001330639	SIRPB1	505	522	0.923077	-23.6	1	0.0233779	0.353	0	0	-6.50069	16	17	16	CDS		0	0
hsa-miR-6776-5p	NM_001330639	SIRPB1	1527	1545	1	-22.4	1	0.0835459	0.382	0	0	-8.68381	15	18	9	3UTR		0	0
hsa-miR-6776-5p	NM_001330639	SIRPB1	1657	1673	0.923077	-21.1	1	0.0223934	0.456	0	0	-9.11462	14	16	11	3UTR		0	0
hsa-miR-6776-5p	NM_001329157	SIRPB1	657	682	0.846154	-23.9	1	0.000810847	0.471	0	0	-5.18008	17	25	7	CDS		0	0
hsa-miR-6776-5p	NM_001329157	SIRPB1	1682	1704	0.923077	-22.3	1	4.20063e-05	0.529	0	0	-6.08354	17	22	6	3UTR		0	0
hsa-miR-6776-5p	NM_001135844	SIRPB1	1327	1360	0.923077	-27.6	1	0.0023388	0.471	0	0	-5.22671	17	22	6	CDS		0	0
hsa-miR-6776-5p	NM_001135844	SIRPB1	657	682	0.846154	-23.9	1	0.000810847	0.471	0	0	-5.18008	17	25	7	CDS		0	0
hsa-miR-6776-5p	XM_011529286	SIRPG	276	294	0.923077	-23	1	0.0248669	0.382	0	0	-9.84749	15	18	11	CDS		0	0
hsa-miR-6776-5p	XM_011529286	SIRPG	1205	1219	1	-22.8	1	0.1149	0.368	0	0	-9.54656	13	14	13	CDS		0	0
hsa-miR-6776-5p	NM_080816	SIRPG	229	247	0.923077	-23	1	0.0248669	0.382	0	0	-9.84749	15	18	11	CDS		0	0
hsa-miR-6776-5p	NM_080816	SIRPG	507	521	1	-22.8	1	0.0125697	0.382	0	0	-9.54656	13	14	13	CDS		0	0
hsa-miR-6776-5p	NM_080816	SIRPG	743	771	0.923077	-21.2	1	2.33466e-05	0.441	0	0	-5.48126	16	28	9	3UTR		0	0
hsa-miR-6776-5p	NM_001039508	SIRPG	229	247	0.923077	-23	1	0.0248669	0.382	0	0	-9.84749	15	18	11	CDS		0	0
hsa-miR-6776-5p	NM_001039508	SIRPG	825	839	1	-22.8	1	0.0828037	0.353	0	0	-9.54656	13	14	13	CDS		0	0
hsa-miR-6776-5p	NM_001039508	SIRPG	1061	1089	0.923077	-21.2	1	2.33466e-05	0.441	0	0	-5.48126	16	28	9	3UTR		0	0
hsa-miR-6776-5p	NM_018556	SIRPG	229	247	0.923077	-23	1	0.0248669	0.382	0	0	-9.84749	15	18	11	CDS		0	0
hsa-miR-6776-5p	NM_018556	SIRPG	1158	1172	1	-22.8	1	0.1149	0.368	0	0	-9.54656	13	14	13	CDS		0	0
hsa-miR-6776-5p	NM_001330728	SIRPA	3369	3386	0.923077	-27.7	1	0.000214566	0.397	0	0	-8.82806	15	17	10	3UTR		0	0
hsa-miR-6776-5p	NM_001330728	SIRPA	3023	3054	0.846154	-26.5	1	2.70109e-06	0.368	0	0	-3.93757	16	31	9	3UTR		0	0
hsa-miR-6776-5p	NM_001330728	SIRPA	3419	3466	0.846154	-25.8	1	1.38664e-06	0.382	0	0	-7.49372	17	47	9	3UTR		0	0
hsa-miR-6776-5p	NM_001330728	SIRPA	1811	1829	1	-25.4	1	0.0047563	0.338	0	0	-9.76156	15	18	8	CDS		0	0
hsa-miR-6776-5p	NM_001040022	SIRPA	3357	3374	0.923077	-27.7	1	0.000214566	0.397	0	0	-8.82806	15	17	10	3UTR		0	0
hsa-miR-6776-5p	NM_001040022	SIRPA	3011	3042	0.846154	-26.5	1	2.70109e-06	0.368	0	0	-3.93757	16	31	9	3UTR		0	0
hsa-miR-6776-5p	NM_001040022	SIRPA	3407	3454	0.846154	-25.8	1	1.38664e-06	0.382	0	0	-7.49372	17	47	9	3UTR		0	0
hsa-miR-6776-5p	NM_001040022	SIRPA	1799	1817	1	-25.4	1	0.0047563	0.338	0	0	-9.76156	15	18	8	CDS		0	0
hsa-miR-6776-5p	NM_080792	SIRPA	3024	3041	0.923077	-27.7	1	0.000214566	0.397	0	0	-8.82806	15	17	10	3UTR		0	0
hsa-miR-6776-5p	NM_080792	SIRPA	2678	2709	0.846154	-26.5	1	2.70109e-06	0.368	0	0	-3.93757	16	31	9	3UTR		0	0
hsa-miR-6776-5p	NM_080792	SIRPA	3074	3121	0.846154	-25.8	1	1.38664e-06	0.382	0	0	-7.49372	17	47	9	3UTR		0	0
hsa-miR-6776-5p	NM_080792	SIRPA	1466	1484	1	-25.4	1	0.0047563	0.338	0	0	-9.76156	15	18	8	CDS		0	0
hsa-miR-6776-5p	NM_001040023	SIRPA	3265	3282	0.923077	-27.7	1	0.000214566	0.397	0	0	-8.82806	15	17	10	3UTR		0	0
hsa-miR-6776-5p	NM_001040023	SIRPA	2919	2950	0.846154	-26.5	1	2.70109e-06	0.368	0	0	-3.93757	16	31	9	3UTR		0	0
hsa-miR-6776-5p	NM_001040023	SIRPA	3315	3362	0.846154	-25.8	1	1.38664e-06	0.382	0	0	-7.49372	17	47	9	3UTR		0	0
hsa-miR-6776-5p	NM_001040023	SIRPA	1707	1725	1	-25.4	1	0.0047563	0.338	0	0	-9.76156	15	18	8	CDS		0	0
hsa-miR-6776-5p	NM_001190899	PDYN	142	166	0.961538	-23.4	1	1.53598e-06	0.353	0	0	-3.79332	18	24	10	5UTR		0	0
hsa-miR-6776-5p	NM_024411	PDYN	142	166	0.961538	-23.4	1	1.53598e-06	0.353	0	0	-3.79332	18	24	10	5UTR		0	0
hsa-miR-6776-5p	NM_001190900	PDYN	217	245	1	-21.4	1	0.00140971	0.471	0	0	-3.93757	18	28	7	CDS		0	0
hsa-miR-6776-5p	NM_001190900	PDYN	1434	1451	1	-21.3	1	0.0206322	0.618	0	0	-12.6861	14	17	7	3UTR		0	0
hsa-miR-6776-5p	NM_001190900	PDYN	348	362	1	-20.4	1	0.000796622	0.471	0	0	-14.985	11	14	6	CDS		0	0
hsa-miR-6776-5p	NM_003245	TGM3	2548	2569	0.846154	-21.9	1	0.000125903	0.426	0	0	-11.0886	17	21	8	3UTR		0	0
hsa-miR-6776-5p	NM_003245	TGM3	2460	2501	0.846154	-21.8	1	2.83619e-06	0.412	0	0	-9.59801	17	21	13	3UTR		0	0
hsa-miR-6776-5p	NM_003245	TGM3	404	420	1	-21.5	1	0.00659124	0.441	0	0	-9.75973	12	16	7	CDS		0	0
hsa-miR-6776-5p	NM_198994	TGM6	112	132	0.846154	-24.6	1	0.00831016	0.324	0	0	-6.23647	16	20	8	CDS		0	0
hsa-miR-6776-5p	NM_198994	TGM6	1375	1396	1	-24.7	1	0.00420786	0.426	0	0	-5.18008	18	21	9	CDS		0	0
hsa-miR-6776-5p	NM_198994	TGM6	2122	2140	0.846154	-24.6	1	0.00702536	0.426	0	0	-8.85129	16	18	10	CDS		0	0
hsa-miR-6776-5p	NM_198994	TGM6	796	815	0.846154	-23.6	1	2.81074e-08	0.294	0	0	-7.98902	15	19	11	CDS		0	0
hsa-miR-6776-5p	NM_001254734	TGM6	112	132	0.846154	-24.6	1	0.00831016	0.324	0	0	-6.23647	16	20	8	CDS		0	0
hsa-miR-6776-5p	NM_001254734	TGM6	1375	1396	1	-24.7	1	0.00420786	0.426	0	0	-5.18008	18	21	9	CDS		0	0
hsa-miR-6776-5p	NM_001254734	TGM6	1988	2006	0.846154	-24.6	1	0.00702536	0.426	0	0	-8.85129	16	18	10	3UTR		0	0
hsa-miR-6776-5p	NM_001254734	TGM6	796	815	0.846154	-23.6	1	2.81074e-08	0.294	0	0	-7.98902	15	19	11	CDS		0	0
hsa-miR-6776-5p	NM_198216	SNRPB	848	875	0.846154	-25	1	0.0002837	0.309	0	0	-11.1286	15	27	8	CDS		0	0
hsa-miR-6776-5p	NM_198216	SNRPB	688	709	0.846154	-24.9	1	9.10548e-07	0.265	0	0	-9.28323	15	21	7	CDS		0	0
hsa-miR-6776-5p	NM_003091	SNRPB	994	1021	0.846154	-25	1	0.000319776	0.353	0	0	-11.1286	15	27	8	3UTR		0	0
hsa-miR-6776-5p	NM_003091	SNRPB	688	709	0.846154	-24.9	1	9.10548e-07	0.265	0	0	-9.28323	15	21	7	CDS		0	0
hsa-miR-6776-5p	NM_001282498	ZNF343	2860	2879	0.961538	-25.6	1	0.0657109	0.515	0	0	-8.30604	15	19	8	3UTR		0	0
hsa-miR-6776-5p	NM_001282498	ZNF343	1763	1784	1	-24.4	1	0.000911758	0.529	0	0	-6.9696	18	21	14	CDS		0	0
hsa-miR-6776-5p	NM_001282498	ZNF343	2746	2762	0.846154	-24.2	1	0.00408137	0.471	0	0	-6.3934	15	16	15	3UTR		0	0
hsa-miR-6776-5p	NM_001282498	ZNF343	1297	1317	0.923077	-22.3	1	0.00519913	0.5	0	0	-11.3983	16	20	10	CDS		0	0
hsa-miR-6776-5p	NM_024325	ZNF343	3186	3205	0.961538	-25.6	1	0.0657109	0.515	0	0	-8.30604	15	19	8	3UTR		0	0
hsa-miR-6776-5p	NM_024325	ZNF343	2089	2110	1	-24.4	1	0.000911758	0.529	0	0	-6.9696	18	21	14	CDS		0	0
hsa-miR-6776-5p	NM_024325	ZNF343	3072	3088	0.846154	-24.2	1	0.00408137	0.471	0	0	-6.3934	15	16	15	3UTR		0	0
hsa-miR-6776-5p	NM_001321801	ZNF343	3173	3192	0.961538	-25.6	1	0.0657109	0.515	0	0	-8.30604	15	19	8	3UTR		0	0
hsa-miR-6776-5p	NM_001321801	ZNF343	2076	2097	1	-24.4	1	0.000911758	0.529	0	0	-6.9696	18	21	14	CDS		0	0
hsa-miR-6776-5p	NM_001321801	ZNF343	3059	3075	0.846154	-24.2	1	0.00408137	0.471	0	0	-6.3934	15	16	15	3UTR		0	0
hsa-miR-6776-5p	NM_001282499	ZNF343	620	640	1	-22.4	1	0.00973998	0.515	0	0	-7.00344	16	20	6	CDS		0	0
hsa-miR-6776-5p	NM_001282499	ZNF343	96	127	0.923077	-21.1	1	0.00209355	0.412	0	0	-4.67302	18	31	8	5UTR		0	0
hsa-miR-6776-5p	NM_001282499	ZNF343	131	151	0.846154	-20.2	1	0.000190707	0.397	0	0	-9.28556	15	20	7	5UTR		0	0
hsa-miR-6776-5p	NM_080751	TMC2	1696	1713	0.846154	-27.5	1	0.000905266	0.338	0	0	-9.86134	15	17	11	CDS		0	0
hsa-miR-6776-5p	NM_080751	TMC2	1464	1497	1	-23.3	1	0.0135554	0.471	0	0	-5.48126	16	33	11	CDS		0	0
hsa-miR-6776-5p	NM_080751	TMC2	2726	2745	1	-22.7	1	0.00721506	0.397	0	0	-5.83853	16	19	9	CDS		0	0
hsa-miR-6776-5p	NM_006392	NOP56	351	372	0.923077	-24	1	4.16674e-05	0.456	0	0	-5.48126	18	21	9	CDS		0	0
hsa-miR-6776-5p	NM_006392	NOP56	1004	1025	0.923077	-23.7	1	0.0369899	0.412	0	0	-6.51454	16	21	8	CDS		0	0
hsa-miR-6776-5p	NM_174855	IDH3B	250	268	1	-25	1	3.18117e-06	0.368	0	0	-6.07246	16	18	12	CDS		0	0
hsa-miR-6776-5p	NM_174855	IDH3B	785	804	0.923077	-22	1	1.33364e-05	0.574	0	0	-8.88086	15	19	9	CDS		0	0
hsa-miR-6776-5p	NM_001330763	IDH3B	250	268	1	-25	1	3.18117e-06	0.368	0	0	-6.07246	16	18	12	CDS		0	0
hsa-miR-6776-5p	NM_001330763	IDH3B	785	804	0.923077	-22	1	1.33364e-05	0.574	0	0	-8.88086	15	19	9	CDS		0	0
hsa-miR-6776-5p	NM_006899	IDH3B	250	268	1	-25	1	3.18117e-06	0.368	0	0	-6.07246	16	18	12	CDS		0	0
hsa-miR-6776-5p	NM_006899	IDH3B	785	804	0.923077	-22	1	1.33364e-05	0.574	0	0	-8.88086	15	19	9	CDS		0	0
hsa-miR-6776-5p	NM_001258384	IDH3B	250	268	1	-25	1	3.18117e-06	0.368	0	0	-6.07246	16	18	12	CDS		0	0
hsa-miR-6776-5p	NM_001258384	IDH3B	785	804	0.923077	-22	1	1.33364e-05	0.574	0	0	-8.88086	15	19	9	CDS		0	0
hsa-miR-6776-5p	NM_001256538	C20orf141	48	89	0.923077	-24.4	1	0.000404814	0.397	0	0	-8.14122	17	24	7	5UTR		0	0
hsa-miR-6776-5p	NM_001256538	C20orf141	259	276	1	-23.6	1	0.00143203	0.426	0	0	-6.10696	15	17	12	CDS		0	0
hsa-miR-6776-5p	NM_080739	C20orf141	158	199	0.923077	-24.4	1	0.000488437	0.397	0	0	-8.14122	17	24	7	5UTR		0	0
hsa-miR-6776-5p	NM_080739	C20orf141	369	386	1	-23.6	1	0.00143203	0.426	0	0	-6.10696	15	17	12	CDS		0	0
hsa-miR-6776-5p	NM_001318207	TMEM239	576	597	0.865385	-25.1	1	0.00150453	0.441	0	0	-6.23647	16	21	8	CDS		0	0
hsa-miR-6776-5p	NM_001167670	TMEM239	539	560	0.865385	-25.1	1	0.00150453	0.441	0	0	-6.23647	16	21	8	CDS		0	0
hsa-miR-6776-5p	NM_001167670	TMEM239	680	699	0.923077	-23.3	1	3.2982e-05	0.368	0	0	-8.78285	15	19	7	3UTR		0	0
hsa-miR-6776-5p	NM_001271168	PCED1A	430	467	0.923077	-24.3	1	0.000131045	0.353	0	0	-3.93757	18	37	9	CDS		0	0
hsa-miR-6776-5p	NM_001271168	PCED1A	59	78	0.846154	-23.4	1	5.87851e-05	0.265	0	0	-9.86134	14	19	8	5UTR		0	0
hsa-miR-6776-5p	NM_022760	PCED1A	544	581	0.923077	-24.3	1	0.000131045	0.353	0	0	-3.93757	18	37	9	CDS		0	0
hsa-miR-6776-5p	NM_022575	VPS16	1106	1131	0.923077	-27.2	1	1.85877e-06	0.426	0	0	-5.48126	18	25	7	CDS		0	0
hsa-miR-6776-5p	NM_022575	VPS16	524	542	0.846154	-24.7	1	3.55208e-05	0.368	0	0	-7.57093	15	18	5	CDS		0	0
hsa-miR-6776-5p	NM_022575	VPS16	710	732	0.846154	-24.6	1	4.71789e-07	0.338	0	0	-11.1417	15	22	6	CDS		0	0
hsa-miR-6776-5p	NM_080413	VPS16	524	542	0.846154	-24.7	1	3.55208e-05	0.368	0	0	-7.57093	15	18	5	CDS		0	0
hsa-miR-6776-5p	NM_080413	VPS16	710	732	0.846154	-24.6	1	4.71789e-07	0.338	0	0	-11.1417	15	22	6	CDS		0	0
hsa-miR-6776-5p	NM_080413	VPS16	1033	1052	1	-24.2	1	0.000902834	0.441	0	0	-12.408	14	19	8	CDS		0	0
hsa-miR-6776-5p	NM_002836	PTPRA	1303	1324	0.923077	-22.8	1	0.0660857	0.397	0	0	-8.00486	17	21	8	CDS		0	0
hsa-miR-6776-5p	NM_080840	PTPRA	994	1015	0.923077	-22.8	1	0.0660857	0.397	0	0	-8.00486	17	21	8	CDS		0	0
hsa-miR-6776-5p	NM_080841	PTPRA	819	840	0.923077	-22.8	1	0.0660857	0.397	0	0	-8.00486	17	21	8	CDS		0	0
hsa-miR-6776-5p	NM_001501	GNRH2	158	179	1	-24.4	1	0.00316391	0.368	0	0	-7.3076	17	21	8	CDS		0	0
hsa-miR-6776-5p	NM_001501	GNRH2	77	102	1	-23	1	0.000495971	0.338	0	0	-4.957	16	25	11	CDS		0	0
hsa-miR-6776-5p	NM_178331	GNRH2	158	179	0.923077	-24.4	1	0.000600118	0.353	0	0	-7.3076	17	21	8	CDS		0	0
hsa-miR-6776-5p	NM_178331	GNRH2	77	102	1	-23	1	0.000495971	0.338	0	0	-4.957	16	25	11	CDS		0	0
hsa-miR-6776-5p	NM_178331	GNRH2	354	371	0.846154	-22.2	1	0.0269129	0.338	0	0	-8.81344	13	17	6	CDS		0	0
hsa-miR-6776-5p	NM_178332	GNRH2	158	179	0.923077	-24.4	1	0.00199761	0.353	0	0	-7.3076	17	21	8	CDS		0	0
hsa-miR-6776-5p	NM_178332	GNRH2	77	102	1	-23	1	0.000495971	0.338	0	0	-4.957	16	25	11	CDS		0	0
hsa-miR-6776-5p	NM_178332	GNRH2	351	368	0.846154	-22.2	1	0.0269129	0.338	0	0	-8.81344	13	17	6	CDS		0	0
hsa-miR-6776-5p	NM_030811	MRPS26	920	941	0.846154	-26.7	1	0.000824903	0.471	0	0	-10.4278	16	21	7	3UTR		0	0
hsa-miR-6776-5p	NM_000915	OXT	339	360	0.846154	-30.2	1	5.32015e-07	0.221	0	0	-3.93757	19	21	13	CDS		0	0
hsa-miR-6776-5p	NM_000915	OXT	456	476	0.923077	-25.6	1	0.0141777	0.515	0	0	-6.72377	15	20	7	3UTR		0	0
hsa-miR-6776-5p	NM_000490	AVP	578	599	0.846154	-23.3	1	0.0141555	0.344	0	0	-9.18534	16	21	5	3UTR		0	0
hsa-miR-6776-5p	NM_199415	UBOX5	1879	1902	0.923077	-28.9	1	3.47009e-05	0.265	0	0	-7.28438	17	23	7	3UTR		0	0
hsa-miR-6776-5p	NM_199415	UBOX5	637	659	1	-27.9	1	2.55975e-06	0.412	0	0	-3.93757	17	22	10	CDS		0	0
hsa-miR-6776-5p	NM_199415	UBOX5	2194	2211	0.923077	-26.6	1	0.00257968	0.412	0	0	-5.19005	14	17	8	3UTR		0	0
hsa-miR-6776-5p	NM_014948	UBOX5	2041	2064	0.923077	-28.9	1	3.47009e-05	0.265	0	0	-7.28438	17	23	7	3UTR		0	0
hsa-miR-6776-5p	NM_014948	UBOX5	637	659	1	-27.9	1	2.55975e-06	0.412	0	0	-3.93757	17	22	10	CDS		0	0
hsa-miR-6776-5p	NM_014948	UBOX5	2356	2373	0.923077	-26.6	1	0.00257968	0.412	0	0	-5.19005	14	17	8	3UTR		0	0
hsa-miR-6776-5p	NM_021826	FASTKD5	1730	1750	0.912088	-21.6	1	1.7285e-06	0.471	0	0	-6.10696	16	20	7	CDS		0	0
hsa-miR-6776-5p	NM_021826	FASTKD5	520	542	1	-21.4	1	0.0040913	0.5	0	0	-8.35464	16	22	7	CDS		0	0
hsa-miR-6776-5p	NM_001282533	LZTS3	1326	1342	0.961538	-28.3	1	0.0370558	0.324	0	0	-7.78178	14	16	8	CDS		0	0
hsa-miR-6776-5p	NM_001282533	LZTS3	1804	1822	0.846154	-27.4	1	1.04607e-05	0.25	0	0	-8.93173	16	18	10	CDS		0	0
hsa-miR-6776-5p	NM_001282533	LZTS3	3865	3882	1	-27	1	0.19257	0.368	0	0	-6.51454	15	17	10	3UTR		0	0
hsa-miR-6776-5p	XM_005260892	LZTS3	1326	1342	0.961538	-28.3	1	0.0370558	0.324	0	0	-7.78178	14	16	8	CDS		0	0
hsa-miR-6776-5p	XM_005260892	LZTS3	1942	1960	0.846154	-27.4	1	1.04607e-05	0.25	0	0	-8.93173	16	18	10	CDS		0	0
hsa-miR-6776-5p	XM_005260892	LZTS3	4003	4020	1	-27	1	0.19257	0.368	0	0	-6.51454	15	17	10	3UTR		0	0
hsa-miR-6776-5p	NM_023935	DDRGK1	1026	1043	1	-21.8	1	0.00085748	0.426	0	0	-9.59801	15	17	8	3UTR		0	0
hsa-miR-6776-5p	NM_023935	DDRGK1	786	801	1	-21.7	1	0.00317668	0.397	0	0	-5.41313	14	15	14	CDS		0	0
hsa-miR-6776-5p	NM_023935	DDRGK1	128	147	0.923077	-21.7	1	4.23937e-05	0.324	0	0	-7.12766	15	19	5	CDS		0	0
hsa-miR-6776-5p	NM_033453	ITPA	22	42	0.897436	-22.5	1	2.72202e-06	0.279	0	0	-6.93496	15	20	5	5UTR		0	0
hsa-miR-6776-5p	NM_033453	ITPA	603	625	0.923077	-21.5	1	5.77854e-06	0.279	0	0	-8.7403	16	22	9	CDS		0	0
hsa-miR-6776-5p	NM_001267623	ITPA	22	42	0.897436	-22.5	1	2.72202e-06	0.279	0	0	-6.93496	15	20	5	5UTR		0	0
hsa-miR-6776-5p	NM_001267623	ITPA	480	502	0.923077	-21.5	1	5.77854e-06	0.279	0	0	-8.7403	16	22	9	CDS		0	0
hsa-miR-6776-5p	NM_181493	ITPA	22	42	0.897436	-22.5	1	2.72202e-06	0.279	0	0	-6.93496	15	20	5	5UTR		0	0
hsa-miR-6776-5p	NM_181493	ITPA	552	574	0.923077	-21.5	1	5.77854e-06	0.279	0	0	-8.7403	16	22	9	CDS		0	0
hsa-miR-6776-5p	NM_001174089	SLC4A11	1844	1862	0.846154	-29.2	1	0.0131755	0.397	0	0	-6.51454	16	18	9	CDS		0	0
hsa-miR-6776-5p	NM_001174089	SLC4A11	2226	2247	0.923077	-25	1	9.6668e-05	0.309	0	0	-8.05661	17	21	11	CDS		0	0
hsa-miR-6776-5p	NM_001174089	SLC4A11	1033	1052	1	-24.8	1	0.0627385	0.397	0	0	-5.41313	15	19	8	CDS		0	0
hsa-miR-6776-5p	NM_001174090	SLC4A11	1994	2012	0.846154	-29.2	1	0.0131755	0.397	0	0	-6.51454	16	18	9	CDS		0	0
hsa-miR-6776-5p	NM_001174090	SLC4A11	72	92	0.923077	-26.5	1	2.65011e-08	0.235	0	0	-6.76235	18	20	11	5UTR		0	0
hsa-miR-6776-5p	NM_001174090	SLC4A11	2376	2397	0.923077	-25	1	9.6668e-05	0.309	0	0	-8.05661	17	21	11	CDS		0	0
hsa-miR-6776-5p	NM_001174090	SLC4A11	1183	1202	1	-24.8	1	0.0627385	0.397	0	0	-5.41313	15	19	8	CDS		0	0
hsa-miR-6776-5p	NM_032034	SLC4A11	1836	1854	0.846154	-29.2	1	0.0131755	0.397	0	0	-6.51454	16	18	9	CDS		0	0
hsa-miR-6776-5p	NM_032034	SLC4A11	2218	2239	0.923077	-25	1	9.6668e-05	0.309	0	0	-8.05661	17	21	11	CDS		0	0
hsa-miR-6776-5p	NM_032034	SLC4A11	1025	1044	1	-24.8	1	0.0627385	0.397	0	0	-5.41313	15	19	8	CDS		0	0
hsa-miR-6776-5p	XM_017028095	SLC4A11	2073	2091	0.846154	-29.2	1	0.0131755	0.397	0	0	-6.51454	16	18	9	CDS		0	0
hsa-miR-6776-5p	XM_017028095	SLC4A11	2455	2476	0.923077	-25	1	9.6668e-05	0.309	0	0	-8.05661	17	21	11	CDS		0	0
hsa-miR-6776-5p	XM_017028095	SLC4A11	1376	1395	1	-24.8	1	0.0627385	0.397	0	0	-5.41313	15	19	8	CDS		0	0
hsa-miR-6776-5p	XM_011529385	SLC4A11	1908	1926	0.846154	-29.2	1	0.0131755	0.397	0	0	-6.51454	16	18	9	CDS		0	0
hsa-miR-6776-5p	XM_011529385	SLC4A11	2290	2311	0.923077	-25	1	9.6668e-05	0.309	0	0	-8.05661	17	21	11	CDS		0	0
hsa-miR-6776-5p	XM_011529385	SLC4A11	1097	1116	1	-24.8	1	0.0627385	0.397	0	0	-5.41313	15	19	8	CDS		0	0
hsa-miR-6776-5p	NM_001009984	C20orf194	1596	1630	1	-30.1	1	0.000393666	0.485	0	0	-4.67302	18	21	14	CDS		0	1
hsa-miR-6776-5p	NM_001009984	C20orf194	5634	5648	1	-25	1	0.437651	0.529	0	0	-6.50069	13	14	13	3UTR		0	1
hsa-miR-6776-5p	NM_139321	ATRN	5436	5462	1	-25.5	1	0.011108	0.368	0	0	-3.93757	18	26	8	3UTR		0	0
hsa-miR-6776-5p	NM_139321	ATRN	4348	4394	1	-24.1	1	3.1835e-05	0.353	0	0	-8.15217	17	46	7	CDS		0	0
hsa-miR-6776-5p	NM_139322	ATRN	3034	3068	1	-23	1	9.39663e-05	0.471	0	0	-6.51454	15	34	9	CDS		0	0
hsa-miR-6776-5p	NM_153202	ADAM33	2006	2048	0.923077	-29.5	1	2.29244e-06	0.294	0	0	-3.93757	19	22	15	CDS		0	0
hsa-miR-6776-5p	NM_153202	ADAM33	2161	2180	1	-27.9	1	0.00724724	0.382	0	0	-5.48126	16	19	10	CDS		0	0
hsa-miR-6776-5p	NM_153202	ADAM33	2609	2630	1	-27	1	0.00100884	0.441	0	0	-4.67302	18	21	9	CDS		0	0
hsa-miR-6776-5p	NM_001282447	ADAM33	2006	2048	0.923077	-29.5	1	2.29244e-06	0.294	0	0	-3.93757	19	22	15	CDS		0	0
hsa-miR-6776-5p	NM_001282447	ADAM33	2161	2180	1	-27.9	1	0.00724724	0.382	0	0	-5.48126	16	19	10	CDS		0	0
hsa-miR-6776-5p	NM_001282447	ADAM33	2687	2708	1	-27	1	0.000581976	0.441	0	0	-4.67302	18	21	9	CDS		0	0
hsa-miR-6776-5p	NM_025220	ADAM33	2006	2048	0.923077	-29.5	1	2.29244e-06	0.294	0	0	-3.93757	19	22	15	CDS		0	0
hsa-miR-6776-5p	NM_025220	ADAM33	2161	2180	1	-27.9	1	0.00724724	0.382	0	0	-5.48126	16	19	10	CDS		0	0
hsa-miR-6776-5p	NM_025220	ADAM33	2687	2708	1	-27	1	0.000581976	0.441	0	0	-4.67302	18	21	9	CDS		0	0
hsa-miR-6776-5p	XM_006723640	ADAM33	1454	1496	0.923077	-29.5	1	2.29244e-06	0.294	0	0	-3.93757	19	22	15	CDS		0	0
hsa-miR-6776-5p	XM_006723640	ADAM33	1609	1628	1	-27.9	1	0.00724724	0.382	0	0	-5.48126	16	19	10	CDS		0	0
hsa-miR-6776-5p	XM_006723640	ADAM33	2135	2156	1	-27	1	0.000581976	0.441	0	0	-4.67302	18	21	9	CDS		0	0
hsa-miR-6776-5p	NM_023068	SIGLEC1	422	443	0.923077	-25.5	1	0.00243819	0.353	0	0	-5.33701	16	21	7	CDS		0	0
hsa-miR-6776-5p	NM_023068	SIGLEC1	2909	2927	0.820513	-25	1	0.000208465	0.309	0	0	-6.24613	15	18	10	CDS		0	0
hsa-miR-6776-5p	NM_052970	HSPA12B	2900	2915	0.846154	-26.9	1	0.0481993	0.368	0	0	-6.51454	13	15	7	3UTR		0	0
hsa-miR-6776-5p	NM_052970	HSPA12B	1145	1161	0.807692	-24.6	1	0.000164908	0.338	0	0	-7.75705	13	16	6	CDS		0	0
hsa-miR-6776-5p	NM_001318322	HSPA12B	2789	2817	0.846154	-27.2	1	0.0481993	0.368	0	0	-6.51454	13	16	7	3UTR		0	0
hsa-miR-6776-5p	NM_001318322	HSPA12B	1047	1063	0.807692	-24.6	1	0.000164908	0.338	0	0	-7.75705	13	16	6	CDS		0	0
hsa-miR-6776-5p	NM_001258429	C20orf27	761	780	0.923077	-26.8	1	2.33865e-06	0.265	0	0	-10.1172	16	19	10	3UTR		0	0
hsa-miR-6776-5p	NM_001258429	C20orf27	438	452	1	-25.2	1	0.0176254	0.426	0	0	-16.4904	12	14	7	CDS		0	0
hsa-miR-6776-5p	NM_001039140	C20orf27	836	855	0.923077	-26.8	1	2.33865e-06	0.265	0	0	-10.1172	16	19	10	3UTR		0	0
hsa-miR-6776-5p	NM_001039140	C20orf27	513	527	1	-25.2	1	0.0176254	0.426	0	0	-16.4904	12	14	7	CDS		0	0
hsa-miR-6776-5p	NM_001258430	C20orf27	1215	1234	0.923077	-26.8	1	2.33865e-06	0.265	0	0	-10.1172	16	19	10	3UTR		0	0
hsa-miR-6776-5p	NM_001258430	C20orf27	892	906	1	-25.2	1	0.0176254	0.426	0	0	-16.4904	12	14	7	CDS		0	0
hsa-miR-6776-5p	XM_011529266	C20orf27	652	671	0.923077	-26.8	1	2.33865e-06	0.265	0	0	-10.1172	16	19	10	3UTR		0	0
hsa-miR-6776-5p	XM_011529266	C20orf27	452	466	1	-25.2	1	0.0176254	0.426	0	0	-16.4904	12	14	7	CDS		0	0
hsa-miR-6776-5p	NM_015417	SPEF1	921	942	0.846154	-23.9	1	0.00208664	0.265	0	0	-7.5256	16	21	6	3UTR		0	0
hsa-miR-6776-5p	NM_015417	SPEF1	1364	1379	0.846154	-23	1	1.0506e-08	0.279	0	0	-11.405	14	15	14	3UTR		0	0
hsa-miR-6776-5p	NM_001810	CENPB	923	942	0.846154	-26.4	1	1.35161e-06	0.235	0	0	-5.69428	16	19	10	CDS		0	0
hsa-miR-6776-5p	NM_001287516	CDC25B	192	210	1	-28	1	3.0673e-05	0.353	0	0	-4.52877	16	18	13	5UTR		0	0
hsa-miR-6776-5p	NM_001287516	CDC25B	2680	2721	0.923077	-28.1	1	0.000292381	0.412	0	0	-3.93757	19	41	12	3UTR		0	0
hsa-miR-6776-5p	NM_001287518	CDC25B	192	210	1	-28	1	3.0673e-05	0.353	0	0	-4.52877	16	18	13	5UTR		0	0
hsa-miR-6776-5p	NM_001287518	CDC25B	2599	2640	0.923077	-28.1	1	0.000292381	0.412	0	0	-3.93757	19	41	12	3UTR		0	0
hsa-miR-6776-5p	NM_021873	CDC25B	3305	3346	0.923077	-28.1	1	0.000292381	0.412	0	0	-3.93757	19	41	12	3UTR		0	0
hsa-miR-6776-5p	NM_021872	CDC25B	3182	3223	0.923077	-28.1	1	0.000292381	0.412	0	0	-3.93757	19	41	12	3UTR		0	0
hsa-miR-6776-5p	NM_004358	CDC25B	3263	3304	0.923077	-28.1	1	0.000292381	0.412	0	0	-3.93757	19	41	12	3UTR		0	0
hsa-miR-6776-5p	NM_001204446	AP5S1	1738	1758	0.923077	-27.7	1	1.30883e-05	0.456	0	0	-7.7949	17	20	11	3UTR		0	0
hsa-miR-6776-5p	NM_018347	AP5S1	1642	1662	0.923077	-27.7	1	1.30883e-05	0.456	0	0	-7.7949	17	20	11	3UTR		0	0
hsa-miR-6776-5p	NM_001204447	AP5S1	1586	1606	0.923077	-27.7	1	1.30883e-05	0.456	0	0	-7.7949	17	20	11	3UTR		0	0
hsa-miR-6776-5p	NM_020746	MAVS	2031	2049	0.923077	-29.2	1	0.00030875	0.397	0	0	-8.30604	16	18	9	3UTR		0	0
hsa-miR-6776-5p	NM_020746	MAVS	2342	2356	0.846154	-26.9	1	1.66955e-06	0.324	0	0	-8.82818	12	14	8	3UTR		0	0
hsa-miR-6776-5p	NM_020746	MAVS	3702	3718	1	-25.8	1	0.00104007	0.5	0	0	-5.48126	15	16	15	3UTR		0	0
hsa-miR-6776-5p	NM_020746	MAVS	524	550	0.846154	-25.6	1	1.63927e-05	0.338	0	0	-4.957	17	26	7	CDS		0	0
hsa-miR-6776-5p	NM_001206491	MAVS	1856	1874	0.923077	-29.2	1	0.00030875	0.397	0	0	-8.30604	16	18	9	3UTR		0	0
hsa-miR-6776-5p	NM_001206491	MAVS	2167	2181	0.846154	-26.9	1	1.66955e-06	0.324	0	0	-8.82818	12	14	8	3UTR		0	0
hsa-miR-6776-5p	NM_001206491	MAVS	3527	3543	1	-25.8	1	0.00104007	0.5	0	0	-5.48126	15	16	15	3UTR		0	0
hsa-miR-6776-5p	NM_001206491	MAVS	349	375	0.846154	-25.6	1	1.63927e-05	0.338	0	0	-4.957	17	26	7	5UTR		0	0
hsa-miR-6776-5p	NM_024960	PANK2	4993	5012	1	-25.8	1	0.0404773	0.382	0	0	-4.957	16	19	9	3UTR		0	0
hsa-miR-6776-5p	NM_024960	PANK2	3342	3389	0.923077	-25.5	1	2.44555e-07	0.397	0	0	-3.79332	18	47	10	3UTR		0	0
hsa-miR-6776-5p	NM_024960	PANK2	7209	7228	1	-24.8	1	0.000235488	0.471	0	0	-4.52877	15	19	9	3UTR		0	0
hsa-miR-6776-5p	NM_024960	PANK2	2837	2855	1	-24.8	1	5.71866e-05	0.5	0	0	-6.50069	16	18	12	3UTR		0	0
hsa-miR-6776-5p	XM_017028079	PANK2	4879	4898	1	-25.8	1	0.0404773	0.382	0	0	-4.957	16	19	9	3UTR		0	0
hsa-miR-6776-5p	XM_017028079	PANK2	3228	3275	0.923077	-25.5	1	2.44555e-07	0.397	0	0	-3.79332	18	47	10	3UTR		0	0
hsa-miR-6776-5p	XM_017028079	PANK2	7095	7114	1	-24.8	1	0.000235488	0.471	0	0	-4.52877	15	19	9	3UTR		0	0
hsa-miR-6776-5p	XM_017028079	PANK2	2723	2741	1	-24.8	1	5.71866e-05	0.5	0	0	-6.50069	16	18	12	3UTR		0	0
hsa-miR-6776-5p	NM_153638	PANK2	5722	5741	1	-25.8	1	0.0404773	0.382	0	0	-4.957	16	19	9	3UTR		0	0
hsa-miR-6776-5p	NM_153638	PANK2	4071	4118	0.923077	-25.5	1	2.44555e-07	0.397	0	0	-3.79332	18	47	10	3UTR		0	0
hsa-miR-6776-5p	NM_153638	PANK2	7938	7957	1	-24.8	1	0.000235488	0.471	0	0	-4.52877	15	19	9	3UTR		0	0
hsa-miR-6776-5p	NM_153638	PANK2	3566	3584	1	-24.8	1	5.71866e-05	0.5	0	0	-6.50069	16	18	12	3UTR		0	0
hsa-miR-6776-5p	NM_153640	PANK2	112	129	1	-27.3	1	0.00118491	0.412	0	0	-9.54631	15	17	8	5UTR		0	0
hsa-miR-6776-5p	NM_153640	PANK2	5058	5077	1	-25.8	1	0.0404773	0.382	0	0	-4.957	16	19	9	3UTR		0	0
hsa-miR-6776-5p	NM_153640	PANK2	3407	3454	0.923077	-25.5	1	2.44555e-07	0.397	0	0	-3.79332	18	47	10	3UTR		0	0
hsa-miR-6776-5p	NM_153640	PANK2	7274	7293	1	-24.8	1	0.000235488	0.471	0	0	-4.52877	15	19	9	3UTR		0	0
hsa-miR-6776-5p	XM_005260835	PANK2	896	908	1	-17.1	1	0.00566412	0.588	0	0	-11.0687	10	12	8	CDS		0	0
hsa-miR-6776-5p	XM_005260835	PANK2	714	730	1	-16.6	1	0.00522186	0.647	0	0	-7.80875	14	16	12	CDS		0	0
hsa-miR-6776-5p	NM_001134337	RNF24	5756	5776	1	-33.2	1	0.000367544	0.426	0	0	-3.79332	18	20	14	3UTR		0	0
hsa-miR-6776-5p	NM_001134338	RNF24	5825	5845	1	-33.2	1	0.000367544	0.426	0	0	-3.79332	18	20	14	3UTR		0	0
hsa-miR-6776-5p	NM_007219	RNF24	6048	6068	1	-33.2	1	0.000367544	0.426	0	0	-3.79332	18	20	14	3UTR		0	0
hsa-miR-6776-5p	XM_017027621	RNF24	1507	1530	0.923077	-26.7	1	0.0258849	0.397	0	0	-5.48126	18	23	13	3UTR		0	0
hsa-miR-6776-5p	XM_017027621	RNF24	1071	1091	0.846154	-22.6	1	0.000119884	0.426	0	0	-12.9896	15	20	8	3UTR		0	0
hsa-miR-6776-5p	XM_017027621	RNF24	671	689	0.846154	-22.4	1	1.33263e-08	0.412	0	0	-13.4175	13	18	7	CDS		0	0
hsa-miR-6776-5p	NM_001270691	SMOX	2204	2223	0.923077	-26	1	0.0740453	0.441	0	0	-6.51454	15	19	9	3UTR		0	0
hsa-miR-6776-5p	NM_001270691	SMOX	2105	2124	1	-24.6	1	0.00112227	0.485	0	0	-6.77039	16	19	6	3UTR		0	0
hsa-miR-6776-5p	NM_001270691	SMOX	1720	1740	1	-24.3	1	0.0108303	0.412	0	0	-9.29912	17	20	9	CDS		0	0
hsa-miR-6776-5p	NM_175839	SMOX	2114	2133	0.923077	-26	1	0.0740453	0.441	0	0	-6.51454	15	19	9	3UTR		0	0
hsa-miR-6776-5p	NM_175839	SMOX	2015	2034	1	-24.6	1	0.00112227	0.485	0	0	-6.77039	16	19	6	3UTR		0	0
hsa-miR-6776-5p	NM_175839	SMOX	1720	1740	0.923077	-24.3	1	0.0118985	0.397	0	0	-9.29912	17	20	9	CDS		0	0
hsa-miR-6776-5p	NM_175842	SMOX	2045	2064	0.923077	-26	1	0.0740453	0.441	0	0	-6.51454	15	19	9	3UTR		0	0
hsa-miR-6776-5p	NM_175842	SMOX	1946	1965	1	-24.6	1	0.00112227	0.485	0	0	-6.77039	16	19	6	3UTR		0	0
hsa-miR-6776-5p	NM_175842	SMOX	1000	1048	0.923077	-24.6	1	3.8756e-06	0.324	0	0	-3.93757	19	48	8	CDS		0	0
hsa-miR-6776-5p	NM_175842	SMOX	1561	1581	1	-24.3	1	0.0108303	0.412	0	0	-9.29912	17	20	9	CDS		0	0
hsa-miR-6776-5p	NM_175840	SMOX	1955	1974	0.923077	-26	1	0.0740453	0.441	0	0	-6.51454	15	19	9	3UTR		0	0
hsa-miR-6776-5p	NM_175840	SMOX	1856	1875	1	-24.6	1	0.00112227	0.485	0	0	-6.77039	16	19	6	3UTR		0	0
hsa-miR-6776-5p	NM_175840	SMOX	1000	1048	0.923077	-24.6	1	3.8756e-06	0.324	0	0	-3.93757	19	48	8	CDS		0	0
hsa-miR-6776-5p	NM_175840	SMOX	1561	1581	0.923077	-24.3	1	0.0118985	0.397	0	0	-9.29912	17	20	9	CDS		0	0
hsa-miR-6776-5p	NM_175841	SMOX	1019	1038	0.923077	-26	1	0.0740453	0.441	0	0	-6.51454	15	19	9	3UTR		0	0
hsa-miR-6776-5p	NM_175841	SMOX	920	939	1	-24.6	1	0.00112227	0.485	0	0	-6.77039	16	19	6	3UTR		0	0
hsa-miR-6776-5p	NM_175841	SMOX	835	853	0.846154	-22.8	1	0.00363823	0.397	0	0	-8.05823	15	18	8	3UTR		0	0
hsa-miR-6776-5p	NM_000678	ADRA1D	1963	1984	0.923077	-28.9	1	0.000326246	0.471	0	0	-6.25121	18	21	7	3UTR		0	0
hsa-miR-6776-5p	NM_000678	ADRA1D	1850	1878	0.923077	-25.9	1	0.00132697	0.426	0	0	-6.76235	18	28	11	3UTR		0	0
hsa-miR-6776-5p	NM_000311	PRNP	171	203	1	-25.7	1	0.000720095	0.338	0	0	-6.51454	16	27	10	5UTR		0	0
hsa-miR-6776-5p	NM_000311	PRNP	486	508	0.846154	-21	1	0.000162446	0.353	0	0	-6.19951	16	22	9	CDS		0	0
hsa-miR-6776-5p	NM_001080121	PRNP	171	203	1	-25.7	1	0.000720095	0.338	0	0	-6.51454	16	27	10	5UTR		0	0
hsa-miR-6776-5p	NM_001080121	PRNP	481	503	0.846154	-21	1	0.000162446	0.353	0	0	-6.19951	16	22	9	CDS		0	0
hsa-miR-6776-5p	NM_183079	PRNP	171	203	1	-25.7	1	0.000720095	0.338	0	0	-6.51454	16	27	10	5UTR		0	0
hsa-miR-6776-5p	NM_183079	PRNP	482	504	0.846154	-21	1	0.000162446	0.353	0	0	-6.19951	16	22	9	CDS		0	0
hsa-miR-6776-5p	NM_001080123	PRNP	298	320	0.846154	-21	1	0.000162446	0.353	0	0	-6.19951	16	22	9	CDS		0	0
hsa-miR-6776-5p	NM_001080123	PRNP	1356	1376	0.846154	-20.6	1	0.00123384	0.515	0	0	-10.4278	16	20	7	3UTR		0	0
hsa-miR-6776-5p	NM_012409	PRND	2163	2185	1	-25.3	1	0.000229577	0.471	0	0	-5.18008	18	22	9	3UTR		0	0
hsa-miR-6776-5p	NM_012409	PRND	1022	1043	1	-24.4	1	0.00119285	0.426	0	0	-5.38561	16	21	12	3UTR		0	0
hsa-miR-6776-5p	NM_170774	RASSF2	352	371	1	-28	1	0.00018745	0.397	0	0	-4.957	17	19	10	CDS		0	0
hsa-miR-6776-5p	NM_170774	RASSF2	4465	4485	0.923077	-26.1	1	0.000502884	0.515	0	0	-6.09222	16	20	7	3UTR		0	0
hsa-miR-6776-5p	NM_170774	RASSF2	4575	4622	0.923077	-25.1	1	0.0133028	0.529	0	0	-4.76182	13	15	13	3UTR		0	0
hsa-miR-6776-5p	NM_014737	RASSF2	494	513	1	-28	1	0.00018745	0.397	0	0	-4.957	17	19	10	CDS		0	0
hsa-miR-6776-5p	NM_014737	RASSF2	4607	4627	0.923077	-26.1	1	0.000502884	0.515	0	0	-6.09222	16	20	7	3UTR		0	0
hsa-miR-6776-5p	NM_014737	RASSF2	4717	4764	0.923077	-25.1	1	0.0133028	0.529	0	0	-4.76182	13	15	13	3UTR		0	0
hsa-miR-6776-5p	NM_203327	SLC23A2	2882	2920	1	-30.5	1	6.7879e-05	0.397	0	0	-7.28438	18	20	18	3UTR		0	0
hsa-miR-6776-5p	NM_203327	SLC23A2	2759	2778	1	-26.3	1	0.00197446	0.412	0	0	-4.957	17	19	9	3UTR		0	0
hsa-miR-6776-5p	NM_005116	SLC23A2	2864	2902	1	-30.5	1	6.7879e-05	0.397	0	0	-7.28438	18	20	18	3UTR		0	0
hsa-miR-6776-5p	NM_005116	SLC23A2	2741	2760	1	-26.3	1	0.00197446	0.412	0	0	-4.957	17	19	9	3UTR		0	0
hsa-miR-6776-5p	NM_001330987	TMEM230	1194	1211	0.923077	-24.7	1	0.0103281	0.485	0	0	-4.957	15	17	8	3UTR		0	0
hsa-miR-6776-5p	NM_001330987	TMEM230	718	735	0.923077	-21.3	1	0.148846	0.471	0	0	-12.6861	13	17	6	3UTR		0	0
hsa-miR-6776-5p	NM_001330987	TMEM230	764	781	0.846154	-21.2	1	0.0128156	0.412	0	0	-7.74319	14	17	6	3UTR		0	0
hsa-miR-6776-5p	NM_001330987	TMEM230	328	349	0.923077	-20.4	1	0.000480857	0.5	0	0	-10.729	16	21	7	CDS		0	0
hsa-miR-6776-5p	NM_001009925	TMEM230	328	349	0.846154	-20.4	1	0.000509477	0.426	0	0	-10.729	16	21	7	CDS		0	0
hsa-miR-6776-5p	NM_001009923	TMEM230	434	455	0.846154	-20.4	1	0.000509477	0.426	0	0	-10.729	16	21	7	CDS		0	0
hsa-miR-6776-5p	NM_001330986	TMEM230	242	273	0.923077	-22.3	1	0.00111574	0.515	0	0	-7.28438	16	31	8	5UTR		0	0
hsa-miR-6776-5p	NM_001330986	TMEM230	546	567	0.846154	-20.4	1	0.000509477	0.426	0	0	-10.729	16	21	7	CDS		0	0
hsa-miR-6776-5p	NM_001009924	TMEM230	242	273	0.923077	-22.3	1	0.00111574	0.515	0	0	-7.28438	16	31	8	5UTR		0	0
hsa-miR-6776-5p	NM_001009924	TMEM230	652	673	0.846154	-20.4	1	0.000509477	0.426	0	0	-10.729	16	21	7	CDS		0	0
hsa-miR-6776-5p	NM_014145	TMEM230	242	273	0.923077	-22.3	1	0.00111574	0.515	0	0	-7.28438	16	31	8	5UTR		0	0
hsa-miR-6776-5p	NM_014145	TMEM230	559	580	0.846154	-20.4	1	0.000509477	0.426	0	0	-10.729	16	21	7	CDS		0	0
hsa-miR-6776-5p	NM_001330984	TMEM230	242	273	0.923077	-22.3	1	0.00111574	0.515	0	0	-7.28438	16	31	8	5UTR		0	0
hsa-miR-6776-5p	NM_001330984	TMEM230	604	625	0.846154	-20.4	1	0.000509477	0.426	0	0	-10.729	16	21	7	CDS		0	0
hsa-miR-6776-5p	NM_001330985	TMEM230	242	273	0.923077	-22.3	1	0.00111574	0.515	0	0	-7.28438	16	31	8	5UTR		0	0
hsa-miR-6776-5p	NM_001330985	TMEM230	569	590	0.846154	-20.4	1	0.000509477	0.426	0	0	-10.729	16	21	7	CDS		0	0
hsa-miR-6776-5p	NM_002592	PCNA	413	433	1	-21.5	1	0.00217073	0.353	0	0	-4.957	16	20	7	CDS		0	0
hsa-miR-6776-5p	NM_182649	PCNA	353	397	0.923077	-22	1	0.00217073	0.353	0	0	-4.957	16	21	7	CDS		0	0
hsa-miR-6776-5p	NM_003818	CDS2	7786	7809	0.974359	-28	1	0.000349679	0.412	0	0	-6.9696	18	23	12	3UTR		0	0
hsa-miR-6776-5p	NM_003818	CDS2	114	131	0.846154	-25.8	1	3.21033e-08	0.25	0	0	-7.3076	14	17	7	5UTR		0	0
hsa-miR-6776-5p	NM_144773	PROKR2	2147	2164	1	-27.8	1	8.64509e-05	0.471	0	0	-3.79332	15	17	11	3UTR		0	0
hsa-miR-6776-5p	NM_144773	PROKR2	148	173	0.923077	-27.7	1	0.00271135	0.338	0	0	-9.16064	15	18	10	5UTR		0	0
hsa-miR-6776-5p	NM_144773	PROKR2	29	50	0.923077	-24.7	1	0.000581375	0.265	0	0	-7.54034	17	21	7	5UTR		0	0
hsa-miR-6776-5p	NM_019593	GPCPD1	705	753	1	-26.1	1	0.0242949	0.574	0	0	-4.957	15	18	12	CDS		0	0
hsa-miR-6776-5p	NM_019593	GPCPD1	1838	1857	1	-24.8	1	0.0163281	0.529	0	0	-8.72631	16	19	13	CDS		0	0
hsa-miR-6776-5p	NM_019593	GPCPD1	371	390	1	-23.8	1	0.00107733	0.574	0	0	-4.76182	16	19	13	CDS		0	0
hsa-miR-6776-5p	NM_152504	C20orf196	1073	1090	1	-21.3	1	0.000759726	0.544	0	0	-7.27064	15	17	10	3UTR		0	0
hsa-miR-6776-5p	NM_152504	C20orf196	517	546	0.846154	-21.3	1	0.00501946	0.426	0	0	-5.18008	17	29	7	CDS		0	0
hsa-miR-6776-5p	NM_152504	C20orf196	786	823	0.846154	-20	1	0.020852	0.471	0	0	-11.1286	15	37	8	3UTR		0	0
hsa-miR-6776-5p	NM_152504	C20orf196	592	611	0.923077	-19.8	1	0.000348172	0.515	0	0	-6.24644	15	19	6	CDS		0	0
hsa-miR-6776-5p	NM_001303479	C20orf196	6	22	0.846154	-16.1	1	2.27142e-06	0.353	0	0	-6.57952	15	16	15	5UTR		0	0
hsa-miR-6776-5p	NM_001281467	TRMT6	1186	1221	0.846154	-22	1	0.000268635	0.441	0	0	-6.51454	14	35	10	CDS		0	0
hsa-miR-6776-5p	NM_015939	TRMT6	1296	1331	0.846154	-22	1	0.000268635	0.441	0	0	-6.51454	14	35	10	CDS		0	0
hsa-miR-6776-5p	NM_001281520	MCM8	3416	3448	1	-24.8	1	0.0388527	0.544	0	0	-4.52877	16	21	9	3UTR		0	0
hsa-miR-6776-5p	NM_001281520	MCM8	1769	1808	0.923077	-23	1	0.00273108	0.485	0	0	-3.93757	19	39	9	CDS		0	0
hsa-miR-6776-5p	NM_001281520	MCM8	1125	1144	0.846154	-21.3	1	0.00112082	0.574	0	0	-10.3164	17	19	14	CDS		0	0
hsa-miR-6776-5p	NM_182802	MCM8	3368	3400	1	-24.8	1	0.0388527	0.544	0	0	-4.52877	16	21	9	3UTR		0	0
hsa-miR-6776-5p	NM_182802	MCM8	1721	1760	0.923077	-23	1	0.00273108	0.485	0	0	-3.93757	19	39	9	CDS		0	0
hsa-miR-6776-5p	NM_182802	MCM8	1125	1144	0.846154	-21.3	1	0.00112082	0.574	0	0	-10.3164	17	19	14	CDS		0	0
hsa-miR-6776-5p	NM_032485	MCM8	3362	3394	1	-24.8	1	0.0388527	0.544	0	0	-4.52877	16	21	9	3UTR		0	0
hsa-miR-6776-5p	NM_032485	MCM8	1715	1754	0.923077	-23	1	0.00273108	0.485	0	0	-3.93757	19	39	9	CDS		0	0
hsa-miR-6776-5p	NM_032485	MCM8	1071	1090	0.846154	-21.3	1	0.00112082	0.574	0	0	-10.3164	17	19	14	CDS		0	0
hsa-miR-6776-5p	NM_001281522	MCM8	3221	3253	1	-24.8	1	0.0388527	0.544	0	0	-4.52877	16	21	9	3UTR		0	0
hsa-miR-6776-5p	NM_001281522	MCM8	1071	1090	0.846154	-21.3	1	0.00112082	0.574	0	0	-10.3164	17	19	14	CDS		0	0
hsa-miR-6776-5p	NM_001281521	MCM8	3482	3514	1	-24.8	1	0.0388527	0.544	0	0	-4.52877	16	21	9	3UTR		0	0
hsa-miR-6776-5p	NM_001281521	MCM8	1835	1874	0.923077	-23	1	0.00273108	0.485	0	0	-3.93757	19	39	9	CDS		0	0
hsa-miR-6776-5p	NM_001281521	MCM8	1071	1090	0.846154	-21.3	1	0.00112082	0.574	0	0	-10.3164	17	19	14	CDS		0	0
hsa-miR-6776-5p	NM_019095	CRLS1	259	275	0.923077	-23.7	1	1.6937e-05	0.25	0	0	-9.06122	13	16	7	CDS		0	0
hsa-miR-6776-5p	NM_001127458	CRLS1	3228	3246	0.923077	-21.5	1	0.240256	0.603	0	0	-13.6656	14	18	7	3UTR		0	0
hsa-miR-6776-5p	NM_001127458	CRLS1	1879	1903	0.846154	-20.8	1	0.00272063	0.559	0	0	-4.957	17	24	8	3UTR		0	0
hsa-miR-6776-5p	NM_001127458	CRLS1	3511	3529	0.923077	-20.5	1	0.0219073	0.485	0	0	-5.49511	15	18	8	3UTR		0	0
hsa-miR-6776-5p	NM_152611	LRRN4	2710	2730	0.846154	-28.1	1	6.15844e-05	0.441	0	0	-7.38222	16	20	9	3UTR		0	0
hsa-miR-6776-5p	NM_152611	LRRN4	1008	1050	1	-25.7	1	6.40759e-05	0.412	0	0	-3.79332	18	42	8	CDS		0	0
hsa-miR-6776-5p	NM_017671	FERMT1	2933	2955	1	-24.6	1	0.000843475	0.5	0	0	-3.93757	18	22	8	3UTR		0	1
hsa-miR-6776-5p	NM_001200	BMP2	1412	1431	0.846154	-25.7	1	4.20636e-07	0.412	0	0	-7.91236	16	19	11	CDS		0	0
hsa-miR-6776-5p	NM_001200	BMP2	1099	1118	0.923077	-23.5	1	0.00235129	0.456	0	0	-9.50465	15	19	8	CDS		0	0
hsa-miR-6776-5p	NM_017545	HAO1	554	571	0.923077	-19.9	1	0.000799404	0.618	0	0	-9.28556	14	17	7	CDS		0	0
hsa-miR-6776-5p	NM_182734	PLCB1	192	207	0.846154	-25.8	1	2.40186e-07	0.162	0	0	-7.75705	14	15	14	5UTR		0	0
hsa-miR-6776-5p	NM_015192	PLCB1	192	207	0.846154	-25.8	1	2.40186e-07	0.162	0	0	-7.75705	14	15	14	5UTR		0	0
hsa-miR-6776-5p	XM_024451904	PLCB4	3499	3524	1	-21.3	1	0.00723738	0.485	0	0	-5.26888	16	25	6	CDS		0	0
hsa-miR-6776-5p	XM_024451904	PLCB4	2519	2534	0.923077	-21.1	1	0.000279439	0.515	0	0	-9.77961	12	15	7	CDS		0	0
hsa-miR-6776-5p	NM_001172646	PLCB4	123	143	0.923077	-21.8	1	0.000256054	0.324	0	0	-6.46921	15	20	5	5UTR		0	0
hsa-miR-6776-5p	NM_001172646	PLCB4	3432	3457	1	-21.3	1	0.00723738	0.485	0	0	-5.26888	16	25	6	CDS		0	0
hsa-miR-6776-5p	NM_001172646	PLCB4	2452	2467	0.923077	-21.1	1	0.000279439	0.515	0	0	-9.77961	12	15	7	CDS		0	0
hsa-miR-6776-5p	NM_182797	PLCB4	3243	3268	1	-21.3	1	0.00723738	0.485	0	0	-5.26888	16	25	6	CDS		0	0
hsa-miR-6776-5p	NM_182797	PLCB4	2263	2278	0.923077	-21.1	1	0.000279439	0.515	0	0	-9.77961	12	15	7	CDS		0	0
hsa-miR-6776-5p	NM_000933	PLCB4	3180	3205	1	-21.3	1	0.00723738	0.485	0	0	-5.26888	16	25	6	CDS		0	0
hsa-miR-6776-5p	NM_000933	PLCB4	2200	2215	0.923077	-21.1	1	0.000279439	0.515	0	0	-9.77961	12	15	7	CDS		0	0
hsa-miR-6776-5p	NM_012261	LAMP5	1014	1038	0.846154	-23.7	1	3.86582e-05	0.456	0	0	-6.25121	17	24	10	CDS		0	0
hsa-miR-6776-5p	NM_012261	LAMP5	1354	1374	0.923077	-21.6	1	0.000527625	0.456	0	0	-11.405	13	20	6	3UTR		0	0
hsa-miR-6776-5p	NM_012261	LAMP5	1064	1085	0.846154	-21.8	1	2.89317e-05	0.471	0	0	-10.6197	16	21	8	CDS		0	0
hsa-miR-6776-5p	NM_001199897	LAMP5	882	906	0.846154	-23.7	1	3.86582e-05	0.456	0	0	-6.25121	17	24	10	CDS		0	0
hsa-miR-6776-5p	NM_001199897	LAMP5	1222	1242	0.923077	-21.6	1	0.000527625	0.456	0	0	-11.405	13	20	6	3UTR		0	0
hsa-miR-6776-5p	NM_001199897	LAMP5	932	953	0.846154	-21.8	1	2.89317e-05	0.471	0	0	-10.6197	16	21	8	CDS		0	0
hsa-miR-6776-5p	NM_177990	PAK5	175	195	0.923077	-27.5	1	1.15848e-05	0.309	0	0	-3.93757	17	20	10	5UTR		0	0
hsa-miR-6776-5p	NM_020341	PAK5	175	195	0.923077	-27.5	1	1.15848e-05	0.309	0	0	-3.93757	17	20	10	5UTR		0	0
hsa-miR-6776-5p	NM_022096	ANKEF1	3216	3230	0.923077	-22.7	1	0.000195423	0.559	0	0	-4.76182	13	14	13	3UTR		0	0
hsa-miR-6776-5p	NM_198798	ANKEF1	3152	3166	0.923077	-22.7	1	0.000195423	0.559	0	0	-4.76182	13	14	13	3UTR		0	0
hsa-miR-6776-5p	NM_003081	SNAP25	971	1016	0.846154	-22	1	0.0309472	0.603	0	0	-4.957	16	45	12	3UTR		0	0
hsa-miR-6776-5p	NM_130811	SNAP25	971	1016	0.846154	-22	1	0.0309472	0.603	0	0	-4.957	16	45	12	3UTR		0	0
hsa-miR-6776-5p	NM_170784	MKKS	1115	1135	1	-21.3	1	0.00808395	0.632	0	0	-7.38222	16	20	7	CDS		0	0
hsa-miR-6776-5p	NM_170784	MKKS	1491	1510	0.923077	-19.8	1	0.000182577	0.588	0	0	-10.5818	13	19	7	CDS		0	0
hsa-miR-6776-5p	NM_170784	MKKS	1261	1285	0.846154	-19.6	1	0.0357475	0.588	0	0	-8.14122	17	24	7	CDS		0	0
hsa-miR-6776-5p	NM_018848	MKKS	1225	1245	1	-21.3	1	0.00808395	0.632	0	0	-7.38222	16	20	7	CDS		0	0
hsa-miR-6776-5p	NM_018848	MKKS	1601	1620	0.923077	-19.8	1	0.000182577	0.588	0	0	-10.5818	13	19	7	CDS		0	0
hsa-miR-6776-5p	NM_018848	MKKS	1371	1395	0.846154	-19.6	1	0.0357475	0.588	0	0	-8.14122	17	24	7	CDS		0	0
hsa-miR-6776-5p	NM_001009608	SLX4IP	463	482	1	-25.5	1	0.000185187	0.5	0	0	-6.9696	17	19	14	CDS		0	1
hsa-miR-6776-5p	NM_001009608	SLX4IP	1815	1833	0.846154	-23	1	1.28312e-06	0.426	0	0	-8.68381	15	18	10	3UTR		0	1
hsa-miR-6776-5p	NM_001009608	SLX4IP	2289	2308	0.928205	-23.4	1	0.00293507	0.471	0	0	-4.957	15	19	8	3UTR		0	1
hsa-miR-6776-5p	NM_000214	JAG1	1716	1736	0.846154	-24	1	2.31161e-05	0.5	0	0	-9.28323	15	20	7	CDS		0	0
hsa-miR-6776-5p	NM_000214	JAG1	4467	4487	1	-23.2	1	0.00133606	0.471	0	0	-8.43861	16	20	10	3UTR		0	0
hsa-miR-6776-5p	XM_017027728	BTBD3	2725	2745	0.923077	-23.1	1	0.023627	0.647	0	0	-4.957	17	20	12	3UTR		0	1
hsa-miR-6776-5p	NM_001282550	BTBD3	2449	2469	0.923077	-23.1	1	0.023627	0.647	0	0	-4.957	17	20	12	3UTR		0	1
hsa-miR-6776-5p	NM_014962	BTBD3	2867	2887	0.923077	-23.1	1	0.023627	0.647	0	0	-4.957	17	20	12	3UTR		0	1
hsa-miR-6776-5p	NM_001282551	BTBD3	2545	2565	0.923077	-23.1	1	0.023627	0.647	0	0	-4.957	17	20	12	3UTR		0	1
hsa-miR-6776-5p	NM_018327	SPTLC3	3181	3203	0.923077	-26.7	1	3.83347e-05	0.529	0	0	-8.00486	17	22	9	3UTR		0	0
hsa-miR-6776-5p	NM_018327	SPTLC3	701	719	0.846154	-22.3	1	7.78716e-05	0.441	0	0	-9.16288	15	18	9	CDS		0	0
hsa-miR-6776-5p	NM_018327	SPTLC3	3380	3400	0.912088	-22.1	1	1.37146e-06	0.426	0	0	-5.18008	16	20	7	3UTR		0	0
hsa-miR-6776-5p	NM_080826	ISM1	280	310	1	-23.7	1	0.00437605	0.529	0	0	-3.93757	18	30	7	CDS		0	0
hsa-miR-6776-5p	NM_080826	ISM1	1098	1116	0.923077	-23.4	1	0.000908001	0.382	0	0	-5.81384	15	18	11	CDS		0	0
hsa-miR-6776-5p	NM_080826	ISM1	222	243	0.923077	-22.9	1	0.00576108	0.382	0	0	-6.24613	16	21	7	CDS		0	0
hsa-miR-6776-5p	NM_017714	TASP1	960	993	0.923077	-24.7	1	0.000117677	0.471	0	0	-3.93757	19	33	10	CDS		0	0
hsa-miR-6776-5p	NM_017714	TASP1	855	873	0.846154	-20.3	1	2.6842e-05	0.412	0	0	-6.07246	15	18	7	CDS		0	0
hsa-miR-6776-5p	NM_017714	TASP1	1653	1676	1	-20	1	0.000768544	0.618	0	0	-7.38222	17	23	6	3UTR		0	0
hsa-miR-6776-5p	NM_016649	ESF1	1599	1618	0.923077	-19.4	1	0.00927294	0.603	0	0	-8.87056	16	19	12	CDS		0	0
hsa-miR-6776-5p	NM_016649	ESF1	2427	2444	0.846154	-17.8	1	0.0278964	0.618	0	0	-13.4036	13	17	8	CDS		0	0
hsa-miR-6776-5p	NM_001039375	NDUFAF5	751	790	1	-27.4	1	0.00365087	0.471	0	0	-6.9696	17	21	12	CDS		0	0
hsa-miR-6776-5p	NM_001039375	NDUFAF5	144	170	1	-24	1	0.0607613	0.441	0	0	-6.23647	15	26	8	CDS		0	0
hsa-miR-6776-5p	NM_024120	NDUFAF5	835	874	1	-27.4	1	0.00365087	0.471	0	0	-6.9696	17	21	12	CDS		0	0
hsa-miR-6776-5p	NM_024120	NDUFAF5	144	170	1	-24	1	0.0607613	0.441	0	0	-6.23647	15	26	8	CDS		0	0
hsa-miR-6776-5p	XM_024452004	SEL1L2	2552	2567	0.923077	-21.4	1	0.0345081	0.456	0	0	-13.9286	11	15	6	3UTR		0	0
hsa-miR-6776-5p	XM_024452004	SEL1L2	1831	1850	0.865385	-20.5	1	0.000641326	0.559	0	0	-5.48126	16	19	9	CDS		0	0
hsa-miR-6776-5p	XM_006723647	SEL1L2	2824	2839	0.923077	-21.4	1	0.0345081	0.456	0	0	-13.9286	11	15	6	3UTR		0	0
hsa-miR-6776-5p	XM_006723647	SEL1L2	1517	1532	0.923077	-20.5	1	7.02219e-06	0.559	0	0	-10.2517	12	15	6	CDS		0	0
hsa-miR-6776-5p	XM_006723647	SEL1L2	2103	2122	0.865385	-20.5	1	0.000641326	0.559	0	0	-5.48126	16	19	9	CDS		0	0
hsa-miR-6776-5p	NM_001271539	SEL1L2	1762	1781	0.865385	-20.5	1	0.000641326	0.559	0	0	-5.48126	16	19	9	CDS		0	0
hsa-miR-6776-5p	NM_001271539	SEL1L2	1156	1186	0.846154	-19.2	1	0.000327805	0.485	0	0	-6.93679	14	18	7	CDS		0	0
hsa-miR-6776-5p	NM_080676	MACROD2	250	276	0.923077	-26.3	1	0.0646569	0.471	0	0	-5.03583	16	26	8	5UTR		0	0
hsa-miR-6776-5p	NM_080676	MACROD2	1113	1131	1	-25.8	1	0.0100191	0.456	0	0	-4.52877	16	18	13	CDS		0	0
hsa-miR-6776-5p	NM_080676	MACROD2	2618	2635	1	-22.3	1	0.00457498	0.485	0	0	-8.34077	15	17	14	3UTR		0	0
hsa-miR-6776-5p	NM_080676	MACROD2	1457	1476	0.923077	-21.2	1	0.000782448	0.471	0	0	-9.07598	16	19	9	CDS		0	0
hsa-miR-6776-5p	NM_013281	FLRT3	1791	1826	0.923077	-22.5	1	0.322441	0.544	0	0	-6.51454	16	35	9	CDS		0	0
hsa-miR-6776-5p	NM_198391	FLRT3	1985	2020	0.923077	-22.5	1	0.322441	0.544	0	0	-6.51454	16	35	9	CDS		0	0
hsa-miR-6776-5p	NM_001033087	MACROD2	606	624	1	-25.8	1	0.0100191	0.456	0	0	-4.52877	16	18	13	CDS		0	0
hsa-miR-6776-5p	NM_001033087	MACROD2	2180	2197	1	-22.3	1	0.00457498	0.485	0	0	-8.34077	15	17	14	3UTR		0	0
hsa-miR-6776-5p	NM_001033087	MACROD2	950	969	1	-21.2	1	0.000779945	0.544	0	0	-9.07598	16	19	9	CDS		0	0
hsa-miR-6776-5p	NM_001033087	MACROD2	2352	2372	0.846154	-20.8	1	0.00202611	0.5	0	0	-6.72377	15	20	7	3UTR		0	0
hsa-miR-6776-5p	NM_001199865	KIF16B	3087	3107	1	-22.6	1	0.0350163	0.559	0	0	-5.52986	16	20	8	CDS		0	0
hsa-miR-6776-5p	NM_001199865	KIF16B	4030	4051	0.846154	-21.8	1	0.000102375	0.353	0	0	-6.76235	16	21	9	3UTR		0	0
hsa-miR-6776-5p	NM_001199865	KIF16B	1703	1723	0.846154	-21.3	1	4.67198e-05	0.426	0	0	-8.93173	15	20	6	CDS		0	0
hsa-miR-6776-5p	NM_024704	KIF16B	3087	3107	1	-22.6	1	0.0350163	0.559	0	0	-5.52986	16	20	8	CDS		0	0
hsa-miR-6776-5p	NM_024704	KIF16B	4183	4204	0.846154	-21.8	1	0.000102375	0.353	0	0	-6.76235	16	21	9	3UTR		0	0
hsa-miR-6776-5p	NM_024704	KIF16B	1703	1723	0.846154	-21.3	1	4.67198e-05	0.426	0	0	-8.93173	15	20	6	CDS		0	0
hsa-miR-6776-5p	NM_001199866	KIF16B	3087	3107	1	-22.6	1	0.0350163	0.559	0	0	-5.52986	16	20	8	CDS		0	0
hsa-miR-6776-5p	NM_001199866	KIF16B	3969	3992	0.846154	-21.8	1	0.000230469	0.529	0	0	-6.9696	18	23	9	CDS		0	0
hsa-miR-6776-5p	NM_001199866	KIF16B	4228	4242	0.923077	-21.8	1	0.156018	0.485	0	0	-6.51454	13	14	13	CDS		0	0
hsa-miR-6776-5p	NM_001199866	KIF16B	1703	1723	0.846154	-21.3	1	4.67198e-05	0.426	0	0	-8.93173	15	20	6	CDS		0	0
hsa-miR-6776-5p	NM_003092	SNRPB2	150	179	0.923077	-22.3	1	3.66284e-06	0.397	0	0	-5.83853	16	19	11	5UTR		0	0
hsa-miR-6776-5p	NM_020157	OTOR	4	23	1	-21.6	1	0.189537	0.577	0	0	-6.89492	15	19	8	5UTR		0	0
hsa-miR-6776-5p	NM_001201528	PCSK2	7	44	0.923077	-23.9	1	0.00388744	0.353	0	0	-5.48126	17	37	11	5UTR		0	0
hsa-miR-6776-5p	NM_001161705	BFSP1	880	900	0.876923	-24.2	1	0.00295284	0.456	0	0	-7.28438	17	20	9	CDS		0	0
hsa-miR-6776-5p	NM_001278606	BFSP1	1015	1035	0.876923	-24.2	1	0.00295284	0.456	0	0	-7.28438	17	20	9	CDS		0	0
hsa-miR-6776-5p	NM_001195	BFSP1	11	28	0.846154	-25.4	1	3.9147e-07	0.193	0	0	-6.19951	15	17	12	5UTR		0	0
hsa-miR-6776-5p	NM_001195	BFSP1	1024	1044	0.876923	-24.2	1	0.00295284	0.456	0	0	-7.28438	17	20	9	CDS		0	0
hsa-miR-6776-5p	NM_004587	RRBP1	2172	2197	0.923077	-23.9	1	0.000117047	0.426	0	0	-8.82806	17	25	6	CDS		0	0
hsa-miR-6776-5p	NM_004587	RRBP1	605	620	0.846154	-23.3	1	0.000233135	0.382	0	0	-9.33931	12	15	5	CDS		0	0
hsa-miR-6776-5p	NM_001042576	RRBP1	2249	2274	0.923077	-23.9	1	0.000117047	0.426	0	0	-8.82806	17	25	6	CDS		0	0
hsa-miR-6776-5p	NM_001042576	RRBP1	682	697	0.846154	-23.3	1	0.000233135	0.382	0	0	-9.33931	12	15	5	CDS		0	0
hsa-miR-6776-5p	NM_001159495	BANF2	327	340	0.923077	-23.3	1	0.0575863	0.441	0	0	-8.81344	12	13	12	3UTR		0	0
hsa-miR-6776-5p	NM_001159495	BANF2	265	283	1	-20.1	1	0.0103504	0.426	0	0	-6.50069	16	18	10	CDS		0	0
hsa-miR-6776-5p	NM_178477	BANF2	566	579	0.923077	-23.3	1	0.0575863	0.441	0	0	-8.81344	12	13	12	3UTR		0	0
hsa-miR-6776-5p	NM_178477	BANF2	504	522	1	-20.1	1	0.0103504	0.426	0	0	-6.50069	16	18	10	CDS		0	0
hsa-miR-6776-5p	NM_001014977	BANF2	79	111	0.846154	-23.7	1	2.60228e-06	0.426	0	0	-4.67302	18	32	9	5UTR		0	0
hsa-miR-6776-5p	NM_001014977	BANF2	403	416	0.923077	-23.3	1	0.0575863	0.441	0	0	-8.81344	12	13	12	3UTR		0	0
hsa-miR-6776-5p	NM_001014977	BANF2	31	55	0.846154	-21.9	1	1.92758e-05	0.485	0	0	-7.28438	18	24	7	5UTR		0	0
hsa-miR-6776-5p	NM_152227	SNX5	479	510	1	-23.4	1	0.00550627	0.529	0	0	-5.52986	17	31	7	CDS		0	0
hsa-miR-6776-5p	NM_152227	SNX5	89	108	0.923077	-22.8	1	0.0071852	0.353	0	0	-10.5818	14	19	8	5UTR		0	0
hsa-miR-6776-5p	NM_152227	SNX5	11	35	1	-21.4	1	0.0211799	0.344	0	0	-5.03583	17	24	9	5UTR		0	0
hsa-miR-6776-5p	NM_152227	SNX5	135	163	0.846154	-21.4	1	6.83346e-06	0.412	0	0	-4.17062	18	28	8	5UTR		0	0
hsa-miR-6776-5p	NM_052865	MGME1	1765	1785	0.846154	-24.2	1	2.74264e-05	0.368	0	0	-8.05661	17	20	7	3UTR		0	0
hsa-miR-6776-5p	NM_052865	MGME1	1730	1750	0.923077	-24.1	1	1.04081e-05	0.368	0	0	-9.06125	14	20	8	3UTR		0	0
hsa-miR-6776-5p	NM_052865	MGME1	1992	2014	1	-23.3	1	0.0214492	0.559	0	0	-13.2526	15	22	7	3UTR		0	0
hsa-miR-6776-5p	NM_001310339	MGME1	1412	1432	0.846154	-24.2	1	2.74264e-05	0.368	0	0	-8.05661	17	20	7	3UTR		0	0
hsa-miR-6776-5p	NM_001310339	MGME1	1377	1397	0.923077	-24.1	1	1.04081e-05	0.368	0	0	-9.06125	14	20	8	3UTR		0	0
hsa-miR-6776-5p	NM_001310339	MGME1	1639	1661	1	-23.3	1	0.0214492	0.559	0	0	-13.2526	15	22	7	3UTR		0	0
hsa-miR-6776-5p	XM_011529395	MGME1	1525	1545	0.846154	-24.2	1	2.74264e-05	0.368	0	0	-8.05661	17	20	7	3UTR		0	0
hsa-miR-6776-5p	XM_011529395	MGME1	1490	1510	0.923077	-24.1	1	1.04081e-05	0.368	0	0	-9.06125	14	20	8	3UTR		0	0
hsa-miR-6776-5p	XM_011529395	MGME1	1752	1774	1	-23.3	1	0.0214492	0.559	0	0	-13.2526	15	22	7	3UTR		0	0
hsa-miR-6776-5p	NM_021220	OVOL2	339	359	1	-22.9	1	3.62011e-06	0.338	0	0	-9.07598	16	20	7	CDS		0	0
hsa-miR-6776-5p	NM_020536	KAT14	2315	2336	0.923077	-30.2	1	0.00113829	0.382	0	0	-6.25121	18	21	11	CDS		0	0
hsa-miR-6776-5p	NM_001283000	ZNF133	468	497	0.846154	-24.4	1	1.87528e-05	0.397	0	0	-7.28438	17	29	10	5UTR		0	0
hsa-miR-6776-5p	NM_003434	ZNF133	2326	2346	0.846154	-21.9	1	0.011907	0.441	0	0	-8.57351	17	20	6	CDS		0	0
hsa-miR-6776-5p	NM_001282995	ZNF133	2150	2170	0.846154	-21.9	1	0.011907	0.441	0	0	-8.57351	17	20	6	CDS		0	0
hsa-miR-6776-5p	NM_001283002	ZNF133	1982	2002	0.846154	-21.9	1	0.011907	0.441	0	0	-8.57351	17	20	6	CDS		0	0
hsa-miR-6776-5p	NM_001282997	ZNF133	2075	2095	0.846154	-21.9	1	0.011907	0.441	0	0	-8.57351	17	20	6	CDS		0	0
hsa-miR-6776-5p	NM_001283008	ZNF133	1944	1964	0.846154	-21.9	1	0.011907	0.441	0	0	-8.57351	17	20	6	CDS		0	0
hsa-miR-6776-5p	NM_001283003	ZNF133	2055	2075	0.846154	-21.9	1	0.011907	0.441	0	0	-8.57351	17	20	6	CDS		0	0
hsa-miR-6776-5p	NM_001283007	ZNF133	1774	1794	0.846154	-21.9	1	0.011907	0.441	0	0	-8.57351	17	20	6	CDS		0	0
hsa-miR-6776-5p	NM_001283005	ZNF133	352	385	0.846154	-23.3	1	1.19566e-05	0.412	0	0	-6.25121	18	33	12	CDS		0	0
hsa-miR-6776-5p	XM_024451992	ZNF133	683	703	0.923077	-25.5	1	1.54645e-07	0.544	0	0	-8.66331	17	20	8	5UTR		0	0
hsa-miR-6776-5p	XM_024451992	ZNF133	9241	9262	1	-25.2	1	0.0149796	0.456	0	0	-6.51454	14	21	11	5UTR		0	0
hsa-miR-6776-5p	XM_024451992	ZNF133	1205	1226	0.923077	-25.2	1	0.00689009	0.471	0	0	-6.77039	16	21	6	5UTR		0	0
hsa-miR-6776-5p	XM_024451992	ZNF133	3158	3173	1	-24.8	1	0.00667846	0.471	0	0	-11.0902	14	15	14	5UTR		0	0
hsa-miR-6776-5p	NM_001099407	DZANK1	1714	1737	1	-23.6	1	6.78618e-05	0.485	0	0	-5.22671	18	23	7	CDS		0	0
hsa-miR-6776-5p	NM_001099407	DZANK1	1183	1201	0.846154	-23	1	7.14161e-06	0.412	0	0	-9.36019	15	18	7	CDS		0	0
hsa-miR-6776-5p	NM_001099407	DZANK1	1608	1637	0.923077	-23	1	0.000233349	0.456	0	0	-7.28438	18	29	7	CDS		0	0
hsa-miR-6776-5p	XM_005260743	DZANK1	1621	1644	1	-23.6	1	6.78618e-05	0.485	0	0	-5.22671	18	23	7	CDS		0	0
hsa-miR-6776-5p	XM_005260743	DZANK1	1072	1090	0.846154	-23	1	7.14161e-06	0.412	0	0	-9.36019	15	18	7	CDS		0	0
hsa-miR-6776-5p	XM_017027921	DZANK1	919	942	1	-23.6	1	6.78618e-05	0.485	0	0	-5.22671	18	23	7	CDS		0	0
hsa-miR-6776-5p	XM_017027921	DZANK1	370	388	0.846154	-23	1	7.14161e-06	0.412	0	0	-9.36019	15	18	7	CDS		0	0
hsa-miR-6776-5p	NM_006606	RBBP9	41	78	1	-26	1	0.000320252	0.397	0	0	-4.957	15	18	14	5UTR		0	0
hsa-miR-6776-5p	NM_032985	SEC23B	1959	2004	0.923077	-25.2	1	0.118679	0.412	0	0	-8.00486	17	20	14	CDS		0	0
hsa-miR-6776-5p	NM_032985	SEC23B	153	184	1	-25.1	1	1.30601e-06	0.324	0	0	-5.45975	17	21	12	5UTR		0	0
hsa-miR-6776-5p	NM_001172746	SEC23B	1905	1950	0.923077	-25.2	1	0.118679	0.412	0	0	-8.00486	17	20	14	CDS		0	0
hsa-miR-6776-5p	NM_001172746	SEC23B	153	184	1	-25.1	1	1.30601e-06	0.324	0	0	-5.45975	17	21	12	5UTR		0	0
hsa-miR-6776-5p	NM_006363	SEC23B	1941	1986	0.923077	-25.2	1	0.118679	0.412	0	0	-8.00486	17	20	14	CDS		0	0
hsa-miR-6776-5p	NM_006363	SEC23B	153	184	1	-25.1	1	1.30601e-06	0.324	0	0	-5.45975	17	21	12	5UTR		0	0
hsa-miR-6776-5p	NM_001172745	SEC23B	1782	1848	0.923077	-25.2	1	0.118679	0.412	0	0	-8.00486	17	20	14	CDS		0	0
hsa-miR-6776-5p	NM_001172745	SEC23B	3198	3221	0.846154	-21.6	1	0.0797815	0.676	0	0	-7.3076	16	23	9	3UTR		0	0
hsa-miR-6776-5p	NM_001348957	SMIM26	136	160	0.846154	-18.1	1	0.00271362	0.485	0	0	-6.07158	14	24	8	CDS		0	0
hsa-miR-6776-5p	NM_001348958	SMIM26	136	160	0.846154	-18.1	1	0.00197475	0.485	0	0	-6.07158	14	24	8	CDS		0	0
hsa-miR-6776-5p	NM_080820	DTD1	157	173	1	-26	1	0.00481568	0.191	0	0	-5.33701	14	16	7	5UTR		0	0
hsa-miR-6776-5p	NM_001318043	DTD1	157	173	1	-26	1	0.00481568	0.191	0	0	-5.33701	14	16	7	5UTR		0	0
hsa-miR-6776-5p	NM_001318043	DTD1	1898	1938	0.923077	-23	1	0.1248	0.485	0	0	-4.957	16	40	7	3UTR		0	0
hsa-miR-6776-5p	NM_001318043	DTD1	890	937	0.846154	-22.4	1	0.000212394	0.559	0	0	-5.03583	17	47	8	3UTR		0	0
hsa-miR-6776-5p	NM_178483	SCP2D1	391	426	0.846154	-19.7	1	0.000708257	0.471	0	0	-8.00486	17	35	11	CDS		0	0
hsa-miR-6776-5p	NM_020689	SLC24A3	1353	1373	1	-24.9	1	2.477e-06	0.338	0	0	-9.16288	16	20	9	CDS		0	0
hsa-miR-6776-5p	NM_020689	SLC24A3	1576	1594	1	-23.9	1	0.0689314	0.471	0	0	-4.957	15	18	14	CDS		0	0
hsa-miR-6776-5p	NM_016100	NAA20	201	230	0.923077	-21.2	1	3.22584e-05	0.5	0	0	-9.69585	15	21	7	CDS		0	0
hsa-miR-6776-5p	NM_016100	NAA20	331	353	0.923077	-20.3	1	0.00135849	0.441	0	0	-10.1172	16	22	6	CDS		0	0
hsa-miR-6776-5p	NM_016100	NAA20	950	972	0.942308	-19.1	1	0.000373457	0.574	0	0	-3.93757	17	22	8	3UTR		0	0
hsa-miR-6776-5p	NM_181528	NAA20	201	230	0.923077	-21.2	1	3.22584e-05	0.5	0	0	-9.69585	15	21	7	CDS		0	0
hsa-miR-6776-5p	NM_181528	NAA20	331	353	0.923077	-20.3	1	0.00135058	0.441	0	0	-10.1172	16	22	6	CDS		0	0
hsa-miR-6776-5p	NM_181528	NAA20	804	826	0.942308	-19.1	1	0.000373457	0.574	0	0	-3.93757	17	22	8	3UTR		0	0
hsa-miR-6776-5p	NM_181527	NAA20	297	317	0.923077	-20.8	1	3.23207e-05	0.5	0	0	-9.69585	15	20	7	CDS		0	0
hsa-miR-6776-5p	NM_181527	NAA20	418	440	0.923077	-20.3	1	0.00135849	0.441	0	0	-10.1172	16	22	6	CDS		0	0
hsa-miR-6776-5p	NM_181527	NAA20	1037	1059	0.942308	-19.1	1	0.000373457	0.574	0	0	-3.93757	17	22	8	3UTR		0	0
hsa-miR-6776-5p	NM_001278625	CRNKL1	484	504	0.846154	-27.2	1	2.07017e-06	0.324	0	0	-7.08104	17	20	9	CDS		0	0
hsa-miR-6776-5p	NM_001278625	CRNKL1	1078	1121	0.923077	-23.7	1	0.000991689	0.515	0	0	-6.35195	17	43	7	CDS		0	0
hsa-miR-6776-5p	NM_001278625	CRNKL1	4098	4118	1	-22.8	1	3.79989e-06	0.574	0	0	-6.28309	17	20	11	3UTR		0	0
hsa-miR-6776-5p	NM_016652	CRNKL1	520	540	0.846154	-27.2	1	2.07017e-06	0.324	0	0	-7.08104	17	20	9	CDS		0	0
hsa-miR-6776-5p	NM_016652	CRNKL1	1114	1157	0.923077	-23.7	1	0.000991689	0.515	0	0	-6.35195	17	43	7	CDS		0	0
hsa-miR-6776-5p	NM_016652	CRNKL1	4134	4154	1	-22.8	1	3.79989e-06	0.574	0	0	-6.28309	17	20	11	3UTR		0	0
hsa-miR-6776-5p	NM_001278628	CRNKL1	155	175	0.846154	-27.2	1	2.07017e-06	0.324	0	0	-7.08104	17	20	9	CDS		0	0
hsa-miR-6776-5p	NM_001278628	CRNKL1	749	792	0.923077	-23.7	1	0.000991689	0.515	0	0	-6.35195	17	43	7	CDS		0	0
hsa-miR-6776-5p	NM_001278628	CRNKL1	3769	3789	1	-22.8	1	3.79989e-06	0.574	0	0	-6.28309	17	20	11	3UTR		0	0
hsa-miR-6776-5p	NM_001278628	CRNKL1	212	233	0.846154	-22	1	0.000768496	0.515	0	0	-15.104	14	21	6	CDS		0	0
hsa-miR-6776-5p	NM_015585	CFAP61	2806	2853	0.846154	-25.5	1	0.000864809	0.353	0	0	-5.22671	18	38	10	CDS		0	0
hsa-miR-6776-5p	NM_015585	CFAP61	1395	1421	0.846154	-23	1	0.0162745	0.485	0	0	-4.99396	17	26	10	CDS		0	0
hsa-miR-6776-5p	XM_011529213	CFAP61	1358	1384	0.846154	-23	1	0.0162745	0.485	0	0	-4.99396	17	26	10	CDS		0	0
hsa-miR-6776-5p	NM_001167816	CFAP61	1289	1315	0.846154	-23	1	0.0162745	0.485	0	0	-4.99396	17	26	10	CDS		0	0
hsa-miR-6776-5p	NM_002196	INSM1	1526	1550	0.846154	-25.8	1	1.34717e-05	0.294	0	0	-4.17062	17	24	8	CDS		0	0
hsa-miR-6776-5p	XM_011529310	RALGAPA2	8356	8381	0.961538	-20.4	1	0.0114482	0.676	0	0	-3.79332	15	17	15	3UTR		0	0
hsa-miR-6776-5p	XM_011529310	RALGAPA2	2673	2698	0.846154	-27.8	1	1.18017e-05	0.412	0	0	-3.93757	18	25	9	CDS		0	0
hsa-miR-6776-5p	XM_011529310	RALGAPA2	6412	6455	0.923077	-26.1	1	0.000325673	0.456	0	0	-3.93757	19	43	7	3UTR		0	0
hsa-miR-6776-5p	XM_011529310	RALGAPA2	2227	2251	1	-25.5	1	5.92854e-06	0.441	0	0	-3.93757	18	24	12	CDS		0	0
hsa-miR-6776-5p	XM_011529310	RALGAPA2	5616	5639	0.923077	-24.7	1	0.0759969	0.471	0	0	-7.3076	16	23	7	CDS		0	0
hsa-miR-6776-5p	NM_020343	RALGAPA2	8619	8644	0.961538	-20.4	1	0.0114482	0.676	0	0	-3.79332	15	17	15	3UTR		0	0
hsa-miR-6776-5p	NM_020343	RALGAPA2	2896	2921	0.846154	-27.8	1	1.18017e-05	0.412	0	0	-3.93757	18	25	9	CDS		0	0
hsa-miR-6776-5p	NM_020343	RALGAPA2	6675	6718	0.923077	-26.1	1	0.000325673	0.456	0	0	-3.93757	19	43	7	3UTR		0	0
hsa-miR-6776-5p	NM_020343	RALGAPA2	2450	2474	1	-25.5	1	5.92854e-06	0.441	0	0	-3.93757	18	24	12	CDS		0	0
hsa-miR-6776-5p	NM_018474	KIZ	85	111	0.846154	-25.2	1	0.000656185	0.279	0	0	-6.46921	17	26	8	5UTR		0	0
hsa-miR-6776-5p	NM_018474	KIZ	1468	1485	0.846154	-21.8	1	0.378157	0.529	0	0	-9.54656	13	17	8	CDS		0	0
hsa-miR-6776-5p	NM_001163022	KIZ	85	111	0.846154	-25.2	1	0.000656185	0.279	0	0	-6.46921	17	26	8	5UTR		0	0
hsa-miR-6776-5p	NM_001163022	KIZ	1305	1322	0.846154	-21.8	1	0.378157	0.529	0	0	-9.54656	13	17	8	CDS		0	0
hsa-miR-6776-5p	NM_001163023	KIZ	85	111	0.846154	-25.2	1	0.000656185	0.279	0	0	-6.46921	17	26	8	5UTR		0	0
hsa-miR-6776-5p	NM_001163023	KIZ	1215	1232	0.846154	-21.8	1	0.378157	0.529	0	0	-9.54656	13	17	8	CDS		0	0
hsa-miR-6776-5p	NM_001276389	KIZ	85	111	0.846154	-25.2	1	0.000656185	0.279	0	0	-6.46921	17	26	8	CDS		0	0
hsa-miR-6776-5p	NM_001276389	KIZ	1242	1259	0.846154	-21.8	1	0.378157	0.529	0	0	-9.54656	13	17	8	CDS		0	0
hsa-miR-6776-5p	NM_012255	XRN2	2794	2817	0.923077	-22.5	1	0.0049736	0.441	0	0	-5.52986	17	23	7	CDS		0	0
hsa-miR-6776-5p	NM_002509	NKX2-2	888	920	0.923077	-23.9	1	0.000315377	0.368	0	0	-4.67302	18	32	9	CDS		0	0
hsa-miR-6776-5p	NM_002509	NKX2-2	1122	1138	0.884615	-23.7	1	0.116312	0.294	0	0	-9.54631	14	16	7	CDS		0	0
hsa-miR-6776-5p	NM_001257096	PAX1	1579	1612	0.846154	-22.6	1	1.19495e-05	0.338	0	0	-5.83853	18	33	8	3UTR		0	0
hsa-miR-6776-5p	NM_006192	PAX1	1569	1602	0.846154	-22.6	1	1.19495e-05	0.338	0	0	-5.83853	18	33	8	CDS		0	0
hsa-miR-6776-5p	NM_000361	THBD	593	607	0.923077	-25	1	9.12706e-08	0.324	0	0	-4.76182	13	14	13	CDS		0	0
hsa-miR-6776-5p	NM_012072	CD93	1198	1218	0.923077	-30	1	1.0226e-05	0.353	0	0	-7.28438	18	20	11	CDS		0	0
hsa-miR-6776-5p	NM_012072	CD93	291	315	0.923077	-27.7	1	0.0188414	0.353	0	0	-5.83853	18	24	8	CDS		0	0
hsa-miR-6776-5p	NM_012072	CD93	1325	1344	1	-25.3	1	1.31374e-07	0.397	0	0	-7.28438	17	19	13	CDS		0	0
hsa-miR-6776-5p	NM_013248	NXT1	126	145	0.923077	-25.7	1	0.00636851	0.338	0	0	-9.07598	16	19	9	5UTR		0	0
hsa-miR-6776-5p	NM_013248	NXT1	927	947	1	-26	1	0.00265602	0.515	0	0	-6.9696	15	18	12	3UTR		0	0
hsa-miR-6776-5p	NM_013248	NXT1	294	314	0.974359	-24.8	1	0.000134402	0.206	0	0	-7.10805	17	20	9	5UTR		0	0
hsa-miR-6776-5p	NM_022482	GZF1	1761	1802	0.923077	-24.2	1	0.0080144	0.338	0	0	-3.79332	16	41	10	CDS		0	0
hsa-miR-6776-5p	NM_001283020	NAPB	1117	1150	0.846154	-20.5	1	0.000201441	0.618	0	0	-8.00486	17	33	8	3UTR		0	0
hsa-miR-6776-5p	NM_001283026	NAPB	402	435	1	-20.7	1	0.0138784	0.544	0	0	-6.85796	16	33	8	CDS		0	0
hsa-miR-6776-5p	NM_001283026	NAPB	1187	1220	0.846154	-20.5	1	0.000201441	0.618	0	0	-8.00486	17	33	8	3UTR		0	0
hsa-miR-6776-5p	NM_022080	NAPB	1234	1267	0.846154	-20.5	1	0.000201441	0.618	0	0	-8.00486	17	33	8	3UTR		0	0
hsa-miR-6776-5p	NM_001283018	NAPB	1246	1279	0.846154	-20.5	1	0.000201441	0.618	0	0	-8.00486	17	33	8	3UTR		0	0
hsa-miR-6776-5p	NM_138283	CSTL1	267	296	0.846154	-24.5	1	0.0201183	0.426	0	0	-5.49511	18	29	7	CDS		0	0
hsa-miR-6776-5p	NM_080830	CST11	366	386	0.846154	-18.6	1	0.00219229	0.529	0	0	-9.02511	15	20	9	3UTR		0	0
hsa-miR-6776-5p	NM_130794	CST11	471	491	0.846154	-18.6	1	0.00219229	0.529	0	0	-9.02511	15	20	9	3UTR		0	0
hsa-miR-6776-5p	NM_130794	CST11	327	351	0.846154	-18.5	1	0.000932123	0.456	0	0	-6.08354	17	24	6	CDS		0	0
hsa-miR-6776-5p	NM_005492	CST8	19	41	0.923077	-24.1	1	0.000213214	0.441	0	0	-6.25121	18	22	7	5UTR		0	0
hsa-miR-6776-5p	NM_005492	CST8	86	105	0.846154	-19.8	1	6.1602e-05	0.382	0	0	-9.54854	16	19	10	5UTR		0	0
hsa-miR-6776-5p	NM_005492	CST8	596	611	1	-19.6	1	0.000199421	0.529	0	0	-5.61866	12	15	6	CDS		0	0
hsa-miR-6776-5p	NM_001281730	CST8	9	41	1	-24.4	1	7.47024e-07	0.441	0	0	-6.25121	18	23	7	5UTR		0	0
hsa-miR-6776-5p	NM_001281730	CST8	437	452	1	-19.6	1	0.000199421	0.529	0	0	-5.61866	12	15	6	CDS		0	0
hsa-miR-6776-5p	NM_001008693	CST9	896	912	1	-24.4	1	0.0350106	0.368	0	0	-8.05823	14	16	12	3UTR		0	0
hsa-miR-6776-5p	NM_001008693	CST9	1629	1647	0.923077	-22.9	1	0.0114392	0.632	0	0	-7.38222	17	18	17	3UTR		0	0
hsa-miR-6776-5p	NM_000099	CST3	728	751	0.923077	-23.8	1	3.60539e-05	0.382	0	0	-6.9696	16	23	7	3UTR		0	0
hsa-miR-6776-5p	NM_001899	CST4	511	530	0.846154	-23.7	1	0.15969	0.324	0	0	-6.01339	15	19	6	3UTR		0	0
hsa-miR-6776-5p	NM_001898	CST1	571	616	1	-25.8	1	0.00240325	0.368	0	0	-6.9696	18	45	9	3UTR		0	0
hsa-miR-6776-5p	NM_001322	CST2	514	550	1	-25.3	1	0.00191051	0.338	0	0	-6.51454	16	36	9	3UTR		0	0
hsa-miR-6776-5p	NM_178311	GGTLC1	674	695	0.923077	-29.4	1	6.54843e-05	0.368	0	0	-5.08246	17	21	7	CDS		0	0
hsa-miR-6776-5p	NM_178311	GGTLC1	756	780	0.923077	-24.4	1	0.0473261	0.397	0	0	-6.23647	17	24	8	CDS		0	0
hsa-miR-6776-5p	NM_178312	GGTLC1	602	623	0.923077	-29.4	1	6.54843e-05	0.368	0	0	-5.08246	17	21	7	CDS		0	0
hsa-miR-6776-5p	NM_178312	GGTLC1	684	708	0.923077	-24.4	1	0.0473261	0.397	0	0	-6.23647	17	24	8	CDS		0	0
hsa-miR-6776-5p	NM_024893	SYNDIG1	1929	1955	0.846154	-27.6	1	6.96789e-05	0.324	0	0	-3.93757	18	26	12	3UTR		0	0
hsa-miR-6776-5p	NM_024893	SYNDIG1	595	618	0.923077	-25.7	1	0.0023069	0.426	0	0	-3.79332	18	23	7	5UTR		0	0
hsa-miR-6776-5p	NM_020531	APMAP	321	354	0.846154	-26.1	1	2.12566e-05	0.471	0	0	-4.957	17	33	10	CDS		0	0
hsa-miR-6776-5p	NM_020531	APMAP	1334	1363	0.846154	-21.8	1	0.0156934	0.353	0	0	-5.48126	18	29	7	CDS		0	0
hsa-miR-6776-5p	NM_001252677	ACSS1	1994	2014	0.846154	-21.5	1	3.28754e-06	0.324	0	0	-8.05661	16	20	8	3UTR		0	0
hsa-miR-6776-5p	NM_032501	ACSS1	1827	1847	0.846154	-22.6	1	0.0269657	0.5	0	0	-9.26849	15	20	8	CDS		0	0
hsa-miR-6776-5p	NM_032501	ACSS1	2190	2214	0.846154	-22.3	1	2.34393e-05	0.368	0	0	-6.77039	17	24	6	3UTR		0	0
hsa-miR-6776-5p	NM_001252676	ACSS1	90	141	0.923077	-23.9	1	6.18145e-06	0.324	0	0	-3.93757	19	51	9	5UTR		0	0
hsa-miR-6776-5p	NM_001252676	ACSS1	1654	1674	0.846154	-22.6	1	0.0269657	0.5	0	0	-9.26849	15	20	8	CDS		0	0
hsa-miR-6776-5p	XM_017027838	VSX1	131	150	0.923077	-28.1	1	2.13285e-07	0.25	0	0	-6.48426	17	19	14	CDS		0	0
hsa-miR-6776-5p	XM_017027837	VSX1	131	150	0.923077	-28.1	1	2.13285e-07	0.25	0	0	-6.48426	17	19	14	CDS		0	0
hsa-miR-6776-5p	NM_001256271	VSX1	414	433	0.923077	-28.1	1	2.13285e-07	0.25	0	0	-6.48426	17	19	14	CDS		0	0
hsa-miR-6776-5p	NM_001256272	VSX1	414	433	0.923077	-28.1	1	2.13285e-07	0.25	0	0	-6.48426	17	19	14	CDS		0	0
hsa-miR-6776-5p	NM_014588	VSX1	402	433	1	-28.4	1	2.13285e-07	0.25	0	0	-6.48426	17	20	14	CDS		0	0
hsa-miR-6776-5p	NM_199425	VSX1	402	433	1	-28.4	1	2.13285e-07	0.25	0	0	-6.48426	17	20	14	CDS		0	0
hsa-miR-6776-5p	NM_001247	ENTPD6	132	154	1	-24.2	1	0.000117877	0.294	0	0	-6.21671	17	22	6	5UTR		0	0
hsa-miR-6776-5p	NM_001247	ENTPD6	3760	3783	1	-23.8	1	0.20684	0.353	0	0	-4.957	16	23	7	3UTR		0	0
hsa-miR-6776-5p	NM_001322388	ENTPD6	132	154	1	-24.2	1	0.000117877	0.294	0	0	-6.21671	17	22	6	5UTR		0	0
hsa-miR-6776-5p	NM_001322388	ENTPD6	3701	3724	1	-23.8	1	0.20684	0.353	0	0	-4.957	16	23	7	3UTR		0	0
hsa-miR-6776-5p	NM_001317941	ENTPD6	132	154	1	-24.2	1	0.000117877	0.294	0	0	-6.21671	17	22	6	5UTR		0	0
hsa-miR-6776-5p	NM_001317941	ENTPD6	3757	3780	1	-23.8	1	0.20684	0.353	0	0	-4.957	16	23	7	3UTR		0	0
hsa-miR-6776-5p	NM_001114089	ENTPD6	132	154	1	-24.2	1	6.92338e-05	0.294	0	0	-6.21671	17	22	6	5UTR		0	0
hsa-miR-6776-5p	NM_001114089	ENTPD6	3691	3714	1	-23.8	1	0.20684	0.353	0	0	-4.957	16	23	7	3UTR		0	0
hsa-miR-6776-5p	NM_001322380	ENTPD6	132	154	0.923077	-24.2	1	0.000167734	0.294	0	0	-6.21671	17	22	6	5UTR		0	0
hsa-miR-6776-5p	NM_001322380	ENTPD6	3412	3435	1	-23.8	1	0.20684	0.353	0	0	-4.957	16	23	7	3UTR		0	0
hsa-miR-6776-5p	NM_002862	PYGB	1296	1315	1	-25.8	1	2.89817e-06	0.441	0	0	-5.91553	16	19	9	CDS		0	0
hsa-miR-6776-5p	NM_002862	PYGB	4054	4071	1	-25.6	1	0.0020369	0.441	0	0	-7.24999	15	17	11	3UTR		0	0
hsa-miR-6776-5p	NM_002862	PYGB	3180	3222	0.846154	-25.3	1	0.000529012	0.368	0	0	-7.14013	16	35	10	3UTR		0	0
hsa-miR-6776-5p	NM_015600	ABHD12	1435	1455	0.846154	-22.5	1	0.000403443	0.382	0	0	-8.78285	16	20	7	CDS		0	0
hsa-miR-6776-5p	NM_001042472	ABHD12	1584	1605	1	-24	1	8.01408e-06	0.309	0	0	-5.22671	17	21	9	3UTR		0	0
hsa-miR-6776-5p	NM_021067	GINS1	1024	1071	1	-27.4	1	0.00237638	0.5	0	0	-4.76182	13	15	13	3UTR		0	0
hsa-miR-6776-5p	NM_001318226	NINL	2215	2240	0.923077	-33.2	1	6.54989e-05	0.309	0	0	-3.79332	18	21	15	CDS		0	0
hsa-miR-6776-5p	NM_025176	NINL	2215	2240	0.923077	-33.2	1	6.54819e-05	0.309	0	0	-3.79332	18	21	15	CDS		0	0
hsa-miR-6776-5p	NM_152667	NANP	3295	3332	1	-23.5	1	0.0118359	0.456	0	0	-5.76291	16	21	13	3UTR		0	0
hsa-miR-6776-5p	NM_152667	NANP	1725	1744	1	-21.9	1	0.026398	0.559	0	0	-8.05823	15	19	8	3UTR		0	0
hsa-miR-6776-5p	NM_015655	ZNF337	3178	3204	0.923077	-24.2	1	0.0161864	0.529	0	0	-4.957	17	26	10	3UTR		0	0
hsa-miR-6776-5p	NM_015655	ZNF337	1613	1634	0.923077	-23.3	1	0.0221735	0.559	0	0	-4.99396	18	21	10	CDS		0	0
hsa-miR-6776-5p	NM_015655	ZNF337	3962	3982	0.923077	-22.8	1	0.00249585	0.426	0	0	-5.33701	16	20	8	3UTR		0	0
hsa-miR-6776-5p	NM_015655	ZNF337	7	25	0.846154	-21.5	1	7.23348e-06	0.315	0	0	-9.50123	14	18	5	5UTR		0	0
hsa-miR-6776-5p	NM_001290261	ZNF337	3505	3531	0.923077	-24.2	1	0.0161864	0.529	0	0	-4.957	17	26	10	3UTR		0	0
hsa-miR-6776-5p	NM_001290261	ZNF337	1940	1961	0.923077	-23.3	1	0.0221735	0.559	0	0	-4.99396	18	21	10	CDS		0	0
hsa-miR-6776-5p	NM_001290261	ZNF337	4289	4309	0.923077	-22.8	1	0.00249585	0.426	0	0	-5.33701	16	20	8	3UTR		0	0
hsa-miR-6776-5p	NM_001037730	DEFB115	53	96	1	-24	1	0.000339216	0.5	0	0	-7.62723	16	20	11	CDS		0	0
hsa-miR-6776-5p	NM_054112	DEFB118	895	926	0.923077	-22.4	1	0.000383045	0.5	0	0	-3.93757	17	31	11	3UTR		0	0
hsa-miR-6776-5p	NM_054112	DEFB118	74	92	0.846154	-21.4	1	0.01565	0.544	0	0	-11.7646	13	18	5	CDS		0	0
hsa-miR-6776-5p	NM_054112	DEFB118	37	56	1	-21.3	1	0.0101803	0.456	0	0	-6.51454	16	19	12	CDS		0	0
hsa-miR-6776-5p	NM_153289	DEFB119	302	341	1	-21.9	1	0.000532998	0.544	0	0	-5.33701	15	19	9	CDS		0	0
hsa-miR-6776-5p	NM_153289	DEFB119	122	139	0.923077	-20.5	1	0.000570281	0.397	0	0	-7.14013	15	17	10	5UTR		0	0
hsa-miR-6776-5p	NM_153289	DEFB119	35	68	0.846154	-20.1	1	0.0154799	0.544	0	0	-5.33701	17	33	7	5UTR		0	0
hsa-miR-6776-5p	NM_153323	DEFB119	110	139	1	-20.7	1	0.000570281	0.397	0	0	-7.14013	15	18	10	5UTR		0	0
hsa-miR-6776-5p	NM_153323	DEFB119	35	68	0.846154	-20.1	1	0.0154799	0.544	0	0	-5.33701	17	33	7	5UTR		0	0
hsa-miR-6776-5p	NM_153324	DEFB123	420	440	0.923077	-20.9	1	0.000205992	0.544	0	0	-11.6391	14	20	8	3UTR		0	0
hsa-miR-6776-5p	NM_153324	DEFB123	17	32	0.923077	-20.3	1	5.36135e-07	0.443	0	0	-7.27064	14	15	14	5UTR		0	0
hsa-miR-6776-5p	NM_153324	DEFB123	221	240	1	-19.9	1	3.25453e-05	0.485	0	0	-7.54034	16	19	6	CDS		0	0
hsa-miR-6776-5p	NM_001037500	DEFB124	181	200	1	-22.4	1	0.00533756	0.509	0	0	-7.74319	15	19	9	CDS		0	0
hsa-miR-6776-5p	NM_001037500	DEFB124	100	150	0.846154	-20.3	1	2.0121e-05	0.471	0	0	-5.02746	16	21	10	CDS		0	0
hsa-miR-6776-5p	NM_014012	REM1	427	471	1	-26.4	1	0.318728	0.412	0	0	-5.22671	16	44	8	CDS		0	0
hsa-miR-6776-5p	NM_178580	HM13	1356	1373	1	-30.7	1	4.3649e-05	0.353	0	0	-5.48126	16	17	16	3UTR		0	0
hsa-miR-6776-5p	NM_178581	HM13	292	319	1	-25.8	1	0.000166317	0.382	0	0	-4.957	16	21	11	CDS		0	0
hsa-miR-6776-5p	NM_030789	HM13	292	319	1	-25.8	1	0.000166317	0.382	0	0	-4.957	16	21	11	CDS		0	0
hsa-miR-6776-5p	NM_178582	HM13	292	319	1	-25.8	1	0.000166317	0.382	0	0	-4.957	16	21	11	CDS		0	0
hsa-miR-6776-5p	NM_178582	HM13	1300	1327	1	-25	1	0.277222	0.441	0	0	-6.51454	14	17	10	3UTR		0	0
hsa-miR-6776-5p	NM_181353	ID1	344	362	0.923077	-27.5	1	2.63238e-05	0.368	0	0	-8.82806	16	18	12	CDS		0	0
hsa-miR-6776-5p	NM_181353	ID1	939	958	0.846154	-27.2	1	0.00646886	0.309	0	0	-3.79332	17	19	10	3UTR		0	0
hsa-miR-6776-5p	NM_181353	ID1	677	723	0.923077	-27.4	1	0.000146656	0.294	0	0	-4.17062	18	21	15	3UTR		0	0
hsa-miR-6776-5p	NM_002165	ID1	344	362	0.923077	-27.5	1	2.63238e-05	0.368	0	0	-8.82806	16	18	12	CDS		0	0
hsa-miR-6776-5p	NM_002165	ID1	700	719	0.846154	-27.2	1	0.00646886	0.309	0	0	-3.79332	17	19	10	3UTR		0	0
hsa-miR-6776-5p	NM_002165	ID1	144	164	0.923077	-25.6	1	2.44842e-05	0.191	0	0	-10.9033	16	20	7	CDS		0	0
hsa-miR-6776-5p	NM_002165	ID1	228	248	0.846154	-25.5	1	3.08695e-08	0.206	0	0	-6.9696	17	20	9	CDS		0	0
hsa-miR-6776-5p	NM_032609	COX4I2	40	75	0.846154	-28.4	1	0.000118604	0.294	0	0	-3.93757	18	24	11	5UTR		0	0
hsa-miR-6776-5p	NM_032609	COX4I2	178	205	0.846154	-24.5	1	0.013082	0.397	0	0	-3.79332	16	27	6	CDS		0	0
hsa-miR-6776-5p	NM_032609	COX4I2	77	98	1	-22.7	1	1.59701e-06	0.353	0	0	-8.00486	16	21	7	CDS		0	0
hsa-miR-6776-5p	NM_001322239	BCL2L1	1031	1051	0.923077	-26.2	1	0.00154458	0.382	0	0	-8.11767	16	20	7	3UTR		0	0
hsa-miR-6776-5p	NM_001322239	BCL2L1	403	432	0.923077	-26.1	1	0.000796127	0.338	0	0	-7.78178	16	29	8	CDS		0	0
hsa-miR-6776-5p	NM_001322239	BCL2L1	1151	1184	1	-23.8	1	0.0855235	0.529	0	0	-6.72377	17	33	9	3UTR		0	0
hsa-miR-6776-5p	NM_001317921	BCL2L1	1142	1162	0.923077	-26.2	1	0.00154458	0.382	0	0	-8.11767	16	20	7	3UTR		0	0
hsa-miR-6776-5p	NM_001317921	BCL2L1	514	543	0.923077	-26.1	1	0.000796127	0.338	0	0	-7.78178	16	29	8	CDS		0	0
hsa-miR-6776-5p	NM_001317921	BCL2L1	240	258	0.846154	-24.5	1	6.60268e-07	0.368	0	0	-10.8428	14	18	7	5UTR		0	0
hsa-miR-6776-5p	NM_001317921	BCL2L1	1262	1295	1	-23.8	1	0.0855235	0.529	0	0	-6.72377	17	33	9	3UTR		0	0
hsa-miR-6776-5p	NM_001322240	BCL2L1	1160	1180	0.923077	-26.2	1	0.00154458	0.382	0	0	-8.11767	16	20	7	3UTR		0	0
hsa-miR-6776-5p	NM_001322240	BCL2L1	532	561	0.923077	-26.1	1	0.000796127	0.338	0	0	-7.78178	16	29	8	CDS		0	0
hsa-miR-6776-5p	NM_001322240	BCL2L1	1280	1313	1	-23.8	1	0.0855235	0.529	0	0	-6.72377	17	33	9	3UTR		0	0
hsa-miR-6776-5p	NM_001317919	BCL2L1	1358	1378	0.923077	-26.2	1	0.00154458	0.382	0	0	-8.11767	16	20	7	3UTR		0	0
hsa-miR-6776-5p	NM_001317919	BCL2L1	730	759	0.923077	-26.1	1	0.000796127	0.338	0	0	-7.78178	16	29	8	CDS		0	0
hsa-miR-6776-5p	NM_001317919	BCL2L1	43	62	0.923077	-23.7	1	0.00055217	0.515	0	0	-7.79401	15	19	8	5UTR		0	0
hsa-miR-6776-5p	NM_001317919	BCL2L1	1478	1511	1	-23.8	1	0.0855235	0.529	0	0	-6.72377	17	33	9	3UTR		0	0
hsa-miR-6776-5p	NM_001191	BCL2L1	1187	1207	0.923077	-26.2	1	0.00154458	0.382	0	0	-8.11767	16	20	7	3UTR		0	0
hsa-miR-6776-5p	NM_001191	BCL2L1	748	777	0.923077	-26.1	1	0.000796127	0.338	0	0	-7.78178	16	29	8	CDS		0	0
hsa-miR-6776-5p	NM_001191	BCL2L1	43	62	0.923077	-23.7	1	0.00055217	0.515	0	0	-7.79401	15	19	8	5UTR		0	0
hsa-miR-6776-5p	NM_001191	BCL2L1	1307	1340	1	-23.8	1	0.0855235	0.529	0	0	-6.72377	17	33	9	3UTR		0	0
hsa-miR-6776-5p	NM_001322242	BCL2L1	1013	1033	0.923077	-26.2	1	0.00154458	0.382	0	0	-8.11767	16	20	7	3UTR		0	0
hsa-miR-6776-5p	NM_001322242	BCL2L1	385	414	0.923077	-26.1	1	0.000796127	0.338	0	0	-7.78178	16	29	8	CDS		0	0
hsa-miR-6776-5p	NM_001322242	BCL2L1	1133	1166	1	-23.8	1	0.0855235	0.529	0	0	-6.72377	17	33	9	3UTR		0	0
hsa-miR-6776-5p	NM_138578	BCL2L1	1376	1396	0.923077	-26.2	1	0.00154458	0.382	0	0	-8.11767	16	20	7	3UTR		0	0
hsa-miR-6776-5p	NM_138578	BCL2L1	748	777	0.923077	-26.1	1	0.000796127	0.338	0	0	-7.78178	16	29	8	CDS		0	0
hsa-miR-6776-5p	NM_138578	BCL2L1	43	62	0.923077	-23.7	1	0.00055217	0.515	0	0	-7.79401	15	19	8	5UTR		0	0
hsa-miR-6776-5p	NM_138578	BCL2L1	1496	1529	1	-23.8	1	0.0855235	0.529	0	0	-6.72377	17	33	9	3UTR		0	0
hsa-miR-6776-5p	NM_012112	TPX2	2889	2907	0.923077	-21.5	1	0.0163084	0.515	0	0	-6.51454	16	18	9	CDS		0	0
hsa-miR-6776-5p	NM_012112	TPX2	3468	3487	0.846154	-21.2	1	7.64153e-05	0.485	0	0	-9.54656	15	19	7	3UTR		0	0
hsa-miR-6776-5p	NM_012112	TPX2	331	345	0.846154	-20.4	1	4.0179e-05	0.353	0	0	-13.6138	13	14	13	5UTR		0	0
hsa-miR-6776-5p	NM_004118	FOXS1	406	424	0.897436	-26.5	1	3.80257e-05	0.235	0	0	-5.58516	15	18	7	CDS		0	0
hsa-miR-6776-5p	NM_004118	FOXS1	931	947	0.846154	-26.4	1	2.49102e-05	0.324	0	0	-8.05823	14	16	12	CDS		0	0
hsa-miR-6776-5p	NM_004118	FOXS1	770	798	1	-24.6	1	0.0131771	0.426	0	0	-5.48126	18	28	9	CDS		0	0
hsa-miR-6776-5p	NM_004118	FOXS1	663	687	0.923077	-24.3	1	2.40186e-05	0.368	0	0	-4.17062	17	24	7	CDS		0	0
hsa-miR-6776-5p	NM_001320479	DUSP15	834	869	0.923077	-24.6	1	4.3661e-05	0.368	0	0	-6.46921	16	22	9	CDS		0	0
hsa-miR-6776-5p	NM_080611	DUSP15	531	571	0.923077	-24	1	0.0175367	0.441	0	0	-3.79332	18	40	13	CDS		0	0
hsa-miR-6776-5p	NM_001320478	DUSP15	192	232	0.923077	-24	1	0.0175367	0.441	0	0	-3.79332	18	40	13	CDS		0	0
hsa-miR-6776-5p	NM_177991	DUSP15	297	337	0.923077	-24	1	0.0175367	0.441	0	0	-3.79332	18	40	13	5UTR		0	0
hsa-miR-6776-5p	NM_177991	DUSP15	111	130	0.923077	-23.7	1	0.00366207	0.368	0	0	-6.51454	14	19	10	5UTR		0	0
hsa-miR-6776-5p	NM_001012644	DUSP15	535	575	0.923077	-24	1	0.0175367	0.441	0	0	-3.79332	18	40	13	5UTR		0	0
hsa-miR-6776-5p	NM_001012644	DUSP15	111	130	0.923077	-23.7	1	0.00366207	0.368	0	0	-6.51454	14	19	10	5UTR		0	0
hsa-miR-6776-5p	NM_001008409	TTLL9	1689	1704	1	-25.7	1	0.377392	0.353	0	0	-8.85129	14	15	14	3UTR		0	0
hsa-miR-6776-5p	NM_001008409	TTLL9	1636	1685	0.846154	-25.6	1	2.69608e-05	0.353	0	0	-3.93757	19	49	8	CDS		0	0
hsa-miR-6776-5p	NM_001008409	TTLL9	3063	3081	0.980769	-24.1	1	0.103548	0.412	0	0	-6.51454	14	18	7	3UTR		0	0
hsa-miR-6776-5p	NM_001008409	TTLL9	1345	1365	0.923077	-23.2	1	0.0106474	0.426	0	0	-5.69428	15	20	5	CDS		0	0
hsa-miR-6776-5p	XM_011528635	TTLL9	2071	2089	0.980769	-24.1	1	0.103548	0.412	0	0	-6.51454	14	18	7	3UTR		0	0
hsa-miR-6776-5p	XM_011528635	TTLL9	1161	1181	0.923077	-23.2	1	0.0106474	0.426	0	0	-5.69428	15	20	5	CDS		0	0
hsa-miR-6776-5p	XM_024451846	TTLL9	1770	1785	1	-25.7	1	0.377392	0.353	0	0	-8.85129	14	15	14	3UTR		0	0
hsa-miR-6776-5p	XM_024451846	TTLL9	1717	1766	0.846154	-25.6	1	2.69608e-05	0.353	0	0	-3.93757	19	49	8	3UTR		0	0
hsa-miR-6776-5p	XM_024451846	TTLL9	2964	2982	0.980769	-24.1	1	0.103548	0.412	0	0	-6.51454	14	18	7	3UTR		0	0
hsa-miR-6776-5p	XM_005260309	TTLL9	1001	1021	0.923077	-23.2	1	0.0106474	0.426	0	0	-5.69428	15	20	5	3UTR		0	0
hsa-miR-6776-5p	XM_005260309	TTLL9	759	776	0.923077	-20.3	1	0.212428	0.426	0	0	-7.30252	13	17	6	CDS		0	0
hsa-miR-6776-5p	NM_030815	PDRG1	23	42	1	-21.9	1	0.000187884	0.338	0	0	-9.52704	14	19	9	5UTR		0	0
[truncated: 82,585 more rows]
